# Supplementary material for: Occurrence of vanHAX and Related Genes beyond the Actinobacteria Phylum
Source: Genes (Basel). 2022 Oct 27;13(11):1960. doi: 10.3390/genes13111960 (PMC9689679; doi:10.3390/genes13111960)
Supplement: Supplementary file 1 [file genes-13-01960-s001.zip]

Archive with 5 entries (5 files):
- Supplementary Excel File S1.xlsx
- Supplementary FASTA File S1.fasta
- Supplementary FASTA File S2.fasta
- Supplementary FASTA File S3.fasta
- Yushchuk et al ESM.pdf
