# Supplementary material for: Occurrence of vanHAX and Related Genes beyond the Actinobacteria Phylum
Source: Genes (Basel). 2022 Oct 27;13(11):1960. doi: 10.3390/genes13111960 (PMC9689679; doi:10.3390/genes13111960)
Supplement: Supplementary file 1 [file genes-13-01960-s001.zip › Supplementary Excel File S1.xlsx]

## Sheet: Anaerolineae
Accession number	Organism	vanH	vanA	vanX	vanR	vanS	Additional genes of interest
NZ_BFCB01000003	Aggregatilinea lenta MO-CFX2 SCF03	GRL_RS21065	GRL_RS21070	GRL_RS21075	GRL_RS21050	GRL_RS21055	GRL_RS21060 - VanW

## Sheet: Anaerolineae MGERG
Organism	MGE-related locus (locus tag/protein ID)	Type	ISfinder best hit	aa sequence identity (%)	ISfinder family	ISfinder group
NZ_BFCB01000003 Aggregatilinea lenta MO-CFX2 SCF03	GRL_RS26370/WP_162909912.1	transposase (DDE)	ISMha5	0.32	IS481
	GRL_RS21100/WP_238626242.1	rve_3 superfamily integrase
	GRL_RS21105/WP_119072106.1	transposase (DDE)	ISXac2	0.59	IS3	IS407
	GRL_RS21150/WP_162909919.1	transposase (DDE)	IS476	0.29	IS3	IS407
	GRL_RS21040/WP_119072093.1	serine recombinase family enzyme
	GRL_RS21030/WP_238626088.1	NHN endonuclease
	GRL_RS21020/WP_238626086.1	transposase (DDE)	IS1661	0.32	IS3	IS150
	GRL_RS20995/WP_119072084.1	transposase (DDE)	ISKpn28	0.34	IS481
	GRL_RS20985/WP_119072082.1	transposase (DDE)	ISAcma45	0.56	IS5
	GRL_RS20980/WP_162909904.1	transposase (DDE)	ISMac15	0.46	IS5	IS1031
	GRL_RS20975/WP_119072080.1	transposase (DDE)	ISMac15	0.49	IS5	IS1031
	GRL_RS26345/WP_162909901.1	transposase (DDE)	ISBf6	0.29	IS5	IS1031
	GRL_RS20935/WP_119072073.1	transposase	ISBf6	0.45	IS5	IS1031
	GRL_RS20925/WP_162909899.1	transposase	ISAzs13	0.39	ISL3
	GRL_RS20910/WP_119072069.1	transposase (DDE)	ISAva5	0.51	IS5
	GRL_RS20895/WP_119072066.1	transposase (DDE)	ISSpwi1	0.24	IS3	IS407

## Sheet: Erysipelotrichia
Accession number	Organism	vanH	vanA	vanX	vanR	vanS	Additional genes of interest	Adjacent MGE related genes
NZ_AP024510	Longicatena caecimuris 3BBH23	KJS44_RS09720	KJS44_RS09715	KJS44_RS09710	KJS44_RS09735	KJS44_RS09730	KJS44_RS09725 - VanYD (DacC)	KJS44_RS09785 - relaxase/mobilization nuclease domain-containing protein
								KJS44_RS09800 - plasmid mobilization relaxosome protein MobC
								KJS44_RS09830 - DNA topoisomerase 3
								KJS44_RS09835 - large polyvalent protein associated domain 28
								KJS44_RS09895 - DNA recombination-mediator protein A
								KJS44_RS09920 - nucleotidyl transferase AbiEii toxin, Type IV TA system
								KJS44_RS09650 - excisionase
								KJS44_RS09645 - tyrosine based site-specific integrase
								KJS44_RS09425 - tyrosine based site-specific integrase
CP046174	Erysipelotrichaceae bacterium 66202529	GKZ87_17005	GKZ87_17010	GKZ87_17015	GKZ87_16985	GKZ87_16990	GKZ87_16995 - VanY M15	GKZ87_17035 - excisionase
							GKZ87_17000 - VanW	GKZ87_17040 - tyrosine type recombinase/integrase
								GKZ87_16965 - plasmid mobilization relaxosome protein MobC
								GKZ87_16960 - relaxase/mobilization nuclease domain-containing protein
								GKZ87_16950 - HTH_16 superfamily (conjugative transposon domain)
								GKZ87_16945 - putative tranposon-transfer assisting protein
								GKZ87_16930 - DNA topoisomerase 3
								GKZ87_16910 - CagE, TrbE, VirB family, component of type IV transporter system
								GKZ87_16900 - DNA methyltransferase
								GKZ87_16890 - Maff2 family conjugative transfer protein
								GKZ87_16885 - type IV secretory pathway, VirD4 component, TraG/TraD family ATPase

## Sheet: Ktedonobacteria
Accession number	Organism	vanH	vanA	vanX	vanR	vanS	Additional genes of interest
NZ_BIFT01000001	Dictyobacter alpinus Uno16	EL633_RS14960	EL633_RS14965		EL633_RS14945	EL633_RS14940	EL633_RS14955 - M15 peptidase
							EL633_RS14950 - C39 peptidase
							EL633_RS14970 - GNAT-family acetyltransferase
							EL633_RS14975 - MurF
AP024096	Ktedonobacteria bacterium brp13	ccbrp13_15930	ccbrp13_15920		ccbrp13_15970	ccbrp13_15980	ccbrp13_15940 - M15 peptidase
							ccbrp13_15960 - C39 peptidase
							ccbrp13_15910 - MurF
BNJH01000001	Ktedonobacter sp. SOSP1-52 DNA	KSC_029820	KSC_029820		KSC_029850	KSC_029860	KSC_029830 - M15 peptidase
							KSC_029840 - C39 peptidase
							KSC_029810 - GNAT-family acetyltransferase
							KSC_029800 - MurF
NZ_ADVG01000001	Ktedonobacter racemifer DSM 44963	KRAC_RS00355	KRAC_RS00360		KRAC_RS00330	KRAC_RS00325	KRAC_RS64935 - C39 peptidase
					KRAC_RS00160	KRAC_RS00165	KRAC_RS60375 - M15 peptidase
							KRAC_RS00365 - M19 dipeptidase
							KRAC_RS00370 - GNAT-family acetyltransferase
							KRAC_RS00375 - GNAT-family acetyltransferase
							KRAC_RS00380 - MurF
NZ_CP035758	Ktedonosporobacter rubrisoli SCAWS-G2	EPA93_RS09970	EPA93_RS09965		EPA93_RS09985	EPA93_RS09990	EPA93_RS09975 - M15 peptidase
							EPA93_RS09980 - C39 peptidase
							EPA93_RS09960 - MurF
AP019376	Thermosporothrix sp. COM3	KTC_00490	KTC_00480		KTC_00530	KTC_00540	KTC_00470 - GNAT-family acetyltransferase
							KTC_00500 - M15 peptidase
							KTC_00520 - C39 peptidase
							KTC_00550 - Tei4
							KTC_00430 - MurF
NZ_BNJK01000001	Reticulibacter mediterranei 150040	K3T83_RS01670	K3T83_RS01675		K3T83_RS01655	K3T83_RS01650	K3T83_RS01660 - C39 peptidase
							K3T83_RS01665 - M15 peptidase
							K3T83_RS01680 - GNAT-family acetyltransferase
							K3T83_RS01685 - MurF
							K3T83_RS01690 - Ddl
							K3T83_RS01695 - DacC D-Ala-D-Ala carboxypeptidase

## Sheet: Ktedonobacteria MGERG
Organism	MGE-related locus (locus tag/protein ID)	Type	ISfinder best hit	aa sequence identity (%)	ISfinder family	ISfinder group
AP024096 Ktedonobacteria bacterium brp13	ccbrp13_15750/BCL79110.1	transposase (DDE)	ISCARN75	0.42	IS701
	ccbrp13_15630/BCL79098.1	transposase (DDE)	ISBwe2	0.66	IS6
	ccbrp13_15600/BCL79095.1	transposase (DDE)	ISBj7	0.66	IS6
	ccbrp13_15580/BCL79093.1	transposase (DDE)	ISMno33	0.52	IS1182
	ccbrp13_15550/BCL79090.1	transposase (DDE)	ISRm5	0.35	IS256
	ccbrp13_15440/BCL79079.1	transposase (DDE)	ISSru2	0.52	IS1
	ccbrp13_15330/BCL79068.1	transposase (DDE)	ISAcma1	0.53	IS6
	ccbrp13_15320/BCL79067.1	transposase (DDE)	ISAcma1	0.59	IS6
	ccbrp13_16000/BCL79135.1	Tn3 resolvase	TnEc4	0.54	Tn3
	ccbrp13_16040/BCL79139.1	IS91 integrase/resolvase	ISSde12	0.31	IS91
	ccbrp13_16060/BCL79141.1	transposase (DDE)	ISNpu13	0.27	Tn3
	ccbrp13_16070/BCL79142.1	transposase (DDE)	ISNpu13	0.53	Tn3
	ccbrp13_16090/BCL79144.1	transposase (DDE)	ISWosp5	0.27	IS4	IS231
	ccbrp13_16130/BCL79148.1	reverse transcriptase	ISRop1	0.36	IS1380
	ccbrp13_16150/BCL79150.1	IS91 integrase/resolvase	ISAzo26	0.26	IS91
	ccbrp13_16160/BCL79151.1	Tn3 resolvase	Tn4430	0.24	Tn3
	ccbrp13_16240/BCL79159.1	transposase	ISAcma23	0.39	ISL3
	ccbrp13_16250/BCL79160.1	transposase	ISFal1	0.4	ISL3
	ccbrp13_16300/BCL79165.1	transposase (DDE)	ISEc63	0.45	Tn3
	ccbrp13_16410/BCL79176.1	transposase (DDE)	ISMac25	0.23	IS1	ISMhu11
	ccbrp13_16460/BCL79181.1	IS1380 family transposase
	ccbrp13_16470/BCL79182.1	transposase	ISAcma49	0.43	ISL3
BNJH01000001 Ktedonobacter sp. SOSP1-52 DNA	KSC_029770/GHO64085.1	transposase	ISAzs34	0.6	ISNCY	IS892
	KSC_029760/GHO64084.1	transposase (DDE)	ISSen5	0.29	IS630
	KSC_029750/GHO64083.1	transposase (DDE)	ISBs2	0.35	IS630
	KSC_029560/GHO64064.1	transposase (DDE)	ISRm5	0.46	IS256
	KSC_029550/GHO64063.1	transposase (DDE)	ISAfe2	0.36	IS256
	KSC_029530/GHO64061.1	transposase (DDE)	ISRssp3	0.56	IS6
	KSC_029370/GHO64045.1	transposase	ISAzs34	0.55	ISNCY	IS892
	KSC_029340/GHO64042.1	transposase	ISAzs34	0.59	ISNCY	IS892
	KSC_029330/GHO64041.1	phage integrase
	KSC_029320/GHO64040.1	transposase	ISAzs34	0.66	ISNCY	IS892
	KSC_029310/GHO64039.1	transposase	IS892	0.43	ISNCY	IS892
	KSC_029300/GHO64038.1	transposase (DDE)	ISCce4	0.43	IS3	IS3
	KSC_029290/GHO64037.1	transposase (DDE)	SHor1	0.55	IS3	IS3
	KSC_029230/GHO64031.1	transposase (DDE)	ISEc19	0.3	IS481
	KSC_029220/GHO64030.1	transposase (DDE)	ISMyma5	0.36	IS481
	KSC_029200/GHO64028.1	integrase
	KSC_029190/GHO64027.1	transposase (DDE)	ISC1078	0.4	IS630
	KSC_029180/GHO64026.1	transposase (DDE)	ISMae24	0.27	IS630
	KSC_029150/GHO64023.1	transposase (DDE)	ISRm5	0.36	IS256
	KSC_029130/GHO64021.1	transposase (DDE)	IS240A	0.46	IS6
	KSC_029090/GHO64017.1	transposase (DDE)	ISDre2	0.23	IS1380
	KSC_029080/GHO64016.1	transposase (DDE)	ISBco2	0.28	IS1380
	KSC_029040/GHO64012.1	transposase (DDE)	ISMyma5	0.28	IS481
	KSC_029870/GHO64095.1	transposase (DDE)	ISKra4	0.98	ISKra4	ISKra4
	KSC_029880/GHO64096.1	transposase (DDE)	ISKra4	0.99	ISKra4	ISKra4
	KSC_029960/GHO64104.1	transposase (DDE)	ISRssp3	0.56	IS6
	KSC_029970/GHO64105.1	transposase (DDE)	ISCth16	0.25	IS701
	KSC_030000/GHO64108.1	transposase (DDE)	ISRde1	0.5	IS3	IS51
	KSC_030010/GHO64109.1	transposase (DDE)	ISStau1	0.53	IS3	IS3
	KSC_030020/GHO64110.1	transposase (DDE)	ISPko6	0.5	IS6
	KSC_030120/GHO64120.1	transposase (DDE)	ISBwe2	0.61	IS6
	KSC_030130/GHO64121.1	transposase (DDE)	ISCgl2	0.6	IS6
	KSC_030180/GHO64126.1	transposase (DDE)	ISAcma1	0.62	IS6
	KSC_030190/GHO64127.1	transposase (DDE)	ISCph1	0.5	IS630
	KSC_030220/GHO64130.1	transposase (DDE)	ISCth16	0.25	IS701
	KSC_030230/GHO64131.1	transposase (DDE)	ISSus3	0.46	IS6
	KSC_030240/GHO64132.1	transposase (DDE)	ISBmu21	0.37	IS6
	KSC_030270/GHO64135.1	transposase (DDE)	ISMae26	0.41	IS630
	KSC_030280/GHO64136.1	transposase (DDE)	ISDds8	0.41	IS630
	KSC_030390/GHO64147.1	reverse transcriptase	ISRop1	0.3	IS1380
	KSC_030400/GHO64148.1	Tn3 resolvase	ISAcsp1	0.21	Tn3
	KSC_030420/GHO64150.1	reverse transcriptase/ maturase/endonuclease
	KSC_030430/GHO64151.1	transposase (DEDD)	ISAzo28	0.45	IS110
NZ_ADVG01000001 Ktedonobacter racemifer DSM 44963	KRAC_RS00335/WP_007903578.1	InsQ transposase	ISHsal13	0.26	IS200/IS605	IS605
	KRAC_RS00385/WP_007903593.1	transposase (DDE)	ISSsu5	0.23	IS1380
	KRAC_RS00405/WP_007903612.1	transposase (DDE)	ISKra7	1	ISNCY	ISDol1
	KRAC_RS60385/WP_052567813.1	Tn3 transposase (DDE)	TnBth2	0.49	Tn3
	KRAC_RS60390/WP_157506239.1	Tn3 transposase (DDE)	TnXo19	0.57	Tn3
	KRAC_RS00415/WP_052567815.1	Tn3 transposase (DDE)	TnBth2	0.62	Tn3
	KRAC_RS00420/WP_007903615.1	transposase (DEDD)	ISHvo9	0.33	IS110	IS1111
	KRAC_RS64960	frameshifted transposase gene
	KRAC_RS00595	frameshifted transposase gene
	KRAC_RS00285	frameshifted transposase gene
	KRAC_RS00225/WP_007903554.1	transposase (DDE)	ISKra4	1	ISKra4	ISKra4
	KRAC_RS00235/WP_007903554.1	transposase (DDE)	ISKra4	1	ISKra4	ISKra4
	KRAC_RS00215/WP_007903553.1	transposase (DDE)	ISBmu21	0.45	IS6
	KRAC_RS00210/WP_007903552.1	Tn3 resolvase	ISNpu13	0.2	Tn3
	KRAC_RS64925/WP_075164122.1	Tn3 resolvase	Tn4430	0.3	Tn3
	KRAC_RS64920/WP_169460833.1	transposase (DDE)	ISAcma1	0.63	IS6
	KRAC_RS64915/WP_075164120.1	transposase (DDE)	IS240A	0.69	IS6
	KRAC_RS00190	incomplete transposase gene
	KRAC_RS00185/WP_007903550.1	transposase (DDE)	ISBmu21	0.4	IS6
	KRAC_RS00170/WP_157506236.1	restriction endonuclease
	KRAC_RS00155/WP_007903538.1	transposase (DDE)	SBj7	0.51	IS6
	KRAC_RS00135	incomplete transposase gene
	KRAC_RS00125	incomplete transposase gene
	KRAC_RS00045/WP_007903502.1	transposase (DDE)	ISPko6	0.43	IS6
NZ_CP035758 Ktedonosporobacter rubrisoli SCAWS-G2	EPA93_RS10095/WP_129885573.1	transposase	ISAzs22	0.34	ISAs1
AP019376 Thermosporothrix sp. COM3	KTC_00460/BBH85295.1	InsQ transposase	ISAsp18	0.53	IS200/IS605	IS1341
	KTC_00070/BBH85256.1	transposase (serine)	ISMae17	0.54	IS607
	KTC_00060/BBH85255.1	InsQ transposase	ISMae20	0.48	IS607
	KTC_00690/BBH85318.1	Excinuclease UvrABC ATPase subunit
	KTC_00820/BBH85331.1	InsQ transposase	ISAsp18	0.53	IS200/IS605	IS1341
	KTC_00850/BBH85334.1	InsQ transposase	ISAsp18	0.54	IS200/IS605	IS1341
NZ_BNJK01000001 Reticulibacter mediterranei 150040	K3T83_RS01700	transposase pseudogene
	K3T83_RS56085	transposase pseudogene
	K3T83_RS01720/WP_220201262.1	transposase	ISMno5	0.37	ISL3
	K3T83_RS01725/WP_236065096.1	transposase	ISMdi2	0.44	ISL3
	K3T83_RS01750	transposase pseudogene
	K3T83_RS01760/WP_220201268.1	transposase (DDE)	ISDds1	0.53	IS3	IS3
	K3T83_RS01765/WP_236065097.1	transposase (DDE)	ISStau1	0.52	IS3	IS3
	K3T83_RS01590	transposase pseudogene
	K3T83_RS01585/WP_220201240.1	transposase (DDE)	ISAcma45	0.54	IS5
	K3T83_RS56080	transposase pseudogene
	K3T83_RS01420/WP_220201208.1	transposase (DDE)	ISMex18	0.33	IS630
	K3T83_RS01415/WP_220201207.1	transposase (DDE)	ISMex18	0.46	IS630
NZ_BIFT01000001 Dictyobacter alpinus Uno16

## Sheet: Clostridia
Accession number	Organism	vanH	vanA	vanX	vanR	vanS	Additional genes of interest
ASSV01000015	Lachnospiraceae bacterium M18-1	C808_02146	C808_02147	C808_02148	C808_02142	C808_02144	C808_02145 - VanY-D (DacC)
					C808_02143
NZ_ATXD01000006	[Clostridium] methoxybenzovorans SR3	H204_RS0103835	H204_RS0103830	H204_RS0103825	H204_RS0103870	H204_RS0103865	H204_RS0103845 - VanY fragment
					H204_RS0103875		H204_RS0103840 - VanW
							H204_RS0103860 - M15 peptidase fragment
NZ_AZUI01000001	[Clostridium] indolis DSM 755	K401_RS0116910	K401_RS0116915	K401_RS0116920	K401_RS0116885	K401_RS0116895	K401_RS0116900 - VanY
					K401_RS0116890		K401_RS0116905 - VanW
NZ_CDPP01000005	Beduini massiliensis GM1	BN1225_RS09085	BN1225_RS09080	BN1225_RS09075	BN1225_RS09070	BN1225_RS09065	BN1225_RS08930 - VanZ; BN1225_RS09055 - FtsX-like permease
NZ_CP017634	Candidatus Formimonas warabiya DCMF	DCMF_RS02745	DCMF_RS02750	DCMF_RS02755	DCMF_RS02690	DCMF_RS02695	DCMF_RS02705 - VanW fragment, DCMF_RS02740 - VanW
							DCMF_RS02700 - VanY-D
NZ_CP047591	Aminipila terrae CBA3637	Ami3637_RS13595	Ami3637_RS13600	Ami3637_RS13605			Ami3637_RS13580 - MurE
NZ_CP053228	Blautia pseudococcoides SCSK	HL650_RS21240	HL650_RS21245	HL650_RS21250	HL650_RS21225	HL650_RS21230	HL650_RS21235 - VanY-D
							HL650_RS21320 - VanZ
							HL650_RS21005 - VanY-D
NZ_CP084061	Blautia sp. NBRC 113351	LC508_RS18530	LC508_RS18525	LC508_RS18520	LC508_RS18545	LC508_RS18540	LC508_RS18535 - VanY-D
							LC508_RS18475 - C39 peptidase
							LC508_RS18565 - GNAT-like acetyltransferase
NZ_JAAISL010000001	[Clostridium] symbiosum MSK.7.21	G5A97_RS00710	G5A97_RS00715	G5A97_RS00720	G5A97_RS00695	G5A97_RS00700	G5A97_RS00705 - VanY-D
NZ_JAIZZM010000004	Clostridium tagluense CS002	LGL05_RS06355	LGL05_RS06360	LGL05_RS06365	LGL05_RS06375	LGL05_RS06380	LGL05_RS06370 - VanY M15
							LGL05_RS06390 - MurE
							LGL05_RS06400 - undecaprenyl-diphosphate phosphatase
							LGL05_RS06335 - GNAT-like acetyltransferase
NZ_JAJCIQ010000030	Bariatricus massiliensis DFI.1.181	LIZ61_RS19960	LIZ61_RS19965	LIZ61_RS19970	LIZ61_RS19945	LIZ61_RS19950	LIZ61_RS19925 - GNAT-like acetyltransferase
							LIZ61_RS19955 - VanY-D
NZ_LKET01000017	Oxobacter pfennigii DSM 3222	OXPF_RS02790	OXPF_RS02795	OXPF_RS02800	OXPF_RS02775	OXPF_RS02780	OXPF_RS02755 - GNAT-like acetyltransferase
							OXPF_RS02785 - VanZ
							OXPF_RS02805 - VanY-D
							OXPF_RS02810 - VanW
NZ_QPJT01000008	Anaerobacterium chartisolvens DSM 27016	DFR58_RS08870	DFR58_RS08865	DFR58_RS08860	DFR58_RS08890	DFR58_RS08885	DFR58_RS08880 - VanK
							DFR58_RS08875 - VanY-D
NZ_QUEE01000011	Lachnotalea sp. AF33-28	DWZ56_RS15550	DWZ56_RS15555	DWZ56_RS15560	DWZ56_RS15535 - pseudogene	DWZ56_RS15540	DWZ56_RS15545 - VanY-D
NZ_SMMX01000012	Extibacter muris DSM 28560	E1963_RS13675	E1963_RS13680	E1963_RS13685	E1963_RS13660	E1963_RS13665	E1963_RS13670 - VanY-D
				E1963_RS13715 - pseudogene
NZ_SXCA01000007	Clostridium argentinense 113/29	FDF58_RS08980	FDF58_RS08985	FDF58_RS08990	FDF58_RS08970	FDF58_RS08975	FDF58_RS08995 - VanY M15
					FDF58_RS08960	FDF58_RS08965	FDF58_RS09000 - VanZ
AY655720	Clostridium sp. MLG245	ABB53362.1	AAV74571.1	ABB53363.1	ABB53358.1	ABB53359.1	ABB53360.1 - VanY
							ABB53361.1 - VanW
KU558763	Clostridioides difficile AI0499	ANW86197.1	ANW86198.1	ANW86199.1	?	ANW86196.1	ANW86195.1 - VanY
							ANW86194.1 - VanW
NZ_AUDP01000045	Ruminococcus gauvreauii DSM 19829	H604_RS0117465	H604_RS0117470	H604_RS0117475	H604_RS0117450	H604_RS0117455	H604_RS21865 - VanY-D
NZ_CABLBR010000044	Ruminococcus gauvreauii MGYG-HGUT-01690	FY506_RS18055	FY506_RS18060	FY506_RS18065	FY506_RS18040	FY506_RS18045	FY506_RS18050 - VanY-D
NZ_JAAISN010000014	[Clostridium] scindens MSK.5.24	G5A78_RS19295	G5A78_RS19300	G5A78_RS19305	G5A78_RS19280	G5A78_RS19285	G5A78_RS19290 - VanY-D
NZ_JALIFO010000016	Cuneatibacter sp. NSJ-177	MUB23_RS19510	MUB23_RS19505	MUB23_RS19500	MUB23_RS19525	MUB23_RS19520	MUB23_RS19515 - serine hydrolase
NZ_JPJF01000133	Blautia producta ER3	NI23_RS0126870	NI23_RS0126875	NI23_RS0126880
NZ_LMUA01000008	Ruthenibacterium lactatiformans 668	ASJ35_RS07795	ASJ35_RS07790	ASJ35_RS07785 - pseudogene	ASJ35_RS07810	ASJ35_RS07805	ASJ35_RS07800 - VanY-D
				ASJ35_RS07745 - pseudogene
NZ_OW711693	Clostridium sp. M3/9	NBX03_RS05435	NBX03_RS05430	NBX03_RS05425	NBX03_RS05460	NBX03_RS05455	NBX03_RS05445 - VanY pseudogene
							NBX03_RS05440 - VanW

## Sheet: Clostridia MGERG
Organism	MGE-related locus (locus tag/protein ID)	Type	ISfinder best hit	aa sequence identity (%)	ISfinder family	ISfinder group
ASSV01000015 Lachnospiraceae bacterium M18-1	C808_02149/EOS38832.1	DNA breaking-rejoining enzyme, tyrosine integrase/resolvase	Tn4430	0.26	Tn3
	C808_02172/EOS38855.1	transposase (DDE)	ISCbo5	0.39	IS1182
	C808_02175/EOS38858.1	transposase (DEDD)	ISEnfa110	0.53	IS110
	C808_02180/EOS38863.1	restriction-modification N-6 DNA methylase;	ISApr7	0.31	IS1595	ISNwi1
	C808_02115/EOS38798.1	DNA recombination-mediator protein A
	C808_02109/EOS38792.1	LPXTG-domain-containing protein cell wall anchor protein
	C808_02106/EOS38789.1	MSCRAMM family adhesin clumping factor ClfB
	C808_02105/EOS38788.1	Type IV secretory pathway, VirD4 component, TraG/TraD family ATPase
	C808_02100/EOS38783.1	CagE, TrbE, VirB family, component of type IV transporter system
	C808_02099/EOS38782.1	invasion associated endopeptidase
	C808_02090/EOS38773.1	serine recombinase, resolvase and invertase	TnAs2	0.37	Tn3
NZ_ATXD01000006 [Clostridium] methoxybenzovorans SR3	H204_RS0103610/WP_024345201.1	transposase (DEDD)	ISBth13	0.34	IS110
	H204_RS0103850 - pseudogene	transposase (DDE)	ISBce13		IS3	IS3
	H204_RS0103960/WP_024344887.1	transposase (DEDD)	ISBth166	0.49	IS110
NZ_AZUI01000001 [Clostridium] indolis DSM 755
NZ_CDPP01000005 Beduini massiliensis GM1
NZ_CP017634 Candidatus Formimonas warabiya DCMF	DCMF_RS02645/WP_148132591.1	transposase (DDE)	ISSeq4	0.28	IS1634
NZ_CP047591 Aminipila terrae CBA3637	Ami3637_RS13560/WP_162363028.1	serine recombinase
NZ_CP053228 Blautia pseudococcoides SCSK	HL650_RS21345/WP_065543677.1	tyrosine-type recombinase/integrase	Tn4430	0.43	Tn3
	HL650_RS21580/WP_171285127.1	transposase (DEDD)	ISGka2	0.41	IS110
NZ_CP084061 Blautia sp. NBRC 113351	LC508_RS18460/WP_103733239.1	transposase (DEDD)	ISEnfa110	0.4	IS110
	LC508_RS18425/WP_225305221.1	serine recombinase
	LC508_RS18850/WP_049898045.1	type IV secretory system conjugative DNA transfer family protein
NZ_JAAISL010000001 [Clostridium] symbiosum MSK.7.21	G5A97_RS00730/WP_173892447.1	excisionase
	G5A97_RS00735/WP_173892448.1	tyrosine based site-specific integrases
	G5A97_RS00745/WP_002569249.1	ParA family protein
	G5A97_RS00750/WP_006059569.1	ParB/RepB/Spo0J family partition protein
	G5A97_RS00770/WP_002589066.1	phage antirepressor
	G5A97_RS00795/WP_117485765.1	type IV secretory system conjugative DNA transfer family protein
	G5A97_RS00850/WP_173892451.1	type III DNA topoisomerase
	G5A97_RS00865/WP_002576226.1	transposon-transfer assisting protein
	G5A97_RS00875 - pseudogene	transposon-encoded protein TnpV
	G5A97_RS00910/WP_009265001.1	plasmid recombination protein
	G5A97_RS00915/WP_009265000.1	ParB/RepB/Spo0J family partition protein
	G5A97_RS00920/WP_039862476.1	PC4/YdbC family ssDNA-binding protein
	G5A97_RS00930/WP_173892454.1	serine recombinase
	G5A97_RS00945/WP_006773030.1	plasmid mobilization relaxosome protein MobC
	G5A97_RS00955/WP_002595843.1	type IV toxin-antitoxin system AbiEi family antitoxin protein
	G5A97_RS00960/WP_002595844.1	nucleotidyl transferase AbiEii/AbiGii toxin family protein
	G5A97_RS00965/WP_006059593.1	excisionase
	G5A97_RS00970/WP_071698954.1	relaxase/mobilisation nuclease
	G5A97_RS00635/WP_173892430.1	MobC relaxase/mobilisation nuclease
	G5A97_RS00620/WP_173892427.1	plasmid mobilization relaxosome protein MobC
	G5A97_RS00590/WP_173892421.1	type III DNA topoisomerase
	G5A97_RS00585/WP_173892420.1	conjugative elements polyvalent protein
	G5A97_RS00455/WP_173892402.1	conjugal transfer protein TraE
	G5A97_RS00420/WP_173892398.1	type IV secretory system conjugative DNA transfer family protein
	G5A97_RS00400/WP_173892394.1	conjugative elements polyvalent protein
	G5A97_RS00395/WP_173892393.1	phages and prophages, conjugative elements polyvalent protein
NZ_JAIZZM010000004 Clostridium tagluense CS002	LGL05_RS06130/WP_226172801.1	transposase	ISCb1	0.44	ISNCY
NZ_JAJCIQ010000030 Bariatricus massiliensis DFI.1.181	LIZ61_RS19975/WP_025641543.1	Tn3 resolvase	Tn4430	0.26	Tn3
NZ_LKET01000017 Oxobacter pfennigii DSM 3222
NZ_QPJT01000008 Anaerobacterium chartisolvens DSM 27016	DFR58_RS08855/WP_114297473.1	ATP-dependent DNA helicase RecG
	DFR58_RS08835/WP_170138094.1	transposase/recombinase (serine)	ISCbo10	0.29	IS607
	DFR58_RS08830/WP_114297468.1	HNH endonuclease
	DFR58_RS08900/WP_114297508.1	ApaLI family restriction endonuclease
NZ_QUEE01000011 Lachnotalea sp. AF33-28	DWZ56_RS15530/WP_118557526.1	ParB/RepB/Spo0J family partition protein
	DWZ56_RS15510/WP_118047965.1	type IV secretory system conjugative DNA transfer family protein
	DWZ56_RS15490/WP_002569238.1	plasmid mobilization relaxosome protein MobC
	DWZ56_RS15485/WP_117962497.1	relaxase/mobilization nuclease domain-containing protein
	DWZ56_RS15470/WP_117962487.1	phage replisome organizer N-terminal domain-containing protein
	DWZ56_RS15460/WP_002569233.1	transposon-encoded TnpW family protein
	DWZ56_RS15455/WP_117962491.1	Tn3 resolvase	ISArsp14	0.3	ISNCY
	DWZ56_RS15385/WP_014080206.1	plasmid mobilization relaxosome protein MobC
	DWZ56_RS15380/WP_199679609.1	relaxase/mobilisation nuclease
	DWZ56_RS15330/WP_007884026.1	excisionase
	DWZ56_RS15325/WP_117761817.1	Tn3 resolvase	TnAs1	0.24	Tn3
NZ_SMMX01000012 Extibacter muris DSM 28560	E1963_RS13690/WP_132278935.1	TraB-like protein
	E1963_RS13695 - pseudogene	conjugal transfer protein
	E1963_RS13700/WP_132278938.1	Tn3 resolvase	Tn4430	0.26	Tn3
	E1963_RS13760 - pseudogene	site-specific integrase
	E1963_RS13765 - pseudogene	IS66 family transposase
	E1963_RS13770/WP_167482204.1	IS66 family insertion sequence element accessory protein	ISRgn2	0.68	IS66
	E1963_RS13785/WP_132278971.1	relaxase/mobilization nuclease domain-containing protein
	E1963_RS13840 - pseudogene	TnpV protein
	E1963_RS13850/WP_167482206.1	tyrosine based site-specific integrase
	E1963_RS13855/WP_132278998.1	excisionase
	E1963_RS13895/WP_132279022.1	transposase (DDE)	ISSsu8	0.37	IS481
	E1963_RS13915/WP_132279034.1	ParB/RepB/Spo0J family partition protein
	E1963_RS13620 - pseudogene	relaxase/mobilization nuclease domain-containing protein
	E1963_RS13565/WP_132278893.1	PilT/PilU family type 4a pilus ATPase
NZ_SXCA01000007 Clostridium argentinense 113/29
AY655720 Clostridium sp. MLG245	ABB53366.1	excisionase
	ABB53367.1	IS91 integrase/resolvase	ISSde12	0.24	IS91
KU558763 Clostridioides difficile AI0499	ANW86169.1	transposase (DDE)	ISEnfa5	0.56	IS3	IS150
	ANW86168.1	transposase (DDE)	SEnfa5	0.4	IS3	IS150
	ANW86164.1	excisionase
	ANW86165.1	IS91 integrase/resolvase	ISSde12	0.24	IS91
	ANW86172.1	conjugative transposon regulatory protein
	ANW86173.1	plasmid mobilization relaxosome protein MobC
	ANW86174.1	reverse transcriptase/maturase/endonuclease
	ANW86175.1	endonuclease relaxase-like protein
	ANW86177.1	putative conjugative transposon protein
	ANW86192.1	type III DNA topoisomerase
	ANW86182.1	putative conjugative transposon protein
	ANW86186.1	putative conjugative transfer protein
	ANW86193.1	group II intron reverse transcriptase/maturase
	ANW86187.1	type IV secretory pathway VirD4
	ANW86190.1	putative conjugative transposon protein-like protein
NZ_AUDP01000045 Ruminococcus gauvreauii DSM 19829	H604_RS0117480/WP_028530137.1	tyrosine based site-specific integrase
NZ_CABLBR010000044 Ruminococcus gauvreauii MGYG-HGUT-01690	FY506_RS18070/WP_028530137.1	tyrosine based site-specific integrase
NZ_JAAISN010000014 [Clostridium] scindens MSK.5.24	G5A78_RS19310/WP_023043157.1	tyrosine based site-specific integrase
NZ_JALIFO010000016 Cuneatibacter sp. NSJ-177	MUB23_RS19570/WP_244802434.1	tyrosine based site-specific integrase
	MUB23_RS19565/WP_244802433.1	pilus ancillary protein 1
NZ_JPJF01000133 Blautia producta ER3
NZ_LMUA01000008 Ruthenibacterium lactatiformans 668	ASJ35_RS07755/WP_016316877.1	plasmid recombination protein
	ASJ35_RS07750/WP_016316878.1	serine recombinase
NZ_OW711693 Clostridium sp. M3/9	NBX03_RS05490 - pseudogene	IS200/IS605 family transposase
	NBX03_RS05520 - pseudogene	IS200/IS605 family transposase
	NBX03_RS05400/WP_250229729.1	transposase (DDE)	ISLse3	0.28	IS3
	NBX03_RS05395/WP_250229728.1	transposase (DDE)	ISLmo21	0.31	IS3	IS3
	NBX03_RS05390/WP_250230227.1	IS3 family transposase fragment

## Sheet: Bacilli
Accession number	Organism	vanH	vanA	vanX	vanR	vanS	Additional genes of interest
BORY01000229	Paenibacillus dendritiformis J6TS7	J6TS7_64200	J6TS7_64190	J6TS7_64180	?	?
BQKG01000001	Paenibacillus macerans HMSSN-036	HMSSN036_01530	HMSSN036_01560 - mutated	HMSSN036_01570	HMSSN036_01510	HMSSN036_01520
CP011076	Brevibacillus laterosporus B9	EX87_19495	EX87_19500	EX87_19505	EX87_19480	EX87_19485	EX87_19510 - VanY M15
							EX87_19515 - VanZ
JAAIWK010000003	Weizmannia ginsengihumi Gsoil 114	G4D61_02920	G4D61_02925	G4D61_02930	G4D61_02910	G4D61_02915	G4D61_02935 - VanY M15
							G4D61_02940 - VanZ
MRTR01000001	Paenibacillus macerans FSL R5-0527	BK140_01235	BK140_01240	BK140_01245	BK140_01225	BK140_01230
NZ_AJTY01000176	Paenibacillus sonchi X19-5	IC30_RS06110	IC30_RS06115	IC30_RS06120	IC30_RS06095	IC30_RS06100	IC30_RS06105 - VanZ
							IC30_RS06125 - MurQ
NZ_ASSD01000462	Paenibacillus zanthoxyli JH29	L691_RS0117875	L691_RS0117880	L691_RS0117885	L691_RS30755	L691_RS0117860
NZ_BALG01000075	Paenibacillus popilliae ATCC 14706	PPOP_RS07595	PPOP_RS07600	PPOP_RS07605	PPOP_RS07575	PPOP_RS07580	PPOP_RS07585 - VanY M15
							PPOP_RS07590 - VanZ
NZ_BCQV01000042	Alicyclobacillus shizuokensis NBRC 103103	ASH01S_RS14585	ASH01S_RS14580	ASH01S_RS14575	ASH01S_RS14600	ASH01S_RS14595	ASH01S_RS19310 - VanW pseudogene
							ASH01S_RS14570 - VanY-D (DacC)
NZ_BGML01000003	Paenibacillus macerans DSM 24746	EIP94_RS08545	EIP94_RS08550	EIP94_RS08555	EIP94_RS08535	EIP94_RS08540
NZ_BMHF01000007	Paenibacillus physcomitrellae CGMCC 1.15044	IEX46_RS11815	IEX46_RS11820	IEX46_RS11825	IEX46_RS11795	IEX46_RS11800	IEX46_RS11805 - VanZ
							IEX46_RS11810 - VanY M15
NZ_BMHP01000001	Paenibacillus nasutitermitis CGMCC 1.15178	IEY46_RS07850	IEY46_RS07855	IEY46_RS07860	IEY46_RS07825	IEY46_RS07830	IEY46_RS07835 - VanZ
							IEY46_RS07840 - VanY M15
							IEY46_RS07845 - VanW
NZ_BORK01000006	Brevibacillus halotolerans J5TS2	KI365_RS11660	KI365_RS11655	KI365_RS11650	KI365_RS11675	KI365_RS11670	KI365_RS11680 - GNAT-like acetyltransferase pseudogene
		KI365_RS11635 - pseudogene					KI365_RS11665 - VanW
							KI365_RS11645 - VanY M15
							KI365_RS11640 - VanZ
NZ_CABKTJ010000079	Neobacillus jeddahensis MGYG-HGUT-01469	FY468_RS21205	FY468_RS21210	FY468_RS21215	FY468_RS21195	FY468_RS21200	FY468_RS21220 - VanZ
NZ_CAJRAY010000018	Thermobacillus xylanilyticus XE	KJQ12_RS04095	KJQ12_RS04090	KJQ12_RS04085	KJQ12_RS04105	KJQ12_RS04100
NZ_CCAS010000079	Neobacillus jeddahensis JCE	TY15_RS21015	TY15_RS21020	TY15_RS21025	TY15_RS21005	TY15_RS21010	TY15_RS21030 - VanZ
NZ_CP022584	Paenibacillus physcomitrellae XB	CBE73_RS20090	CBE73_RS20095	CBE73_RS20100	CBE73_RS20070	CBE73_RS20075	CBE73_RS20080 - VanZ
							CBE73_RS20085 - VanY M15
NZ_CP064048	Anoxybacillus sediminis PCH 117	IRT44_RS17070	IRT44_RS17065	IRT44_RS17060	IRT44_RS17080	IRT44_RS17075	IRT44_RS17055 - VanY M15
NZ_CP068595	Paenibacillus sonchi LMG 24727	JI735_RS32495	JI735_RS32490	JI735_RS32485	JI735_RS32510	JI735_RS32505	JI735_RS32480 - MurQ
NZ_FMYY01000002	Paenibacillus sp. cl123	BLR08_RS06560	BLR08_RS06565	BLR08_RS06570	BLR08_RS06550	BLR08_RS06555
NZ_FPIU01000002	Paenibacillus sp. UNCCL117	BT117_RS00155	BT117_RS00150	BT117_RS00145	BT117_RS00165	BT117_RS00160
NZ_JAAIVH010000001	Paenibacillus elgii SWL-W8	GZH30_RS21810	GZH30_RS21815	GZH30_RS21820	GZH30_RS21795	GZH30_RS21800	GZH30_RS21805 - VanW
NZ_JACJVO010000017	Cohnella zeiphila CBP-2801	H7C18_RS14275	H7C18_RS14280	H7C18_RS14285	H7C18_RS14265	H7C18_RS14270
NZ_JADGMT010000026	Brevibacillus laterosporus SAM19	SAM19_RS15160	SAM19_RS15155	SAM19_RS15150	SAM19_RS15175	SAM19_RS15170	SAM19_RS15130 - VanZ
							SAM19_RS15135 - VanY M15
							SAM19_RS15165 - VanW
NZ_JAECVT010000008	Thermoactinomyces sp. CICC 10735	I8U23_RS13240	I8U23_RS13235	I8U23_RS13230	I8U23_RS13225	I8U23_RS13220	I8U23_RS13215 - VanZ
NZ_JAEMXM010000001	Paenibacillus sp. YIM B00362	JET16_RS01280	JET16_RS01285	JET16_RS01290	JET16_RS01270	JET16_RS01275	JET16_RS01300 - VanY-D (DacC)
NZ_JAFFHZ010000002	Paenibacillus apiarius MW-14	JSQ80_RS26475	JSQ80_RS26470	JSQ80_RS26465	JSQ80_RS26490	JSQ80_RS26485	JSQ80_RS26480 - VanW
							JSQ80_RS26455 - VanY M15
							JSQ80_RS26450 - VanZ
NZ_JAGTPT010000024	Brevibacillus sp. NL20B1	KDN35_RS15535	KDN35_RS15530	KDN35_RS15525	KDN35_RS15545	KDN35_RS15540	KDN35_RS15520 - VanY M15
NZ_JAHNZO010000037	Paenibacillus sp. SM 69	KQX66_RS31725	KQX66_RS31730	KQX66_RS31735	KQX66_RS31715	KQX66_RS31720
NZ_JAIFKC010000052	Paenibacillus sonchi IIRRBNF1	K3T49_RS22455	K3T49_RS22450	K3T49_RS22445	K3T49_RS22470	K3T49_RS22465	K3T49_RS22460 - VanZ
							K3T49_RS22440 - MurQ
NZ_JAKJHW010000002	Alkalihalobacillus sp. EGI L200015	L1611_RS07805	L1611_RS07800	L1611_RS07795	L1611_RS07820	L1611_RS07815	L1611_RS07810 - VanW
							L1611_RS07780 - VanY M15
							L1611_RS07775 - VanZ
NZ_JAKRCY010000019	Brevibacillus laterosporus ACRRF	MHL86_RS18880	MHL86_RS18875	MHL86_RS18870	MHL86_RS18890	MHL86_RS18885	MHL86_RS18860 - VanY M15
							MHL86_RS18855 - VanZ
NZ_JALRMO010000001	Paenibacillus sp. YIM B00624	MYS68_RS11065	MYS68_RS11060	MYS68_RS11055	MYS68_RS11075	MYS68_RS11070	MYS68_RS11080 - VanZ
NZ_JAMAVM010000010	Paenibacillus elgii MER 157	M3691_RS12635	M3691_RS12640	M3691_RS12645		M3691_RS12630
NZ_QJVJ01000020	Paenibacillus flagellatus DXL2	DLM86_RS30110	DLM86_RS30105	DLM86_RS30100		DLM86_RS30115
NZ_JAMBOE010000002	Paenibacillus macerans MER 50.2	M3216_RS04610	M3216_RS04605	M3216_RS04600	M3216_RS04620	M3216_RS04615
NZ_LDII01000018	Brevibacillus laterosporus G25-128	ABD74_RS03965	ABD74_RS03960	ABD74_RS03955	ABD74_RS03975	ABD74_RS03970	ABD74_RS03945 - VanY M15
							ABD74_RS03940 - VanZ
NZ_VCRA01000049	Paenibacillus mesophilus SYSU K30004	FE783_RS35775	FE783_RS35770	FE783_RS35765 - pseudogene	FE783_RS35785	FE783_RS35780
NZ_VDCQ01000020	Paenibacillus hemerocallicola KCTC 33185	FE784_RS16125	FE784_RS16130	FE784_RS16135	FE784_RS16110	FE784_RS16115	FE784_RS16120 - VanW
NZ_LIPY01000123	Paenibacillus jilunlii DSM 23019	AML91_RS26085	AML91_RS26090	AML91_RS26095	AML91_RS26070	AML91_RS26075	AML91_RS26080 - VanZ
							AML91_RS26100 - MurQ
NZ_LN623566	Bacillus sp. JCA	TA93_RS01030	TA93_RS01035	TA93_RS01040	TA93_RS01020	TA93_RS01025	TA93_RS01045 - VanZ
NZ_LSSO01000140	Brevibacillus sp. SKDU10	AYJ08_RS08970	AYJ08_RS08975	AYJ08_RS08980			AYJ08_RS08985 - VanY M15
		AYJ08_RS23495 - gene fragment					AYJ08_RS08990 - VanZ
							AYJ08_RS09000 - VanZ
NZ_NOLX01000018	Brevibacillus laterosporus OSY-I1	CHH40_RS16160	CHH40_RS16165	CHH40_RS16170	CHH40_RS16150	CHH40_RS16155	CHH40_RS16175 - VanY M15
							CHH40_RS16180 - VanZ
NZ_QUQX01000014	Brevibacillus sp. VP	DZB91_RS18020	DZB91_RS18015	DZB91_RS18010	DZB91_RS18030	DZB91_RS18025	DZB91_RS18005 - VanY M15
							DZB91_RS18000 - VanZ
NZ_QYZD01000018	Paenibacillus thiaminolyticus BO5	DQX05_RS19000	DQX05_RS19005	DQX05_RS19010	DQX05_RS18990	DQX05_RS18995	DQX05_RS18985 - GNAT-family acetyltransferase
							DQX05_RS19015 - VanY M15
							DQX05_RS19020 - VanZ
NZ_RRCN01000001	Paenibacillus oralis KCOM 3021	EHV15_RS24835	EHV15_RS24840	EHV15_RS24845	EHV15_RS24825	EHV15_RS24830
NZ_SDLF01000003	Brevibacillus sp. MCWH	ETC00_RS03355	ETC00_RS03360	ETC00_RS03365	ETC00_RS03345	ETC00_RS03350	ETC00_RS03370 - VanY M15
NZ_WNZZ01000008	Paenibacillus macerans 3CT49	GNQ08_RS13075	GNQ08_RS13080	GNQ08_RS13085	GNQ08_RS13065	GNQ08_RS13070
NZ_SMRT01000018	Paenibacillus piri MS74	E1757_RS28335	E1757_RS28330	E1757_RS28325	E1757_RS28350	E1757_RS28345	E1757_RS28340 - VanW

## Sheet: Bacilli MGERG
Organism	MGE-related locus (locus tag/protein ID)	Type	ISfinder best hit	aa sequence identity (%)	ISfinder family	ISfinder group
BORY01000229 Paenibacillus dendritiformis J6TS7
BQKG01000001 Paenibacillus macerans HMSSN-036	HMSSN036_01280/GJM67912.1	tyrosine-type recombinase integrase
	HMSSN036_01950/GJM67979.1	tyrosine-type recombinase integrase
	HMSSN036_01940/GJM67978.1	tyrosine-type recombinase integrase
	HMSSN036_01930/GJM67977.1	tyrosine-type recombinase integrase
CP011076 Brevibacillus laterosporus B9	EX87_19450/AKF95793.1	tyrosine-type recombinase integrase
JAAIWK010000003 Weizmannia ginsengihumi Gsoil 114
MRTR01000001 Paenibacillus macerans FSL R5-0527	BK140_01210/OMG51310.1	phage tail protein
	BK140_01205/OMG51309.1	integron-associated effector binding protein
	BK140_01175/OMG51304.1	DNA helicase IV
	BK140_01135/OMG51297.1	tyrosine-type recombinase integrase
	BK140_01435/OMG51345.1	tyrosine-type recombinase integrase
NZ_AJTY01000176 Paenibacillus sonchi X19-5
NZ_ASSD01000462 Paenibacillus zanthoxyli JH29	L691_RS30755/WP_051459404.1	transposase (DDE)	ISBco2	0.46	IS1380
NZ_BALG01000075 Paenibacillus popilliae ATCC 14706	PPOP_RS07615/WP_042227853.1	transposase (DEDD)	IS650	0.55	IS110
NZ_BCQV01000042 Alicyclobacillus shizuokensis NBRC 103103	ASH01S_RS14605	transposase pseudogene
	ASH01S_RS14565	transposase pseudogene
NZ_BGML01000003 Paenibacillus macerans DSM 24746	EIP94_RS08795/WP_115311185.1	transposase (DDE)	ISPaen7	0.31	IS1595
	EIP94_RS08665/WP_124332115.1	tyrosine-type recombinase integrase
	EIP94_RS08655/WP_124332114.1	replication-associated recombination protein A
	EIP94_RS08450/WP_036622915.1	tyrosine-type recombinase integrase
	EIP94_RS08520/WP_124332097.1	integron-associated effector binding protein
	EIP94_RS08920/WP_124332135.1	tyrosine-type recombinase integrase
NZ_BMHF01000007 Paenibacillus physcomitrellae CGMCC 1.15044	IEX46_RS11740/WP_094095745.1	serine-type recombinase
	IEX46_RS11765/WP_094095748.1	phage replication protein CRI
	IEX46_RS11780/WP_094095750.1	ATP-dependent DNA helicase RecQ
NZ_BMHP01000001 Paenibacillus nasutitermitis CGMCC 1.15178	IEY46_RS07795/WP_188990704.1	transposase	ISAzs34	0.37	ISNCY	IS892
	IEY46_RS07805	transposase pseudogene
NZ_BORK01000006 Brevibacillus halotolerans J5TS2	KI365_RS11685	transposase pseudogene
	KI365_RS11695/WP_244850393.1	transposase (DDE) fragment	Tn4430		Tn3
	KI365_RS23430/WP_244850397.1	tyrosine-type recombinase integrase fragment
	KI365_RS11710/WP_212931937.1	tyrosine-type recombinase integrase fragment
	KI365_RS11770	transposase gene fragment
	KI365_RS23420	transposase pseudogene
NZ_CABKTJ010000079 Neobacillus jeddahensis MGYG-HGUT-01469
NZ_CAJRAY010000018 Thermobacillus xylanilyticus XE
NZ_CCAS010000079 Neobacillus jeddahensis JCE
NZ_CP022584 Paenibacillus physcomitrellae XB	CBE73_RS20055/WP_094095750.1	ATP-dependent DNA helicase RecQ
	CBE73_RS20040/WP_094095748.1	phage replication protein CRI
	CBE73_RS20020/WP_094095745.1	serine-type recombinase
NZ_CP064048 Anoxybacillus sediminis PCH 117	IRT44_RS17105/WP_230076618.1	transposase	ISCcl1	0.55	IS256
	IRT44_RS17125/WP_230077067.1	transposase fragment	ISAli18		ISL3
	IRT44_RS17300/WP_008409807.1	transposase (DDE)	ISChy4	0.63	IS21
	IRT44_RS17295/WP_008409491.1	IS21 helper	ISChy4	0.74	IS21
NZ_CP068595 Paenibacillus sonchi LMG 24727
NZ_FMYY01000002 Paenibacillus sp. cl123	BLR08_RS06420/WP_072327346.1	tyrosine-type recombinase integrase
NZ_FPIU01000002 Paenibacillus sp. UNCCL117	BT117_RS00295/WP_072327346.1	tyrosine-type recombinase integrase
NZ_JAAIVH010000001 Paenibacillus elgii SWL-W8	GZH30_RS21850	transposase pseudogene
	GZH30_RS37150	transposase pseudogene
	GZH30_RS21945	transposase pseudogene
	GZH30_RS21655/WP_163856599.1	transposase (DEDD)	ISCsa4	0.5	IS110
NZ_JAAIWK010000003 Weizmannia ginsengihumi Gsoil 114
NZ_JACJVO010000017 Cohnella zeiphila CBP-2801
NZ_JADGMT010000026 Brevibacillus laterosporus SAM19	SAM19_RS15185	transposase pseudogene
	SAM19_RS15320	relaxase pseudogene
NZ_JAECVT010000008 Thermoactinomyces sp. CICC 10735
NZ_JAEMXM010000001 Paenibacillus sp. YIM B00362
NZ_JAFFHZ010000002 Paenibacillus apiarius MW-14	JSQ80_RS26390/WP_206097794.1	tyrosine-type recombinase integrase
	JSQ80_RS26300	transposase pseudogene
	JSQ80_RS29340/WP_240464318.1	transposase fragment	ISMha7		ISL3
	JSQ80_RS26505/WP_206097813.1	transposase	ISDku1	0.58	IS256
	JSQ80_RS26650/WP_240464345.1	transposase (DDE)	ISPaen6	0.35	IS1595
NZ_JAGTPT010000024 Brevibacillus sp. NL20B1
NZ_JAHNZO010000037 Paenibacillus sp. SM 69	KQX66_RS31710	transposase pseudogene
NZ_JAIFKC010000052 Paenibacillus sonchi IIRRBNF1	K3T49_RS22380/WP_233184149.1	transposase fragment	ISEfa17		ISL3
	K3T49_RS22210	transposase pseudogene
	K3T49_RS22205/WP_233184123.1	putative transposase fragment
NZ_JAKJHW010000002 Alkalihalobacillus sp. EGI L200015	L1611_RS07735	transposase pseudogene
	L1611_RS07720	transposase pseudogene
	L1611_RS07880	transposase pseudogene
	L1611_RS07910	transposase pseudogene
NZ_JAKRCY010000019 Brevibacillus laterosporus ACRRF	MHL86_RS18895	transposase pseudogene
	MHL86_RS18910/WP_239210102.1	transposase (Y1)	ISChy9	0.62	IS200/IS605	IS605
	MHL86_RS18905/WP_239210101.1	TnpB-like	ISBth17	0.59	IS200/IS605	IS1341
NZ_JALRMO010000001 Paenibacillus sp. YIM B00624	MYS68_RS11020	transposase pseudogene
NZ_JAMAVM010000010 Paenibacillus elgii MER 157
NZ_QJVJ01000020 Paenibacillus flagellatus DXL2
NZ_JAMBOE010000002 Paenibacillus macerans MER 50.2	M3216_RS04560/WP_251587389.1	transposase (DDE)	ISHahy4	0.3	IS3	IS407
	M3216_RS04555/WP_251587386.1	transposase (DDE)	ISHahy4	0.51	IS3	IS407
	M3216_RS04405/WP_251587339.1	tyrosine-type recombinase integrase
	M3216_RS04655/WP_251587418.1	phage tail protein
	M3216_RS04660/WP_251587419.1	integron-associated effector binding protein
	M3216_RS04725/WP_251587447.1	transposase (DDE)	ISPaen7	0.33	IS1595
NZ_LDII01000018 Brevibacillus laterosporus G25-128	ABD74_RS03980	transposase pseudogene
NZ_VCRA01000049 Paenibacillus mesophilus SYSU K30004
NZ_VDCQ01000020 Paenibacillus hemerocallicola KCTC 33185	FE784_RS16020	transposase pseudogene
	FE784_RS16010/WP_139603224.1	transposase (DDE)	IS654	0.56	IS256
	FE784_RS15950/WP_139603214.1	type IV secretory system conjugative DNA transfer family protein
	FE784_RS15930/WP_139603211.1	relaxase/mobilisation nuclease
	FE784_RS15925/WP_139603210.1	plasmid mobilization relaxosome protein MobC
NZ_LIPY01000123 Paenibacillus jilunlii DSM 23019
NZ_LN623566 Bacillus sp. JCA	TA93_RS00960/WP_052449603.1	transposase (DDE)	ISBst1	0.67	IS481
	TA93_RS00940/WP_040203355.1	transposase (DDE)	IS662	0.73	IS1182
	TA93_RS00855/WP_040203333.1	transposase (Y1) fragment	ISH34		IS200/IS605	IS605
	TA93_RS00845/WP_040203105.1	transposase (DDE)	IS4Bsu1	0.35	IS4	IS4Sa
	TA93_RS24910/WP_096911828.1	transposase (DDE)	ISBco4	0.85	IS1182
	TA93_RS01165/WP_040203403.1	tranposase (Y2)	ISMbu9	0.37	IS91
	TA93_RS01180/WP_040203406.1	transposase (DDE)	ISArch18	0.35	IS1	ISMhu11
	TA93_RS01285/WP_040203355.1	transposase (DDE)	IS662	0.73	IS1182
	TA93_RS01300/WP_040203355.1	transposase (DDE)	IS662	0.73	IS1182
NZ_LSSO01000140 Brevibacillus sp. SKDU10	AYJ08_RS24425	transposase pseudogene
NZ_NOLX01000018 Brevibacillus laterosporus OSY-I1	CHH40_RS16145	transposase pseudogene
	CHH40_RS16135/WP_094701326.1	TnpB	ISHaha8	0.59	IS200/IS605	IS1341
	CHH40_RS16130/WP_141213070.1	transposase (Y1)	ISChy9	0.62	IS200/IS605	IS605
NZ_QUQX01000014 Brevibacillus sp. VP	DZB91_RS17710/WP_116334777.1	excisionase
	DZB91_RS17715/WP_161555111.1	tyrosine-type recombinase integrase
	DZB91_RS18035	transposase pseudogene
NZ_QYZD01000018 Paenibacillus thiaminolyticus BO5	DQX05_RS19030	transposase pseudogene
	DQX05_RS19035/WP_119795062.1	transposase (DDE) fragment	ISEnfa5		IS3	IS150
	DQX05_RS19055/WP_119795079.1	phage late control gene D protein
	DQX05_RS18940	transposase pseudogene
	DQX05_RS18945/WP_119795049.1	TnpB	ISHaha8	0.58	IS200/IS605	IS1341
	DQX05_RS30355/WP_147385206.1	transposase (DDE)	ISBko1	0.43	IS1595	ISPna2
	DQX05_RS18790	transposase pseudogene
NZ_RRCN01000001 Paenibacillus oralis KCOM 3021	EHV15_RS25050/WP_128633621.1	tyrosine-type recombinase integrase
	EHV15_RS24810/WP_128633579.1	phage tail protein
	EHV15_RS24805/WP_128633578.1	GyrI-like domain-containing protein
	EHV15_RS24755/WP_128633572.1	UvrD-helicase domain-containing protein
	EHV15_RS24740/WP_128633569.1	excinuclease ABC subunit UvrA
	EHV15_RS24725/WP_128633567.1	transposase (DDE)	ISPaen7	0.32	IS1595
	EHV15_RS24715/WP_128633565.1	tyrosine-type recombinase integrase
NZ_SDLF01000003 Brevibacillus sp. MCWH	ETC00_RS03450/WP_171564565.1	GyrI-like domain-containing protein
NZ_WNZZ01000008 Paenibacillus macerans 3CT49	GNQ08_RS13220/WP_155620099.1	tyrosine-type recombinase integrase
	GNQ08_RS13355/WP_155620116.1	transposase (DDE)	ISPaen7	0.31	IS1595
	GNQ08_RS12900/WP_155620056.1	phage tail protein
	GNQ08_RS12895/WP_124332097.1	GyrI-like domain-containing protein
NZ_SMRT01000018 Paenibacillus piri MS74	E1757_RS28145/WP_133234502.1	GyrI-like domain-containing protein
	E1757_RS28140/WP_133234501.1	GyrI-like domain-containing protein
