# Supplementary material for: Occurrence of vanHAX and Related Genes beyond the Actinobacteria Phylum
Source: Genes (Basel). 2022 Oct 27;13(11):1960. doi: 10.3390/genes13111960 (PMC9689679; doi:10.3390/genes13111960)
Supplement: Supplementary file 1 [file genes-13-01960-s001.zip › Supplementary FASTA File S1.fasta]

>SCO2118_Str_coelicolor_A3(2)
MEILAFGVQADEKPLIERAFRDHEDVRCLDVFLNEDTAPIAAGHEIVSTSVNADLGAAVLEILAAGGTRMVAQRSTGFNNVDLDTADRLGMTVARVSYYSPHSVAEFAWALAMAVNRRIVRASIRTRDFDFRLDGLMGRDLHGRTAGVLGTGKIGEAFARIAHGFGMRLLGWDVAENPACAELGMRYVAKDELLARSDLITLHVPLMAETRHLIDATALKAMRDDAILINSSRGGLIDTAALVGELRAGRFAGVGLDVYEAEAGLFFLDKSLEAVEDDTLARLVTFPNVLVTSHQAYYTEDAVGQIVGTTVRNVLDYREGRRSENVLVPRS
>[Clostridium_innocuum]_66202529
MRKSVGITVFGCEQDEANAFRALSPDFHIIPTLISDAISADNAKLAAGNQCVSVGHKSEVSEATILALRKVGVKYISTRSIGCDHIDTTAAERMGISVGTVAYSPDSVADYALMLMLMAIRGAKPTMHAVAQQDFRLDRIRGKELGDMTVGVIGTGHIGQAVVKRLRGFGCHVLAYDNSRKMDADYVQLDELLKNSDIVTLHVPLCADTRHLIGQKQIGEMKQGAFLINTGRGALVDTGALVEALESGKLGGAALDVLEGEDQFVYTDCSQKVLDHPFLSQLLRMPNVIITPHTAYYTERVLQDTTEKTIRNCLNFERSLQHE
>[Clostridium]_indolis_DSM_755
MTENFGITVYGCEPDEAEMFRRLSPALCITPTMVSDAVSETNARLAAGNQCVSVGHKSEVSESVILALRDAGVKYISTRSIGCNHIDIKAAGRMGISVGTVAYSPDSVADYTLMLMLMAARNAKSTIHSVEKQDFSLNSIRGKELRDMTVGVLGTGRIGKAVMERLQGFGCYVLAYDSNQRTEGNYVSLYELLSSSDIVTLHVPLGEDTRHIIGRDQIRKMKRGAVLINTGRGALIDTGALVEALKSGMLGGAALDVLEGEEEIFYSDCSLKPINHPFLQQLQRMPNVIITPHTAYYTQGMLRETVDNTMKNCLSFERSLKDE
>[Clostridium]_methoxybenzovorans_SR3
MTENFGITVYGCEPDEAEMFRRLSPALCITPTMVSDAASETNARLAAGNQCVSVGHKSEVSESVILALRDAGVKYISTRSIGCNHIDIKAAGRMGISVGTVAYSPDSVADYTLMLMLMAARNAKSTIHSVEKQDFSLNSIRGKELRDMTVGVLGTGRIGKAVMERLQGFGCHVLAYDSNQRTEGNYVSLYELLSSSDIVTLHVPLGEDTRHIIGRDQIRKMKRGAVLINTGRGALIDTGALVEALKSGMLGGAALDVLEGEEEIFYSDCSLKPINHPFLQQLQRMPNVIITPHTAYYTQGMLRETVDNTMKNCLSFERSLKDE
>[Clostridium]_scindens_MSK.5.24
MQEKIDITVFGCERDEAAVFRKLSSEYGVTVSLIEDVVSEHNAKLADGCQCVSVSHKAELSEQLLLALKHAGVKYISTRSIGFNHIDIQAAGQLGMAVGTVAYSPGSVADYTVMLMLMLLRGTKSVLRGTQKQNYCLNDCRGKELQDLTVGVLGTGRIGQAVMERLEGFGCKVLAYDRTHKAGANYVSFCELLKSSDIVTLHVPLAEDTRHMIGREQLEMMKREALLINTARGALVDTAALVAALKEQKIGGAALDVLEGEEGIFYHECTQKTIGHPYLSVLQKMPNVIVTPHTAYHTDRVLVDTVSNTIRNCLNFERSLGNV
>[Clostridium]_symbiosum_strain_MSK.7.21
MKKKIDITVFGCEPDEAAVFHKLSREFGVTVSLIGEAVSENNAKLAEGCQCVSISHKAELSEPLLLALKSAGVKYICTRSIGFNHIDIQAAGQMGMTIGTVAYSPGSVADYAIMLMLMLMRGTKSVIHRTEKQDYCLNNLRGKELRDMTVGVLGAGRIGQAVMERLKGFGCRVLAYDRNRKAGADYVPFRELLQRSDIITLHVPLAEDTFHMIGREQLEMMKKEALLINTARGALVDTGALVDALADGRIGGAALDVLEGEEGVFYYDCTHKALEHPFLSALQRMPNVIVTPHTAYHTERVLVDTVSNTIRNCLNFERSLGNV
>Aggregatilinea_lenta_MO-CFX2
MTSIGITVYGCERDEAAVFNELSPRFGVIPTMTSSAVSETNVMLANGNRCISVGHKYEVSEPILLALRESGVKYISTRSIGCNHIDMKAAKSIGIAVGNVVYSPGSVADYTLMLMLMTIRNAKSIVSRAENYDFRLDHVRGKELRDMTVGVLGTGHIGTAVIERLRGFGCRVLAHSHNKEAAANYVSLDELLRKSDILTIHVPLSSDTYHMIGHEQIEAMKPGAFLINTARGGLVDTDALIKALDNGKLGGAALDVLEGEEGLFYFDCIQKPIDNQFLLRLQKMSNVIITPHTAYYSGRALRDTVEKTLLNCLDFERGKCFD
>Alicyclobacillus_shizuokensis_NBRC_103103
MKNIGITVYGCEQDEADAFRALSPRFGVMPTIINAPVSEANAIYANQCISVGHKSEVSASIILALKRAGVKYISTRSIGCNHIDTTAAKRLGIAVGNVAYSPDSVADYTMMLMLMSVRNAKSIMRSVEKHDFRLDSVRGKVLSDMTVGVVGTGRIGKAVIERLRGFGCHVLAYDRSQKMEANYVPFDTLLRNSDIVTLHVPLNADTRHIIGHEQIRRMKQGAFIINTGRGALVDTDALVKALENGKLGGAALDVLEGEEGLFYFDFTQKPIDNQFFLKLQGMPNVIITPHTAYYTEQALRDIVEKTIQNCLYFERSLAHG
>Alkalihalobacillus_sp._EGI_L200015
MKNIGITVYGCEQDEADAFHALSPRFGIMPTIINAAVSETNAKSAPCNQCISVGHKSEVSASILLALKRAGVKYISTRSIGCNHIDTTAAKRMGITVGNVAYSPDSVADYTMMLMLMAVRNAKSIVRSVEKHDFRLDRVRGKVLRDMTVGVVGTGYIGKAVIERLRGFGCHVLAYSRSQSIEANYVPFDVLLQNSDIVTLHVPLNADTRHIIGHEQMKRMKQGAFMINTGRGALVDTEELVKALENGKLGGAALDVLEGEEGLFYFDCTQKPIDNQFLLKLQRMPNVIITPHTAYYTEQALRDTVEKTIKNCLDFERSLAHG
>Aminipila_terrae_CBA3637
MGKKGLTIYGCEKDEAMLFQKYSKSYDLKLKIVRDAVTLENASLAGGNKCISVSHKTEITLPVLKALEKKGVRYISTRSIGLNHIDVKAAQRLGICIDNVVYSPNGVADYTLMLMLMGLRNTEDVLRRADEQNFRLAARGKELSDMTVGVLGTGRIGQAVIKRLTGFGCKVLAYDHEKTAEVNYANLDDVLEQSDIVTLHMPLDVETRHMLDDSSIAKMKKDALIVNTGRGALIDTEALVQALESGRLGGAVLDVIEGEEGIFYHNCKDEIIPNELFLRLRKLSNVTITPHIAFYTEHALKDVVENTIKNCLEYERRIEKWID
>Anaerobacterium_chartisolvens_DSM_27016
MAKAGITIYGCEQDEAVLFREMAPRFGVMPTITDAAVSEANTELALGNKCISVGHKTEITNSNLLALSQAGVMYISTRSIGYNHINVKYAQSVGISVENVAYSPDSVADYTLMLMLMAVRNAKSIIRCADIHDFRLNAVRGKELRDMTVGVIGTGRIGAAVMDRLRGFGCHTLAHDPHPIASAHYVALDDLLQQSDIVTLHIPLNADTKHLLNHQRIENMKHGAFIINTGRGSLIDTEAVIPALESGKLGGAALDVVEGEEGVFYFDYRNKPIESKLLLRLQKLPNVLITPHTAYYTERALSDTVENTIINCLKFERRKQHG
>Anoxybacillus_sediminis_PCH_117
LKHMNITVYGCEQDEADAFRAVSPRFGVIPTIIHDPVSEANAKYAHECISVGHKTEVSASILLALKRAGVKYISTRSVGCNHIDTAAAKRLGIAVDNVTYAPDSVADYTMMLMLMAVRNAKSLMRSVEKHDFRLDGVRGKVLSDMTVGVVGTGCIGEAVMERLRGFGCRVLAYSRSQKIEANYVPFDTLLQTSDIVTLHVPLNADTRHMIGREQIRRMKQGALIINTGRGALIDTAALVQALENGKLGGAALDVLEGEEGLFYCDYTQKPIDHPFFQKLQRMPNVIITPHTAYYTEQALREIVEKTVQNCMDFERSLAHG
>Bacillus_circulans_VR0709
MKNIGITVYGCNQDEADAFRALSPQFGIMPSIINADVSEANAISAPLNQCISVGHKSEISASILVALKRGGVKYISTRSIGCNHIDTIAAKRIGITVGNVAYSPDSVADFTMMLMLMAVRNTKSIVRSVEKHDFRLDSVRGKVLSEMTVGVVGTGQIGKAVIERLRGFGCKVLAYSHSKSIEVYYVPFDELLQNSDIVTLHVPLHTDTHYIIGHEQIQRMKKGAFIINTSRGPLVDTYALVKALENGKLGGAALDVLEGEEEFFYSDCTQRPIDNQFLLKLQKMPNVIITPHTAYYTEQALRDTVEKTITNCLDFERRLEHE
>Bacillus_sp._JCA
MKNIGITVYGCDQDEADAFRVLSPRFGVRPSIINADVWESNAISYPYNQCISVGHKSEVSASILLALKRAGVKYISTRSIGFNHIDTTAAKRMGITVGNVAYSPDSVADYTMMLMLMTVRNAKSILHSVERHDFRLDSVRGKVLGDMTVGVVGTGHIGKAVMERLRGFGCQVLAYNRSQSIEANYVSFDELLQNSDIVTLHVPLGVDTRHLIGHEQIRRMKQGAFIINTGRGALIDTDALIKALENGKLGGAALDVLEGEEGIFYFDCTQKPIDNQFLLKLQRLQNVIITPHTAYYTKQALRDTVEKTIKNCLEFERSLAHG
>Bariatricus_massiliensis_DFI.1.181
MKKEMNITVFGCEPDEAAVFNRLSFEFGVTVSLIREAVSENNVNLADGCQCVSISHKAELSESLLLALKNAGVKYICTRSIGFNHIDIQAAGQMGMTIGTVAYSPGSVADYTIMLMLMLMRGTKSVMHRAETQNYCLNDLRGKELQDMTVGVIGTGRIGQAVMERLKGFGCTVLAYDCNHKAGADYVPLCELLQSSDIITLHVPLSEDTFHMIGREQLKMMKKDALLINTARGALVDTEALIDELEDGRIGGAALDVLEGEEGIFYYDCTQKVLKHPFLSALQRMPNVIVTPHTAYHTDRVLVDTVSNTIQNCLNFERSLGNV
>Beduini_massiliensis_GM1
MKSKDTLEQRTESGKTRITVFGCEPDEIEIFQRLSVQFDVTPVLIDLNISEGSARLAKGSTCISIGHKAELSRRTIAALKKLGVKYICTRSVGFNHIDLEAAKEMGIMVENTSYSPGSVADYTLMLMLMILRGVKSTLFNVEKSDFRLNAVRGKELQDLTVGVIGSGQIGKAVIERLRGFGCQVLSCDKETMSQSFSEILKNSDILTLHLPLDNTNHHLISHREIEQMKQGAILINTARGGLVDTEALINALDNGKLGGAALDVLEGEEGIFYNDCRYKGFRNTFLSHLRQIQNVIITPHTAYYTQQALYDVVEQTMIKCKQFERK
>Blautia_producta_ER3
MEKIIDITVFGCEPDEMEVFQKISYELGVTATLIKDSISESNAGLANGCRCVSVSHKAELSEPILLALKNAGVKYISTRSIGFNHIDIQAAGLLGMVVGTVEYSPGSVADYTVMLMLMLMRGTKSILRETQRQNYCLNDLRGKELRDMTVGVLGTGRIGQAVMERLEGFGCKVLAYDRNQKAGADYVSFHELLKKSDIVTLHIPLAEDTRHMIGYEELEMMKQEALLINTGRGALVDTAALVEALKGQKIGGAALDVLEGEEGIFYHDCTQRRIEHPFLSVLQGMPNVIVTPHTAYHTERVLVDTVRNTIRNCLNFERSLGNV
>Blautia_pseudococcoides_SCSK
MKKEMNITVFGCEPDEAAVFNRLSFEFGVTVSLIREAVSENNVNLADGCPCVSISHKAELSESLLLALKEAGVKYICTRSIGFNHIDIQAAGQMGMTIGTVAYSPGSVADYTIMLMLMLMRGTKSVMHRAETQNYCLNDLRGKELQDMTVGVIGTGRIGQAVMERLKGFGCTVLAYDCNHKAGADYVPLCELLQSSDIITLHVPLSEDTFHMIGREQLKMMKKDALLINTARGALVDTEALIDELEDGRIGGAALDVLEGEEGIFYYDCTQKVLKHPFLSALQWMPNVIVTPHTAYHTDRVLVDTVSNTIQNCLNFERSLGNV
>Blautia_sp._NBRC_113351
MNKKMDITVFGCEPDEMEVFQKISYELGVTATLIKDSISESNAGLAAGCCCVSVSHKAELSEPILLALKNAGVKYISTRSIGFNHIDIQAAGLLGMVVGTVEYSPGSVADYTVMLMLMLMRGTKSILRETQRQNYCLNDLRGKELRDMTVGVLGTGRIGQAVMERLRGFGCKVLAYDRNQKTGADYVSFHELLEKSDIVTLHIPLAEDTRHMIGYEELEMMKQEALLINTGRGALVDTAALVEALKGQKIGGAALDVLEGEEGIFYHDCTQRRIEHPFLSVLQGMPNVIVTPHTAYHTERVLVDTVRNTIRNCLNFERSLGNV
>Brevibacillus_halotolerans_J5TS2
MKNIGITIYGCEQDEADVFKELSPRFGVIPAITSSAVSETNVMLAHGNQCISVGHKSEISESILLALKESGVKYISTRSIGYNHIDMKAAESMGIAVGNVAYSPDSVADYTLMLMLMAVRNAKSIVRSVEKHDFRLDSVRGKVLRDMTVGVLGTGHIGKAVIERLRGFGCHVLAYGHNKEAAANYVSLNELLQKSDILTIHVPLSADTYHMIGREQIKAMKQGAFLINTARGGLIDTEVLVKALENGKLGGAALDVLEGEEGLFYFDCTQKPIDNQFLLKLQRMPNVIITPHTAYYTEQALRDTVENTIKNCLEFERRETLV
>Brevibacillus_laterosporus_ACRRF
MKNIGITVYGCDQDEADAFRALSSRFGVMPSIINADVSESNAISAPFNQCISVGHKSEVSASILLALKRAGVKYISTRSIGCNHIDTTAAKRMGITVNNVAYSPDSVADYTMMLMLMAVRNAKSIVRSVEKHDYRLDSVRGKVLSDMTVGVVGTGHIGKAVIERLRGFGCQVLAYNRSQSIEANYVPFDELLQNSDIVTLHVPLNADTRHIIGHEQMRRMKQGAFIINTGRGALIDTDALVKALENGKLGGAALDVLEGEEGLFYFDCTQKPIDNQFLLKLQRMQNVIITPHTAYYTEQALRDTVEKTIKNCLDFERSLAHG
>Brevibacillus_laterosporus_B9_plasmid_unnamed2
IMKNIGITIYGCEQDEADVFKELSPRFGVIPAITSSAVSETNVMLAHGNQCISVGHKSEISESILLALKESGVKYISTRSIGYNHIDMKAAESMGIAVGNVAYSPDSVADYTVMLMLMAVRNAKSIVRSVEKHDFRLDSVRGKVLRDMTVGVLGTGHIGKAVIERLRGFRCHVLAYGHNKEAAANYVSLNELLQKSDILTIHVPLSADTYHMIGREQIKAMKQGAFLINTARGGLIDTDVLVKALENGKLGGAALDVLEGEEGLFYFDCTQKPIDNQFLLKLQRMPNVIITPHTAYYTEQALRDTVENTIKNCLEFERRETLV
>Brevibacillus_laterosporus_G25-128
MKNIGITVYGCDQDEADAFRALSSRFGVMPSIINADVSESNAISAPFNQCISVGHKSEVSASILLALKRAGVKYISTRSIGCNHIDTTAAKRMGITVNNVAYSPDSVADYTMMLMLMAVRNAKSIVRSVEKHDYRLDSVRGKVLSDMTVGVVGTGHIGKAVIERLRGFGCQVLAYNRSQSIEANYVPFDELLQNSDIVTLHVPLNADTRHIIGHEQMRRMKQGAFIINTGRGALIDTDALVKALENGKLGGAALDVLEGEEGLFYFDCTQKPIDNQFLLKLQRMQNVIITPHTAYYTEQALRDTVEKTIKNCLDFERSLAHG
>Brevibacillus_laterosporus_OSY-I1
MKNIGITVYGCDQDEADAFRALSSRFGVMPSIINADVSESNAISAPFNQCISVGHKSEVSASILLALKRAGVKYISTRSIGCNHIDTTAAKRMGITVNNVAYSPDSVADYTMMLMLMAVRNAKSIVRSVEKHDYRLDSVRGKVLSDMTVGVVGTGHIGKAVIERLRGFGCQVLAYNRSQSIEANYVPFDELLQNSDIVTLHVPLNADTRHIIGHEQMRRMKQGAFIINTGRGALIDTDALVKALENGKLGGAALDVLEGEEGLFYFDCTQKPIDNQFLLKLQRMQNVIITPHTAYYTEQALRDTVEKTIKNCLDFERSLAHG
>Brevibacillus_laterosporus_SAM19
MKNIGITIYGCEQDEADVFKELSPRFGVIPAITSSAVSETNVMLASGNQCISVGHKSEISESILLALKESGVKYISTRSIGYNHIDMKAAESMGIAVGNVAYSPDSVADYTLMLMLMAVRNAKSIVRSVEKHDFRLDSVRGKVLRDMTVGVLGTGHIGKAVIERLRGFGCHVLAYGHNKEAAANYVSLNELLQKSDILTIHVPLSADTYHMIGREQIKAMKQGAFLINTARGGLIDTDVLVKALENGKLGGAALDVLEGEEGLFYFDCTQKPIDNQFLLKLQRMPNVIITPHTAYYTEQALRDTVENTIKNCLEFERRETLV
>Brevibacillus_sp._MCWH
LKHMNITVYGCEQDEADAFRAVSPRFGVIPTIIHDPVSEANAKYAHECISVGHKTEVSASILLALKRAGVKYISTRSVGCNHIDTAAAKRLGIAVDNVTYAPDSVADYTMMLMLMAVRNAKSLMRSVEKHDFRLDGVRGKVLSDMTVGVVGTGCIGEAVMERLRGFGCRVLAYSRSQKIEANYVPFDTLLQTSDIVTLHVPLNADTRHMIGREQIRRMKQGALIINTGRGALIDTAALVQALENGKLGGAALDVLEGEEGLFYCDYTQKPIDHPFFQKLQRMPNVIITPHTAYYTEQALREIVEKTVQNCMDFERSLAHG
>Brevibacillus_sp._NL20B1
LKHMNITVYGCEQDEADAFRAVSPRFGVIPTIIHDPVSEANAKYAHECISVGHKTEVSASILLALKRAGVKYISTRSVGCNHIDTAAAKRLGIAVGNVTYAPDSVADYTMMLMLMAVRNAKSLMRSVEKHDFRLDGVRGKVLSDMTVGVVGTGCIGEAVMERLRGFGCRVLAYSRSQKIEANYVPFDTLLQTSDIVTLHVPLNADTRHMIGREQIRRMKQGALIINTGRGALIDTAALVQALENGKLGGAALDVLEGEEGLFYCDYTQKPIDHPFFQKLQRMPNVIITPHTAYYTEQALREIVEKTVQNCMDFERSLAHG
>Brevibacillus_sp._SKDU10
MKNIGITIYGCEQDEADVFKELSPRFGVIPAITSSAVSETNVMLAPGNQCISVGHKSEISESILLALKESGVKYISTRSIGYNHIDMKAAKSMGIAVGNVAYSPDSVADYTLMLMLMAVRNAKSIVRSVEKHDFRLDSVRGKVLRDMTVGVLGTGHIGKAVIERLRGFGCHVLAYGHNKETASNYVSLNELLQKSDILTIHVPLSADTYHMIGSEQIKAMKQGAFLINTARGGLIDTDVLVKALENGKLGGAALDVLEGEEGLFYFDCTQKPIDNQFLLKLQRMPNVIITPHTAYYTEQALRDTVENTIKNCLEFERRETLV
>Brevibacillus_sp._VP
MKNIGITVYGCDQDEADAFRALSSRFGVMPSIINADVSESNAISAPFNQCISVGHKSEVSASILLALKRAGVKYISTRSIGCNHIDTTAAKRMGITVNNVAYSPDSVADYTMMLMLMAVRNANSIVRSVEKHDYRLDSVRGKVLSDMTVGVVGTGHIGKAVIERLRGFGCQVLAYNRSQSIEANYVPFDELLQNSDIVTLHVPLNADTRHIIGHEQMRRMKQGAFIINTGRGALIDTDALVKALENGKLGGAALDVLEGEEGLFYFDCTQKPIDNQFLLKLQRMQNVIITPHTAYYTEQALRDTVEKTIKNCLDFERSLAHG
>Candidatus_Formimonas_warabiya_DCMF
MAKMGISIYGCGQDEAVLFREMAPRFGVMPTITDAAVSEVNIELAFGNRCISVGHKTQITNSILLALSQAGVKYISTRSIGYNHINVKCAESVGISVENVAYSPDSVADYTLMLMLMAVRNAKSIIRRADIHDFRLNDVRGKELRDMTIGVIGTGRIGAAVMDRLRGFGCHILAYDHRPQTSADYVPLDELLQQSDIVTLHTPLNADTNHLFNRQRIEQMKHGAFIINTGRGSLLDTEALISALESGKLGGAALDVLEGEEGVFYFDYRNKPIESKLLLRLQKLPNVLITPHTAYYTEHTLSDTVENTIINCLKFERRKQHG
>Clostridioides_difficile_AI0499
MRKSVGITVFGCEQDEANAFRALSPDFHIIPTLISDAISADNAKLAAGNQCVSVGHKSEVSEATILALRKVGVKYISTRSIGCDHIDTTAAERMGISVGTVAYSPDSVADYALMLMLMAIRGAKPTMHAVAQQDFRLGRIRGKELGDMTVGVIGTGHIGQAVVKRLRGFGCHVLAYDNSRKMDADYVQLDELLKNSDIVTLHVPLCADTRHLIGQKQIGEMKQGAFLINTGRGALVDTGALVEALESGKLGGAALDVLEGEDQFVYTDCSQKVLDHPFLSQLLRMPNVIITPHTAYYTERVLQDTTEKTIRNCLNFERSLQHE
>Clostridium_argentinense_113/29
MKNIGITIYGCERDEAEVFNELSPRFGVIPTITSSAVSETNAMLAHGNQCISVGHKSEISESILLALKESGVKYISTRSIGFNHIEVKAAESMGIAVGNVAYSPDSVADYTLMLMLMAIRNAKSIMSRAEKYDFSLDTVYGKELREMTVGVLGTGHIGKAVIERLRGFGCHVLAYGHSKEAAANYVSLNELLQKSDILTIHVPLGTDTYHMIGYEQIEVMKQGAFLINTARGGLVDTSALIKALENGRLGGAALDVLEGEEGFFYFDCTQKPIDNQFLLKLHKMPNVIITPHTAYYTERALYDTVEKTILNCLDFERRDTLE
>Clostridium_sp._M3/9
MMNIGITVYGCEQDEAKAFNALSPRFGVVPVITSSALSEANARLSPGNQCISVGHKSEVSKPTIAALKNAGVKYISTRSIGFNHIDMKAAKDMGIAVGNVTYSPGSVADYTLMLMLMVIRGAKSIVSSTEKNDFRLDTARGKELCDMTVGVLGTGHIGKAVIGRLQGFGCRVLAHSRSKETSADYVSLNDLLQKSDILTIHIPLGTDTYHLIGQRQIETMKQGAYLINTARGGIVDTDALIKALQNGKLGGAALDVLEGEEGLFYFDCTQKPIDNQFLLELQKMPNVIITPHTAYYTERALHDTVEKTILNCLDFERSQLYG
>Clostridium_sp._MLG245_Tn1549-like_transposon
MRKSVGITVFGCEQDEANAFRALSPDFHIIPTLISDAISADNAKLAAGNQCVSVGHKSEVSEATILALRKVGVKYISTRSIGCDHIDTTAAERMGISVGTVAYSPDSVADYALMLMLMAIRGAKPTMHAVAQQDFRLDRIRGKELGDMTVGVIGTGHIGQAVVKRLRGFGCHVLAYDNSRKMDADYVQLDELLKNSDIVTLHVPLCADTRHLIGQKQIGEMKQGAFLINTARGALVDTGALVEALESGKLGGAALDVLEGEDQFVYTDCSQKVLDHPFLSQLLRMPNVIITPHTAYYTERVLQDTTEKTIRNCLNFERSLQHE
>Clostridium_tagluense_CS002
MAKMKITIYGCTQDEAVLFREIAPRFGIMPTITEAVVSEANIELAFGNRCISVGHKTQITNSILLALSQAGVMYISTRSIGYNHIDVKYAKSVGISIENVAYSPDSVADYTLMLMLMAVRNAKSIISRADIYDFRLNDVRGKELRDMTIGVIGTGRIGAAVIDRLRGFGCHILAYDHRPISSDDYVPLNELLQQSDIVTLHAPLKVDTNHLINRQRIEQMKHGAFIINTGRGALIDTEALIPALESGKLGGAALDVLEGEEGIFYFDYRKKTIESKLLLRLQKLTNVIITPHTAYYTKHALNDTVENTIINCLKFERRE
>Cohnella_zeiphila_CBP-2801
MKNIGITVYGCEQDEADAFRALSPRFGVMPSIINAPVSEVGAVSAPCNRCISVGHKSEVSASILLALKRAGVKYISTRSIGCNHIDTTAAKRMGIAVGHVAYSPDSVADYTVMLMLMAIRNAKSTERSVEKHDFRQNSVRGKVLRDMTVGVLGTGQIGKAVMERLRGFGCHVLAYDRSQKAEANYIPLDTLLQNSDIVTLHVPLGEDTRHIIGREQLRGMKQGAFLINTGRGALVDTDALVQALETGKLGGAALDVLEGEEGVFYFDCTQKPIDHPFLLKLQRMPNVIITPHTAYYTEQALRDTVEKTIQNCLDFERSLAHG
>Cuneatibacter_sp._NSJ-177
MKKKIDITVFGCEPDETEMFKKLSSEFGVQVLFVKNVVTENNAVFADGCRCISVNHKAELSEPLLLALKDAGVKYISTRSIGFDHIDIGAAGRLGMAVGTVAYSPGSVADYTIMLMLMLMRGTKSVMRGAEEQNYCLNHLRGKELRDMTVGVVGTGRIGQAVMERLEGFGCKVLAYDRNHKAGVNYVPFHELLNNSDIVTLHVPLAEDTRHMIGREQINRMKPGAFFINTSRGALVDTGALVEGLEAGKLGGAALDVLEGEEGIFYNDCTQKSIDHPFLSVLQEMPNVIITPHTAYHTERVLADTVRNTIKNCLDFERSLGNGQN
>Dictyobacter_alpinus_Uno16
MTKMGITIYGCGQDEAVLFREMASRFDVIPTITAASVSEANIELTSGNQCISVNHKTHITKSILRALGQAGVAYISTRSSGCNHIDVDFAQSVGISVENVVYSPASVADYTLMLMLMVIRHTKSTLSRVDIHDFRLHDVRGKELRDMTVGVIGTGYIGAAVIDRLRGFGCRIVAYDHRPKTSANYVPLDALLQQSDMVTLHTPLNADTNHLLNHQRIEQMKPGAFIINTGRGSLLDTEALLLALESGRLGGAALDVLEGEEGIFYADYRNKPIESQLLLRLQKLPHVLITPHTAYYTDHALRDTVENTLINCLKFARRSSNLGTPSGTTLVI
>Enterococcus_faecalis_ARO1-DG_pARO1.3
MNNIGITVYGCEQDEADAFHALSPRFGVMATIINANVSESNAKSAPFNQCISVGHKSEISASILLALKRAGVKYISTRSIGCNHIDTTAAKRMGITVDNVAYSPDSVADYTMMLILMAVRNVKSIVRSVEKHDFRLDSDRGKVLSDMTVGVVGTGQIGKAVIERLRGFGCKVLAYSRSRSIEVNYVPFDELLQNSDIVTLHVPLNTDTHYIISHEQIQRMKQGAFLINTGRGPLVDTYELVKALENGKLGGAALDVLEGEEEFFYSDCTQKPIDNQFLLKLQRMPNVIITPHTAYYTEQALRDTVEKTIKNCLDFERRQEHE
>Enterococcus_faecalis_BM4382_Tn1549
MRKSMGITVFGCEQDEANAFRALSPDFHIIPTLISDAISADNAKLAAGNQCVSEGHKSEVSEATILALRKVGVKYISTRSIGCDHIDTTAAERMGISVGTVAYSPDSVADYALMLMLMAIRGAKPTMHAVAQQDFRLDRIRGKELGDMTVRVIGTGHIGQAVVKRLRGFGCHVLAYDNSRKMDADYVQLDELLKNSGIVTLHVPLCADTRHLIGQKQIGEMKQGAFLINTGRGALVDTGALVEALESGKLGGAALDVLEGEDQFVYTDCSQKVLDHPFLSQLLRMPNVIITPHTAYYTERVLQDTTEKTIRNCLNFERSLQHE
>Enterococcus_faecalis_pSL1
MNNIGITVYGCEQDEADAFHALSPRFGVMATIINANVSESNAKSAPFNQCISVGHKSEISASILLALKRAGVKYISTRSIGCNHIDTTAAKRMGITVDNVAYSPDSVADYTMMLILMAVRNVKSIVRSVEKHDFRLDSDRGKVLSDMTVGVVGTGQIGKAVIERLRGFGCKVLAYSRSRSIEVNYVPFDELLQNSDIVTLHVPLNTDTHYIISHEQIQRMKQGAFLINTGRGPLVDTYELVKALENGKLGGAALDVLEGEEEFFYSDCTQKPIDNQFLLKLQRMPNVIITPHTAYYTEQALRDTVEKTIKNCLDFERRQEHE
>Enterococcus_faecalis_pWZ7140
MNNIGITVYGCEQDEADAFHALSPRFGVMATIINANVSESNAKSAPFNQCISVGHKSEISASILLALKRAGVKYISTRSIGCNHIDTTAAKRMGITVDNVAYSPDSVADYTMMLILMAVRNVKSIVRSVEKHDFRLDSDRGKVLSDMTVGVVGTGQIGKAVIERLRGFGCKVLAYSRSRSIEVNYVPFDELLQNSDIVTLHVPLNTDTHYIISHEQIQRMKQGAFLINTGRGPLVDTYELVKALENGKLGGAALDVLEGEEEFFYSDCTQKPIDNQFLLKLQRMPNVIITPHTAYYTEQALRDTVEKTIKNCLDFERRQEHE
>Enterococcus_faecium_399/F98/A4_pVEF4
MNNIGITVYGCEQDEADAFHALSPRFGVMATIINANVSESNAKSAPFNQCISVGHKSEISASILLALKRAGVKYISTRSIGCNHIDTTAAKRMGITVDNVAYSPDSVADYTMMLILMAVRNVKSIVRSVEKHDFRLDSDRGKVLSDMTVGVVGTGQIGKAVIERLRGFGCKVLAYSRSRSIEVNYVPFDELLQNSDIVTLHVPLNTDTHYIISHEQIQRMKQGAFLINTGRGPLVDTYELVKALENGKLGGAALDVLEGEEEFFYSDCTQKPIDNQFLLKLQRMPNVIITPHTAYYTEQALRDTVEKTIKNCLDFERRQEHE
>Enterococcus_faecium_399/F99/A9_pVEF2
MNNIGITVYGCEQDEADAFHALSPRFGVMATIINANVSESNAKSAPFNQCISVGHKSEISASILLALKRAGVKYISTRSIGCNHIDTTAAKRMGITVDNVAYSPDSVADYTMMLILMAVRNVKSIVRSVEKHDFRLDSDRGKVLSDMTVGVVGTGQIGKAVIERLRGFGCKVLAYSRSRSIEVNYVPFDELLQNSDIVTLHVPLNTDTHYIISHEQIQRMKQGAFLINTGRGPLVDTYELVKALENGKLGGAALDVLEGEEEFFYSDCTQKPIDNQFLLKLQRMPNVIITPHTAYYTEQALRDTVEKTIKNCLDFERRQEHE
>Enterococcus_faecium_399/F99/H8_pVEF1
MNNIGITVYGCEQDEADAFHALSPRFGVMATIINANVSESNAKSAPFNQCISVGHKSEISASILLALKRAGVKYISTRSIGCNHIDTTAAKRMGITVDNVAYSPDSVADYTMMLILMAVRNVKSIVRSVEKHDFRLDSDRGKVLSDMTVGVVGTGQIGKAVIERLRGFGCKVLAYSRSRSIEVNYVPFDELLQNSDIVTLHVPLNTDTHYIISHEQIQRMKQGAFLINTGRGPLVDTYELVKALENGKLGGAALDVLEGEEEFFYSDCTQKPIDNQFLLKLQRMPNVIITPHTAYYTEQALRDTVEKTIKNCLDFERRQEHE
>Enterococcus_faecium_399/S99/A7_pVEF3
MNNIGITVYGCEQDEADAFHALSPRFGVMATIINANVSESNAKSAPFNQCISVGHKSEISASILLALKRAGVKYISTRSIGCNHIDTTAAKRMGITVDNVAYSPDSVADYTMMLILMAVRNVKSIVRSVEKHDFRLDSDRGKVLSDMTVGVVGTGQIGKAVIERLRGFGCKVLAYSRSRSIEVNYVPFDELLQNSDIVTLHVPLNTDTHYIISHEQIQRMKQGAFLINTGRGPLVDTYELVKALENGKLGGAALDVLEGEEEFFYSDCTQKPIDNQFLLKLQRMPNVIITPHTAYYTEQALRDTVEKTIKNCLDFERRQEHE
>Enterococcus_faecium_BM4147_pIP816
MNNIGITVYGCEQDEADAFHALSPRFGVMATIINANVSESNAKSAPFNQCISVGHKSEISASILLALKRAGVKYISTRSIGCNHIDTTAAKRMGITVDNVAYSPDSVADYTMMLILMAVRNVKSIVRSVEKHDFRLDSDRGKVLSDMTVGVVGTGQIGKAVIERLRGFGCKVLAYSRSRSIEVNYVPFDELLQNSDIVTLHVPLNTDTHYIISHEQIQRMKQGAFLINTGRGPLVDTYELVKALENGKLGGAALDVLEGEEEFFYSDCTQKPIDNQFLLKLQRMPNVIITPHTAYYTEQALRDTVEKTIKNCLDFERRQEHE
>Enterococcus_faecium_E155
MRKSMGITVFGCEQDEANAFRTLSPDFHIIPTLISDAISADNAKLAAGNQCISVGHKSEVSEATILALRKVGVKYISTRSIGCNHIDTTAAERMGISVGTVAYSPDSVADYALMLMLMAIRGAKSTIHAVAQQNFRLDCVRGKELRDMTVGVIGTGHIGQAVVKRLRGFGCRVLAYDNSRKIEADYVQLDELLKNSDIVTLHVPLCADTRHLIGQRQIGEMKQGAFLINTGRGALVDTGSLVEALGSGKLGGAALDVLEGEDQFVYTDCSQKVLDHPFLSQLLRMPNVIITPHTAYYTERVLRDTTEKTIRNCLNFERSLQHE
>Enterococcus_faecium_E525
MRKSVGITVFGCEQDEANAFRALSPDFHIIPTLISDAISADNAKLAAGNQCVSVGHKSEVSEATILALRKVGVKYISTRSIGCDHIDTTAAERMGISVGTVAYSPDSVADYALMLMLMAIRGAKPTMHAVAQQDFRLDRIRGKELGDMTVGVIGTGHIGQAVVKRLRGFGCHVLAYDNSRKMDADYVQLDELLKNSDIVTLHVPLCADTRHLIGQKQIGEMKQGAFLINTARGALVDTGALVEALESGKLGGAALDVLEGEDQFVYTDCSQKVLDHPFLSQLLRMPNVIITPHTAYYTERVLQDTTEKTIRNCLNFERSLQHE
>Enterococcus_faecium_HBSJRP 10
MNNIGITVYGCEQDEADAFHALSPRFGVMATIINANVSESNAKSAPFNQCISVGHKSEISASILLALKRAGVKYISTRSIGCNHIDTTAAKRMGITVDNVAYSPDSVADYTMMLILMAVRNVKSIVRSVEKHDFRLDSDRGKVLSDMTVGVVGTGQIGKAVIERLRGFGCKVLAYSRSRSIEVNYVPFDELLQNSDIVTLHVPLNTDTHYIISHEQIQRMKQGAFLINTGRGPLVDTYELVKALENGKLGGAALDVLEGEEEFFYSDCTQKPIDNQFLLKLQRMPNVIITPHTAYYTEQALRDTVEKTIKNCLDFERRQEHE
>Enterococcus_faecium_MLG229_Tn1549
MRKSVGITVFGCEQDEANAFRALSPDFHIIPTLISDAISADNAKLAAGNQCVSVGHKSEVSEATILALRKVGVKYISTRSIGCDHIDTTAAERMGISVGTVAYSPDSVADYALMLMLMAIRGAKPTMHAVAQQDFRLDRIRGKELGDMTVGVIGTGHIGQAVVKRLRGFGCHVLAYDNSRKMDADYVQLDELLKNSDIVTLHVPLCADTRHLIGQKQIGEMKQGAFLINTARGALVDTGALVEALESGKLGGAALDVLEGEDQFVYTDCSQKVLDHPFLSQLLRMPNVIITPHTAYYTERVLQDTTEKTIRNCLNFERSLQHE
>Enterococcus_faecium_pF856
MNNIGITVYGCEQDEADAFHALSPRFGVMATIINANVSESNAKSAPFNQCISVGHKSEISASILLALKRAGVKYISTRSIGCNHIDTTAAKRMGITVDNVAYSPDSVADYTMMLILMAVRNVKSIVRSVEKHDFRLDSDRGKVLSDMTVGVVGTGQIGKAVIERLRGFGCKVLAYSRSRSIEVNYVPFDELLQNSDIVTLHVPLNTDTHYIISHEQIQRMKQGAFLINTGRGPLVDTYELVKALENGKLGGAALDVLEGEEEFFYSDCTQKPIDNQFLLKLQRMPNVIITPHTAYYTEQALRDTVEKTIKNCLDFERRQEHE
>Enterococcus_faecium_PR00859-7_plasmid_unnamed_4
MNNIGITVYGCEQDEADAFHALSPRFGVMATIINANVSESNAKSAPFNQCISVGHKSEISASILLALKRAGVKYISTRSIGCNHIDTTAAKRMGITVDNVAYSPDSVADYTMMLILMAVRNVKSIVRSVEKHDFRLDSDRGKVLSDMTVGVVGTGQIGKAVIERLRGFGCKVLAYSRSRSIEVNYVPFDELLQNSDIVTLHVPLNTDTHYIISHEQIQRMKQGAFLINTGRGPLVDTYELVKALENGKLGGAALDVLEGEEEFFYSDCTQKPIDNQFLLKLQRMPNVIITPHTAYYTEQALRDTVEKTIKNCLDFERRQEHE
>Enterococcus_faecium_PR01996-12_plasmid_unnamed_4
MNNIGITVYGCEQDEADAFHALSPRFGVMATIINANVSESNAKSAPFNQCISVGHKSEISASILLALKRAGVKYISTRSIGCNHIDTTAAKRMGITVDNVAYSPDSVADYTMMLILMAVRNVKSIVRSVEKHDFRLDSDRGKVLSDMTVGVVGTGQIGKAVIERLRGFGCKVLAYSRSRSIEVNYVPFDELLQNSDIVTLHVPLNTDTHYIISHEQIQRMKQGAFLINTGRGPLVDTYELVKALENGKLGGAALDVLEGEEEFFYSDCTQKPIDNQFLLKLQRMPNVIITPHTAYYTEQALRDTVEKTIKNCLDFERRQEHE
>Enterococcus_faecium_PR02395-7_plasmid_unnamed_5
MNNIGITVYGCEQDEADAFHALSPRFGVMATIINANVSESNAKSAPFNQCISVGHKSEISASILLALKRAGVKYISTRSIGCNHIDTTAAKRMGITVDNVAYSPDSVADYTMMLILMAVRNVKSIVRSVEKHDFRLDSDRGKVLSDMTVGVVGTGQIGKAVIERLRGFGCKVLAYSRSRSIEVNYVPFDELLQNSDIVTLHVPLNTDTHYIISHEQIQRMKQGAFLINTGRGPLVDTYELVKALENGKLGGAALDVLEGEEEFFYSDCTQKPIDNQFLLKLQRMPNVIITPHTAYYTEQALRDTVEKTIKNCLDFERRQEHE
>Enterococcus_faecium_PR02648-8_plasmid_unnamed_2
MNNIGITVYGCEQDEADAFHALSPRFGVMATIINANVSESNAKSAPFNQCISVGHKSEISASILLALKRAGVKYISTRSIGCNHIDTTAAKRMGITVDNVAYSPDSVADYTMMLILMAVRNVKSIVRSVEKHDFRLDSDRGKVLSDMTVGVVGTGQIGKAVIERLRGFGCKVLAYSRSRSIEVNYVPFDELLQNSDIVTLHVPLNTDTHYIISHEQIQRMKQGAFLINTGRGPLVDTYELVKALENGKLGGAALDVLEGEEEFFYSDCTQKPIDNQFLLKLQRMPNVIITPHTAYYTEQALRDTVEKTIKNCLDFERRQEHE
>Enterococcus_faecium_RBWH1
MRKSVGITVFGCEQDEANAFRALSPDFHIIPTLISDAISADNAKLAAGNQCVSVGHKSEVSEATILALRKVGVKYISTRSIGCDHIDTTAAERMGISVGTVAYSPDSVADYALMLMLMAIRGAKPTMHAVAQQDFRLDRIRGKELGDMTVGVIGTGHIGQAVVKRLRGFGCHVLAYDNSRKMDADYVQLDELLKNSDIVTLHVPLCADTRHLIGQKQIGEMKQGAFLINTARGALVDTGALVEALESGKLGGAALDVLEGEDQFVYTDCSQKVLDHPFLSQLLRMPNVIITPHTAYYTERVLQDTTEKTIRNCLNFERSLQHE
>Enterococcus_faecium_RBWH1_pRBWH1.3
MNNIGITVYGCEQDEADAFHALSPRFGVMATIINANVSESNAKSAPFNQCISVGHKSEISASILLALKRAGVKYISTRSIGCNHIDTTAAKRMGITVDNVAYSPDSVADYTMMLILMAVRNVKSIVRSVEKHDFRLDSDRGKVLSDMTVGVVGTGQIGKAVIERLRGFGCKVLAYSRSRSIEVNYVPFDELLQNSDIVTLHVPLNTDTHYIISHEQIQRMKQGAFLINTGRGPLVDTYELVKALENGKLGGAALDVLEGEEEFFYSDCTQKPIDNQFLLKLQRMPNVIITPHTAYYTEQALRDTVEKTIKNCLDFERRQEHE
>Enterococcus_faecium_VREfm1_pPEC286
MNNIGITVYGCEQDEADAFHALSPRFGVMATIINANVSESNAKSAPFNQCISVGHKSEISASILLALKRAGVKYISTRSIGCNHIDTTAAKRMGITVDNVAYSPDSVADYTMMLILMAVRNVKSIVRSVEKHDFRLDSDRGKVLSDMTVGVVGTGQIGKAVIERLRGFGCKVLAYSRSRSIEVNYVPFDELLQNSDIVTLHVPLNTDTHYIISHEQIQRMKQGAFLINTGRGPLVDTYELVKALENGKLGGAALDVLEGEEEFFYSDCTQKPIDNQFLLKLQRMPNVIITPHTAYYTEQALRDTVEKTIKNCLDFERRQEHE
>Enterococcus_faecium_VREfm81_pBUD102
MNNIGITVYGCEQDEADAFHALSPRFGVMATIINANVSESNAKSAPFNQCISVGHKSEISASILLALKRAGVKYISTRSIGCNHIDTTAAKRMGITVDNVAYSPDSVADYTMMLILMAVRNVKSIVRSVEKHDFRLDSDRGKVLSDMTVGVVGTGQIGKAVIERLRGFGCKVLAYSRSRSIEVNYVPFDELLQNSDIVTLHVPLNTDTHYIISHEQIQRMKQGAFLINTGRGPLVDTYELVKALENGKLGGAALDVLEGEEEFFYSDCTQKPIDNQFLLKLQRMPNVIITPHTAYYTEQALRDTVEKTIKNCLDFERRQEHE
>Enterococcus_faecium_VREfm87_pMIS102
MNNIGITVYGCEQDEADAFHALSPRFGVMATIINANVSESNAKSAPFNQCISVGHKSEISASILLALKRAGVKYISTRSIGCNHIDTTAAKRMGITVDNVAYSPDSVADYTMMLILMAVRNVKSIVRSVEKHDFRLDSDRGKVLSDMTVGVVGTGQIGKAVIERLRGFGCKVLAYSRSRSIEVNYVPFDELLQNSDIVTLHVPLNTDTHYIISHEQIQRMKQGAFLINTGRGPLVDTYELVKALENGKLGGAALDVLEGEEEFFYSDCTQKPIDNQFLLKLQRMPNVIITPHTAYYTEQALRDTVEKTIKNCLDFERRQEHE
>Enterococcus_gallinarum_A6981_pA6981
MNNIGITVYGCEQDEADAFHALSPRFGVMATIINANVSESNAKSAPFNQCISVGHKSEISASILLALKRAGVKYISTRSIGCNHIDTTAAKRMGITVDNVAYSPDSVADYTMMLILMAVRNVKSIVRSVEKHDFRLDSDRGKVLSDMTVGVVGTGQIGKAVIERLRGFGCKVLAYSRSRSIEVNYVPFDELLQNSDIVTLHVPLNTDTHYIISHEQIQRMKQGAFLINTGRGPLVDTYELVKALENGKLGGAALDVLEGEEEFFYSDCTQKPIDNQFLLKLQRMPNVIITPHTAYYTEQALRDTVEKTIKNCLDFERRQEHE
>Extibacter_muris_DSM_28560
MKKKTDITVFGCEMDEAAVFYKLSCEFGVTVSLISEAVSENNAKLAAGCQCVSISHKAELSEPLLLALKNAGVKYICTRSIGFNHIDIQAAGQMGITVGTVAYSPGSVADYAIMLMLMLMRGTKPVMHRAEIQNYCLNNLRGKELQDMTVGVIGTGRIGQAVMERLKGFGCTVLAYDRNHKAGAGYVSFCELLQSSDIITLHVPLAEDSFHMIGREQLNMMKKEALLINTARGALVDTGALIDALEDGRIGGAALDVLEGEEGIFYYDYTHKALEHPFLSALQRMPNVIVTPHTAYHTERVLVDTVSNTIRNCLNFERSLGNV
>Ktedonobacter_racemifer_DSM_44963
MAKIGITIYGCGQDEAVLFREMAPRFGVMPTITAAPVSEANIELAFGNRCISVSHKTQITNSILRALSQAGVAYISTRSTGYNHIDVDFAQSAGISVGNVVYSPDSVADYTLMLMLMVVRNAKSTISRADIHDFRLNDIRGKELRDMTIGVIGTGRIGAAVMDRLRGFGCHIVAYDHRPKTSANYVPLDELLQQSDIVTLHTPLNADTNHLLNRQRIEQMKHGAFIINTGRGSLLDTEALIPALESSRLGGAALDVLEGEEGIFYADYRNKPIESKLLLQLQKLPNVLITPHAAYYTDHALRDTVENTIINCLKFERRPSCLGTPPSTKMVI
>Ktedonobacter_sp._SOSP1-52
MAKMGITIYGCGPDEAVLFREMAPRFGVMATITAAPVSEATIELAFGNRCISVSHKTQITNSILRALSQVGVAYISTRSTGCNHIDVDFAQSVGISVENVVYSPDSVADYTLMLMLMAVRNAKSTLSRADIHDFRLNDVRGKELRDMTIGVIGTGRIGAAVMGRLRGFGCHIVAYDHRPKTSANYVPLDELLQQSDIVTLHTPLNADTDHLLNRQRIEQMKHGAFIINTGRGSLLDTQALIPALESGRLGGAALDVLEGEEGIFYADHRNKPIESKLLLRLQKLPNVLITPHTAYYTDHALRDTVENTLINCLKFERRPSCLGTPPSTKMVIERGENS
>Ktedonobacteria_bacterium_brp13
MAKMGITIYGCGQDEAVLFRAMAPRFGVMPTITAAPVSEANIELAFGNRCISVSHKTQITNSILRALSQAGVAYISTRSTGYNHIDVYFAQSVGISVGNVVYSPDSVADYTLMLMLMVVRNAKSTISRADIHDFRLNDVRGKELRDMIIGVIGTGRIGAAVMDRLRGFGCHIVAYDHRPKTSANYVPLDELLQQSDMVTLHTPLNADTNHLLNRQRIEQMKHGAFIINTGRGSLLDTEALIPALESGRLGGAALDVLEGEEGIFYADYRNKPIESKLLLRLQKLPNVLITPHTAYYTDRALRDTVENTIINCLKFERRPSCLETPPSTKMVI
>Ktedonosporobacter_rubrisoli_SCAWS-G2
MTKMGITIYECGQDEAVLFREMAPRFGVIPTITAAPISEANIDLAFGNRCISVSHKTQITNSILRALSRAGVAYISTRSSGYNHIDVDFAQSVGISVENVMYSPDSVADYTLMLMLMAVRNAKSIISRTNIHDFRLNEVRGKELRDMTIGVIGTGRIGAAVMDRLRGFGCHILAYDHRPKTSATYVPLDELLQLSDIVTLHTPLNADTHHLLTCRRIECMKHGAFIINTGRGSLLDTEALISALESGRLGGAALDVLEGEEGIFYADYRNKPIESKLLLRLQNLPNVLITPHTAYYTEHALRDTVENSIINCQKFDKEKIVWVG
>Lachnospiraceae_bacterium_M18-1
MQEKIDITVFGCERDEAAVFRKLSSEYGITVSLIEDAVSEHNAKLADGCQCVSVSHKAELSEQLLLALKHAGVKYISTRSIGFNHIDIQAAGLLGIVVGTVEYSPGSVADYTVMLMLMLMRGTKSILRETQRQNYCLNDLRGKELQDLTVGVLGTGRIGQAVMERLEGFGCKVLAYDRNHKAGANYVSFCELLKSSDIVTLHVPLAEDTRHMIGREQLEMMKREALLINTARGALVDTAALVAALKEQKIGGAALDVLEGEEGIFYHECTQKTIGHPYLSALQKMPNVIVTPHTAYHTDRVLVDTVSNTIRNCLNFERSLGNV
>Lachnotalea_sp._AF33-28
MDITVFGCEPDEAEIFTKLSSEFGVTVSLIKNAVSENNAKLVRGCRCISVSHKTELSEPILIALKNAGVKYISTRSIGWNHIDIQAAKRLGIQIDTVAYSPGSVADYTLMLILMLVRGTKSILRGAERFNYRLNNLRGKELGDMTVGVVGTGRIGQAVMERLKGFGCRVLAYDCNQNTKASYVAFHELLSNSDIITLHIPLTADTRHIIGCDQMKAMKPGALLINTSRGALVDTEALAKALKEKNIGGAALDVLEGEEGIFYHSCIKRALEHPFLATLQQMPNVIVTPHTAYYTERVLVDTVRNTIKNCLNFGRSLEHV
>Longicatena_caecimuris_3BBH23
MKKKIDITVFGCEPDEAAVFHKLSREFGVTVSLIGEAVSENNAKLAEGCQCVSISHKAELSEPLLLALKSAGVKYICTRSIGFNHIDIQAAGQMGMTIGTVAYSPGSVADYAIMLMLMLMRGTKSVIHRTEKQDYCLNNLRGKELRDMTVGVLGAGRIGQAVMERLKGFGCRVLAYDRNRKAGADYVPFRELLQRSDIITLHVPLAEDTFHMIGREQLEMMKKEALLINTARGALVDTEALVDALADGRIGGAALDVLEGEEGVFYYDCTHKALEHPFLSALQRMPNVIVTPHTAYHTERVLVDTVSNTIRNCLNFERSLGNV
>Neobacillus_jeddahensis_JCE
MKNIGITVYGCDQDEADAFRVLSPRFGVRPSIINADVWESNAISYPYNQCISVGHKSEVSASILLALKRAGVKYISTRSIGFNHIDTTAAKRMGITVGNVAYSPDSVADYTMMLMLMTVRNAKSILHSVERHDFRLDSVRGKVLGDMTVGVVGTGHIGKAVMERLRGFGCQVLAYNRSQSIEANYVSFDELLQNSDIVTLHVPLGVDTRHLIGHEQIRRMKQGAFIINTGRGALIDTDALIKALENGKLGGAALDVLEGEEGIFYFDCTQKPIDNQFLLKLQRLQNVIITPHTAYYTKQALRDTVEKTIKNCLEFERSLAHG
>Neobacillus_jeddahensis_MGYG-HGUT-01469
MKNIGITVYGCDQDEADAFRVLSPRFGVRPSIINADVWESNAISYPYNQCISVGHKSEVSASILLALKRAGVKYISTRSIGFNHIDTTAAKRMGITVGNVAYSPDSVADYTMMLMLMTVRNAKSILHSVERHDFRLDSVRGKVLGDMTVGVVGTGHIGKAVMERLRGFGCQVLAYNRSQSIEANYVSFDELLQNSDIVTLHVPLGVDTRHLIGHEQIRRMKQGAFIINTGRGALIDTDALIKALENGKLGGAALDVLEGEEGIFYFDCTQKPIDNQFLLKLQRLQNVIITPHTAYYTKQALRDTVEKTIKNCLEFERSLAHG
>Oxobacter_pfennigii_DSM_3222
MAKMGITIYGCGQDETVLFQEAAPRFGVMPTITDAAVSEVNIELALGNRCISIGHKTQITNSVLLGLSQAGVKYISTRSIGYNHINVKYAQSVGVSVENVAYSPDSVADYTLMLMLMAVRNAKSIISRADIHDFRLNDVRGKELRDMTIGVIGTGRIGTAVIDRLRGFGCRILAYDHRPKTSADYVPLDELLQQSDIVTLHTPLNADTNHLFDRQRIGQMKQDAFIINTGRGSLLDTEVLITALESGKLGGAALDVLEGEEGVFYFDCREKPIESKLLLRLQKLPNVLITPHTAYYTEHALRDTVENTIINCLKFERRKQHG
>Paenibacillus_apiarius_MW-14
MKNIGITIYGCEQDEADVFKELSPRFGVIPAITSSAVSETNVMLAPGNQCISVGHKSEISESILLALKESGVKYISTRSIGYNHIDMKAAESMGIAVGNVTYSPDSVADYTLMLMLMAVRNAKSIVRSVEKHDFRLDSVRGKVLRDMTVGVLGTGHIGKAVIERLRGFGCHVLAYGHNKEAAANYVSLNELLQKSDILTIHVPLSADTYHMIGREQIKAMKQGAFLINTARGGLIDTDVLVKALENGKLGGAALDVLEGEEGLFYFDCTQKPIDNQFLLKLQRMPNVIITPHTAYYTEQALRDTVENTIKNCLEFERRETLV
>Paenibacillus_apiarius_PA-B2B
MKNIGITIYGCEQDEADVFKELSPRFGVIPAITSSAVSETNVMLAPGNQCISVGHKSEISESILLALKESGVKYISTRSIGYNHIDMKAAESMGIAVGNVAYSPDSVADYTLMLMLMAVRNAKSIVRSVEKHDFKLDSVRGKVLRDMTVGVLGTGHIGKRVIERLRGFGCHVLAYGHNKEAAANYVSLNELLQKSDILTIHVPLSADTYHMIGREQIKAMKQGAFLINTARGGLIDTDVLVKALENGKLGGAALDVLEGEEGLFYFDCTQKPIDNQFLLKLQRMPNVIITPHTAYYTEQALRDTVENTIKNCLEFERRETLV
>Paenibacillus_dendritiformis_J6TS7
MVLIMKNIGITVYGCEQDEADAFRALSPRFGITPTIINAAVSEANAISAPCNQCISVGHKSEVSASILLALKRAGVKYISTRSIGCNHIDTTAAKRMGIAVGNVAYSPDSVADYTMMLMLMAVRNAKSIVRSVEKHDFRLDSVRGKVLRDMTVGVVGTGHIGKAVIERLQGFGCHVLAYDRSQKIEANYVPFDALLQNSDIVTLHVPLNADTRHIIGHEQMRVMKQGALIINTGRGALVDTDALVKALENGKLGGAALDVLEGEEGLFYFDCAQKTIDNQFLLKLQRMPNVIITPHTAYYTEQALRDTVEKTIKNCLDFERSQEHE
>Paenibacillus_elgii_MER_157
MEKTGITIYGCEKDEADMFRRSSPHYGVELTIIKSAVSAENAALASGNCCISVSHKTEIDLSTLRALKENGVDYISTRSIGCNHIDMEAAEKLGITIGNVAYSPASVADYTLMLILMSIRNAKSVLCRADVHDYKLCAVPGRELRDMTVGILGTGRIGQAVMDRLNGFGCRILAYNLYPQAKAEYVTLGELLRQSDILTLHMPLNADTYHILDRKRIKSMKHGAFVINTARGSLIDTEALIWALENGRLGGAALDVVEGEEGLFYHDCTNKPIHNQLLLRLQKLPNAIITPHTAFYTEHALQDIVENTIQNCLEFERGKR
>Paenibacillus_elgii_SWL-W8
MEKAGITIYGCEKDEADVFRRYSPHYGVEPTIIKSAVSAENAALASGNCCISVNHKTEIDLSTLRALKENGVAYISTRSIGCNHIDIEAAEKLGMTIGNVAYSPASVADYTLMLILMSIRNTKSVLSRADVHDYKLCAVPGRELRDMTVGVLGTGRIGQAVIDRLNGFGCRILAYNLYPQAKAEYVTLGELLRQSDILTLHMPLNAETYHILDRERITSMKYGAFVINTARGSLIDTEALIWALENGRLGGAALDVVEGEEGLFYHDCTNKSIHNQLLLRLQKLPNAIITPHTAFYTEHALQDVVENTIQNCLEFERGKR
>Paenibacillus_flagellatus_DXL2
MEKPRIAIYGCEKEEADLFRRYSPHYGIEPRIMESAVSAENAALASGACCISVSHKTEIDFSTLRALQENGVAYLSTRSVGCNHIDLQAAEKLGITIGHVAYSPASVADYTLMLILMTIRNAKSVLRRADVHDYKLCAVPGRELRDMTVGVLGTGRIGQAVIDRLIGFGCRILAYSSYPQAKAEYVTLGELLRQSDILTLHMPLNADTYHILDRDRIKSMKHGAFVINTARGFLIDTEALIGALENGRLGGAALDVVEGEEGIFYHDWTNKPIHNQLLPRLQKLPNAIITPHTAYYTEHALQDIVENTIRNCLEFERGRTK
>Paenibacillus_hemerocallicola_KCTC_33185
MEKTGITIYGCEKDEADMFRRYSPHYGVEPTIIKSAVSAENAALASGNCCISVNHKTEIALSTLRALKENGVAYISTRSIGCNHIDIEAAEKLGITIGNVAYSPASVADFTLMLILMSIRNAKSVLCRADVHDYNLCAVPGRELRDMTVGILGTGRIGQAVIDRLNGFGCRILAYDSKAEYVTLGELLQQSDILTLHMPLNADTYHILDRKRIKSMKHGALVINTARGSLIDTEALIWALENGRLGGAALDVVEGEEGIFYHDCTNKPIHNQLLLRLQKLPNAIITPHTAFYTEHALQDIVENTIQNCLEFERGKR
>Paenibacillus_jilunlii_DSM_23019
MNNIGITVYDCEHDEADVFRRLSPRFGVMPTIISDAVSETSAISAPCNQCISVSHKSEVSASILLALKGAGVKYISTRSIGCNHIDTTAAKKMGIAIGNVAYSPDSVADYTVMLMLMAVRNAKSIVRSVEKYDFKLDSVRGKELRDMTVGVMGTGRIGKAVIERLQGFGCHVLAYDRCQKITADYVPLDKLLRNSDIVTLHVPLGADTHHIIGHEQIKGMKQGAFIINTGRGALLDTAALIKALETGKLGGAALDVLEGEEGLFYFDCTQKTIDNQFLLKLQRMPNVIITPHTAYYTERALQDTVEKTIKNCLDFERSLTHG
>Paenibacillus_macerans_3CT49
MEKTGITIYGCEEDEADLFRRYSPHYGVEPTIIESAVSADNAALASGNCCISVNHKTEIGLSTLRALKENGVAYISTRSIGCNHIDMEAAEKLGITIDNVAYSPASVADYTLMLILMSLRNAKSVLCRADAHDYKLCAVPGRELRDMTVGILGTGRIGQAVIDRLNGFGCRILAYNLYPQAKAEYVTLDELLRQSDILTLHMPLNADTYHILDRKRIKSVKHGAFVINTARGSLIDTEALIWALENGRLGGAALDVVEGEEGIFYHDRTNKPVNNQFLPGLQKLPNAIVTPHTAFYTDHALQDIVENTIQNCLEFERGTR
>Paenibacillus_macerans_DSM_24746
MEKTGITIYGCEKYEADLFRRYSPHYGVEPTIIESAVSAENAALASGNCCISVNHKTKVGPSTLRALKENGVAYISTRSIDCNHIDMEAAEKLGITIGNVAYSPASVADYTLMLILMSLRNAKSVLCRADVHDYKLCAVPGRELRDMTVGVLGTGRIGQAVIDRLHGFGCRILAYNLYPQAKAEYATLDELLRQSDILTLHMPLNSDTYRILDRKRIKSLKHGAFVINTARGSLIDTEALFWALENGRLGGAALDVVEGEEGIFYHDCTNKPIHNQLLRRLQKLPNVMITPHTAFYTDHALQDIVENTIQNCLEFERGKR
>Paenibacillus_macerans_FSL_R5-0527
MEKTGITIYGCEKDEADLFGRYSPHYGVEPTIIESAVSAENAALASGNCCISVNHKTEIGPSTLRALKENGVAYISTRSIGCNHIDLEAAEKLGITIGNVAYSPASVADYTLMLILMSIRNAKSVLCRADAHDYKLCAVPGRELRDMTVGVLGTGRIGQAVIDRLHGFGCRILAYNLYPQAKADYVTLDELLRQSDILTLHMPLNADTYHILDRKRIKSVKHGAFVINTARGALIDTEALIWALENGRLGGAALDVVEGEEGIFYHDSTNKPIHNQFLRRLQKLPNVMITPHTAFYTDHALQDIVENTIQNCLEFERGTR
>Paenibacillus_macerans_HMSSN-036
MEKTGITIYGCEKDEADLFGRYSPHYGIEPTIIESAVSAENAALASGNCCISVNHKTEIGPSTLRALKENGVAYISTRSIGCNHIDMEAAEKLGITIGNVAYSPASVADYTLMLILMSIRNAKSVLCRADAHDYKLCAVPGRELRDMTVGVLGTGRIGQAVIDRLHGFGCRILAYNLYPQAKAEYVTLDELLRQSDILTLHMPLNSDTYRILDRKRINSVKHGAFVINTARGSLIDTEALLWALENGRLGGAALDVVEGEEGIFYHDRTNKPINNQFLPRLQKLPNAIITPHTAFYTDHALQDIVENTIQNCLEFERGTR
>Paenibacillus_macerans_MER_50.2
MEKTGITIYGCEKGEADLFRRYSPHYGVAPTIIESALSAENAALASGNCCISVNHKTKVGPSTLRALKENGVAYISTRSIGCNHIDLEAAEKLGITIGNVAYSPASVADYTLMLILMSIRNAKSVLCRADVHDYKLCAVPGRELRDMTVGVLGTGRIGQAVIDRLNGFGCRILAYNLYPQAKAEYVTLDELLRQSDILTLHMPLNADTYHILDRKRIKSMKQGAFVINTARGSLIDTEALIWALEDGRLGGAALDVIEDEEGIFYHDRTNKSVNNQFLPRLQKLPNVMITPHTAFYTDHALQDIVENTIQNCLEFERGTR
>Paenibacillus_mesophilus_SYSU_K30004
MEKTGITIYGCEKDEEDMFRRYSPHYGVEPTIIKSAVSAENAALASGNCCISVTHKTEIALSTLRALKENGVAYISTRSIGCNHIDIEAAEKLGITIGNVAYSPASVADFTLMLILMSIRNAKSVLCRADVHDYNLCAVPGRELCDMTVGILGTGRIGQAVIDRLKGFGCRILAYDSKAEYATLGELLQQSDILTLHMPLNADTYHIIDRKRIHSMKHGALVINTARGSLIDTEALVRALEIGRLGGAALDVVEGEEGIFYHDCTNKPIHNQLLLRLQKLPNAIITPHTAFYTEHALQDIVENTIQNCLEFERGKR
>Paenibacillus_nasutitermitis_CGMCC_1.15178
MNNIGITVYGCEQDEADVFRRLSPRFGVMPTIISDAVSETNAISAPCNQCISVSHKSVVSASILLALKRAGVKYISTRSIGCNHIDTTAAKRMVIAIGNVTYSPNSVADFTLMLMLMAIRNAKSIVRSVEKHDFRLDSVRGKVLRDMTVGVLGTGQIGQAVIERLRAFGCRVLAYDRGQKITADYVPLDELLRNSDIVTLHVPLGADTHHIIGHEQIRGMKQGAFIINTGRGALIDTDALIKALENGKLGGAALDVLEGEEGLFYFDCTQKSIDNPFLLKLQRMPNVIITPHTAYYTEQALSDTVENTIKNCLDFERSLAHG
>Paenibacillus_oralis_KCOM_3021
MDKTGITIYGCEKGEADLFRRYSPHYGVEPTIIESAVSADNAALASGNCYISVNHKTEIGPPTLRALKENGVAYISTRSIGCNHIDMEAAEKLGITIGNVAYSPASVADYTLMLILMSIRNAKSVLCRADVHDYNLCAVPGRELRDMTVGVLGTGRIGQAVIDRLHGFGCRILAYNLYPQAKAESVTLDELLRQSDILTLHMPLNADTYHILDRKRIESVKHGAFMINTARGSLIDTEALLWALENGRLGGAALDVVEGEEGIFYHDSTNKPIHNQFLPRLQKLPNAIVTPHTAFYTDHALQDIVENTIQNCLEFERGTR
>Paenibacillus_physcomitrellae_CGMCC_1.15044
VNHIGITVYGCEQDEARVFHSVALRFGVIPKITDSTVSEQNAWLAQGNPCISVGHKSEISETVLSALKKYGVKYISTRSIGFNHIDMKAAKRMGIAVGNVNYSPGSVADYTLMLILMAIRNAKTVVTGAERYNYRLDAVRGKELRDMTVGVLGTGRIGTAVIERLWGFGCHVLAHGRAQDSPIPSVPLNELLHQSDILTIHVPLDTGTYHMIGREEMASMKQGAFLINTARGGIVDTEALVCALESGHLGGAALDVIEGEEGLFYFDCMKKPIDNPFLIKLQKMPNVIITPHTAYYTERALRDTVEKTILNCLEFERGRRYG
>Paenibacillus_physcomitrellae_XB
VNHIGITVYGCEQDEARVFHSVALRFGVIPKITDSTVSEQNAWLAQGNPCISVGHKSEISETVLSALKKYGVKYISTRSIGFNHIDMKAAKRMGIAVGNVNYSPGSVADYTLMLILMAIRNAKTVVTGAERYNYRLDAVRGKELRDMTVGVLGTGRIGTAVIERLWGFGCHVLAHGRAQDSPIPSVPLNELLHQSDILTIHVPLDTGTYHMIGREEMASMKQGAFLINTARGGIVDTEALVCALESGHLGGAALDVIEGEEGLFYFDCMKKPIDNPFLIKLQKMPNVIITPHTAYYTERALRDTVEKTILNCLEFERGRRYG
>Paenibacillus_piri_MS74
MNNIGITFYGCEQDEADAFRALSPRFGVMPSIINAPVSEDNAISAPCNRCISVGHKSEVSASILLALKRAGVKYISTRSIGCNHIDTTAAKRMGIAVGNVAYSPDSVADYTMMLMLMAVRNAKSIERSVEKHDFRLDSVRGKVLRDMTVGVLGTGHIGKAVIERLRGFGCHVLAYDRSQKVEANYAPFDALLQNSDIVTLHVPLNADTRHIIGHEQIRGMKQGAFIINTGRGALVDTDALVKALENGKLGGAALDVLEGEEGLFYFDCTQKLIDNEFLLKLQRMPNVIITPHTAYYTEQALRDTVEKTIKNCLDFERSLAHG
>Paenibacillus_popilliae_ATCC_14706
MKNIGITIYGCERDEAEVFNELSPRFGVIPAITSSAVSETNAMLAPGNQCISVGHKSEISESILLALKESGVKYISTRSIGCNHIDVKAAESMGIAVGNVAYSPDSVADYTLMLMLMAIRNAKSIVSRAEKYDFRLDTVPGKELREMTVGVLGTGQIGKAVIERLRGFGCHVLAYGHSKEAAANYVSLNELLQKSDILTIHVPLGTDTYHMIGHEQIEAVKQGAFLINTARGGLVDTGALIKALENGRLGGAALDVLEGEEGLFYFDCTQKPIDNQLLLKLHKMPNVIITPHTAYYTGRALYDTVEKTILNCLEFERRETLE
>Paenibacillus_sonchi_IIRRBNF1
MNNIGITVYDCEHDEADVFRRLSPRFGVMPAIISDPLSETNAISAPRNQCISVSHKSEVSASILLALKRAGVKYISTRSIGCNHIDTTAAKKMGIAIGNVAYSPDSVADYTLMLMLMAVRNAKSIVRSVEKYDFKLDSVRGKELRDMTVGVMGTGRIGKAVIERLQGFGCHVLAYDRCQKATADYVPLDKLLRNSDIVTLHVPLGADTHHIIGHEQIKGMKHGAFIINTGRGALLDTAALIKALETGKLGGAALDVLEGEEGLFYFDCTQKTIDNQFLLKLQRMPNVIITPHTAYYTERALQDTVEKTLGNCLDFERSLTHG
>Paenibacillus_sonchi_LMG_24727
MNNIGITVYDCEHDEADVFRRLSPRFGVMPAIISDPLSETNAISAPRNQCISVSHKSEVSASILLALKRAGVKYISTRSIGCNHIDTTAAKKMGIAIGNVAYSPDSVADYTLMLMLMAVRNAKSIVRSVEKYDFKLDSVRGKELRDMTVGVMGTGRIGKAVIERLQGFGCHVLAYDRCQKITADYVPLDKLLRNSDIVTLHVPLGADTHHIIGHEQIKGMKQGAFIINTGRGALLDTAALIKALETGKLGGAALDVLEGEEGLFYFDCTQKTIDNQFLLKLQRMPNVIITPHTAYYTERALQDTVEKTLGNCLDFERSLTHG
>Paenibacillus_sonchi_X19-5
MNNIGITVYDCEHDEADVFRRLSPRFGVMPAIISDPLSETNAISAPRNQCISVSHKSEVSASILLALKRAGVKYISTRSIGCNHIDTTAAKKMGIAIGNVAYSPDSVADYTLMLMLMAVRNAKSIVRSVEKYDFKLDSVRGKELRDMTVGVMGTGRIGKAVIERLQGFGCHVLAYDRCQKITADYVPLDKLLRNSDIVTLHVPLGADTHHIIGHEQIKGMKQGAFIINTGRGALLDTAALIKALETGKLGGAALDVLEGEEGLFYFDCTQKTIDNQFLLKLQRMPNVIITPHTAYYTERALQDTVEKTLGNCLDFERSLTHG
>Paenibacillus_sp._cl123
MTKSIGITVYGCEQDEAEAFRALSPRFGIMPTIINAAVSEVNALSALGHSCISVGHKSKVSASVLLALKKAGVKYISTRSVGCNHIDTTAAKSMGISVGNVAYSPDSVADFTIMLMLMALRNAKSIERSVEKHDFRLSNVRGKVLRDMTVGVLGTGHIGKAVMERLRAFGCRVLAYSRTPSIEANYVPLDVLLQNSDIVTLHVPLSSDTRHIISHEQISRMKQGALIINTGRGMLVDTAALVQALEAGKLGGAALDVLEGEEGIFYLDCRQQPIDHPFLLKLQGMSNVILTPHMAYYTEQALRDTVIKTIKNCLDFERSLAYG
>Paenibacillus_sp._SM_69
MEKTGITIYGCEKDEADIFRRYSPRYGIEPTIIQSAVSAENAALASGNCCISVNHKTEIGLSTLRALKENGVAYISTRSIGCNHIDIEAAEKLGITIGNVAYSPASVADYTLMLILMSIRNAKSVLCRADVHDYKLCAVPGRELRDMTVGVLGTGRIGQAVIDRLNGFGCRILAYNLDPQAKAEYVTLGELLRQSDILTLHMPLNADTYHILDRKRIQSMKHGAFVINTARGSLIDTEALIRALENGRLGGAALDVVEGEEGLFYHDCTNKPIHNQLLLRLQKLPNAIITPHTAFYTEHALQDIVENTIQNCLEFERGKR
>Paenibacillus_sp._UNCCL117
MTKSIGITVYGCEQDEAEAFRALSPRFGIMPTIINAAVSEVNALSALGHSCISVGHKSKVSASVLLALKKAGVKYISTRSVGCNHIDTTAAKSMGISVGNVAYSPDSVADFTIMLMLMALRNAKSIERSVEKHDFRLSNVRGKVLRDMTVGVLGTGHIGKAVMERLRAFGCRVLAYSRTPSIEANYVPLDVLLQNSDIVTLHVPLSSDTRHIISHEQISRMKQGALIINTGRGMLVDTAALVQALEAGKLGGAALDVLEGEEGIFYLDCRQQPIDHPFLLKLQGMSNVILTPHMAYYTEQALRDTVIKTIKNCLDFERSLAYG
>Paenibacillus_sp._YIM_B00362
MKNIGITVYGCEQDEADAFRALSPRFGITPTIINVPVSEANAISAPGNQCISVGHKSVVSASVLLALKRAGVKYISTRSVGCNHIDTAAAKRMGIAVGNVAYSPDSVADYTMMLMLMAVRNAKSIVRSVEKHDYRLDSVRGKVLRDMTVGVLGTGHIGKAVIERLRGFGCEVLAYSRSQSVEANYVPFDTLLQNSDIVTLHVPLNADTRHIIGREQMRRMKQGAFLINTGRGALVDTDALVQALENGKLGGAALDVLEGEEGLFYFDCTQKPIDNQFLLKLQRMPNVIITPHTAYYTEQALRDTVEKTIKNCLDFERSLAHG
>Paenibacillus_sp._YIM_B00624
VEKKGITIYGCEEDEADLFRRYSPHYGVEPTIVQSAVSAENAALASGNCCISVNHKTEIDLSTLRALKENGIAYISTRSIGCNHIDMEAAEQLGITVGNVAYSPASVADFTLMLILMSIRNAKSVLCKADVHDYKLCAVPGRELRDMTVGVLGTGRIGQAVIDRLNGFGCRILAYNLHPQAKAEYVTLSELLRQSDVLTLHMPLNSDTYHILDRKRIESMKQGAFVINTARGSLIDTEALVGALEAGRLGGAALDVVEGEEGIFYRDCTNKPIHNQLLLRLQKLPNVIITPHTAFYTDHALQDIVENSIQNCLAFERGRR
>Paenibacillus_thiaminolyticus_BO5
MKNIGITVYGCEQDEADAFRALSPRFGIMPTIINAAVSEANAISAPCNQCISVGHKSEVSASILLALKRAGVKYISTRSIGCNHIDTTAAKRMGIAVGNVAYSPDSLADYTMMLMLMAVRNAKSIVRSVEKHDFRLDSVRGKVLRDMTVGVVGTGHIGKAVIERLRGFGCHVLAYDRSQKIEANYVPFDALLQNSDIVTLHVPLNADTRHIIGHEQIKRMKQGAFIINTGRGPLVDTDALVKALENGKLGGAALDVLEGEEEFFYSDCSQKPIDNQFLLKLQRMPNVIITPHTAYYTEQALRDTVEKTIKNCLDFERSQEHE
>Paenibacillus_thiaminolyticus_PT-2B1
MKNIGITVYGCEQDEADAFRALSPRFGIMPTIINAAVSEANAISAPCNQCISVGHKSEVSASILLALKRAGVKYISTRSIGCNHIDTTAAKRMGIAVGNVAYSPDSVADYTMMLMLMAVRNAKSIVRSVEKHDFRLDSVRGKVLRDMTVGVVGTGHIGKAVIERLRGFGCHVLAYDRSQKIEANYVPFDALLQNSDIVTLHVPLNADTRHIIGHEQIKRMKQGAFIINTGRGPLVDTDALVKALENGKLGGAALDVLEGEEEFFYSDCSQKPIDNQFLLKLQRMPNVIITPHTAYYTEQALRDTVEKTIKNCLDFERSQEHE
>Paenibacillus_zanthoxyli_JH29
MKNIGITIYGCEQDEADVFKELSPRFGVIPAITSSAVSETNVMLAPGNQCISVGHKSEISESILLALKESGVKYISTRSIGCNHIDTTAAKRMGIAVGNVAYSPDSVADYTMMLMLMAVRNAKSIVRSVEKHDFRLDRVRGKVLRDMTVGVVGTGHIGKAVIERLQGFGCHVLAYGHNKEAAANDVSLNELLQKSDILTIHVPLSADTYHMIGREQIKAMKQGAFLINTARGGLIDTDMLVKALENGKLGGAALDVLEGEEGLFYFDCTQKPIDNQFLLKLQRMPNVIITPHTAYYTEQALRDTVENTIKNCLEFERRETLV
>Reticulibacter_mediterranei_150040
MTKMGITIYGCGQDEAVLFREMAPRFGIMPTITAAPVSEANIELAFGKRCISVSHKTQITHSILRALSQASVAYISTRSTGCNHIDVDFAQSVGISVENVVYSPDSVADYTLMLMLMAVRNAKSTISRADIHDFRLNDVRGKELRDMTIGVIGTGRIGAAVMNRLRGFGCHIVAYDHHPKTSANYIPLDELLQQSDIVTLHTPLNVDTDHLLNRQRIEQMKYSAFIINTGRGSLLDTEALIPALESGRLGGAALDVLEGEEGIFYADYRNKPIESKLLLRLQKLPNVLITPHTAYYTDHALRDTVENTLINCLKFERRPSCLGTPPSTKMVI
>Ruminococcus_gauvreauii_DSM_19829
MEKIIDITVFGCEPDEMEVFQKISYELGVTATLIKDSISESNAGLANGCRCVSVSHKAELSEPILLALKNAGVKYISTRSIGFNHIDIQAAGLLGMVVGTVEYSPGSVADYTVMLMLMLMRGTKSILRETQRQNYCLNDLRGKELRDMTVGVLGTGRIGQAVMERLEGFGCKVLAYDRNQKAGADYVSFHELLKKSDIVTLHIPLAEDTRHMIGYEELEMMKQEALLINTGRGALVDTAALVEALKGQKIGGAALDVLEGEEGIFYHDCTQRRIEHPFLSVLQGMPNVIVTPHTAYHTERVLVDTVRNTIRNCLNFERSLGNV
>Ruthenibacterium_lactatiformans_668
MNKKMDITVFGCESDEMEVFQKISYELGVTATLIKDSISESNAGLADGCCCVSVSHKAELSEPILLALKNAGVKYISTRSIGFNHIDIQAAGLLGMVVGTVEYSPGSVADYTVMLMLMLMRGTKSILRETQRQNYCLNDLRGKELRDMTVGVLGTGRIGQAVMERLKGFGCKVLAYDRNQKAGTDYVSFHELLKKSDIVTLHIPLAEDTRHMIGCEELEMMKQEALLINTGRGALVDTAALVEALKGQKIGGAALDVLEGEEGIFYHDCTQRTIEHPFLSVLQGMPNVIVTPHTAYHTDRVLVDTVSNTIRNCLNFERSLGNV
>Staphylococcus_aureus_HOU1444-VR
MNNIGITVYGCEQDEADAFHALSPRFGVMATIINANVSESNAKSAPFNQCISVGHKSEISASILLALKRAGVKYISTRSIGCNHIDTTAAKRMGITVDNVAYSPDSVADYTMMLILMAVRNVKSIVRSVEKHDFRLDSDRGKVLSDMTVGVVGTGQIGKAVIERLRGFGCKVLAYSRSRSIEVNYVPFDELLQNSDIVTLHVPLNTDTHYIISHEQIQRMKQGAFLINTGRGPLVDTYELVKALENGKLGGAALDVLEGEEEFFYSDCTQKPIDNQFLLKLQRMPNVIITPHTAYYTEQALRDTVEKTIKNCLDFERRQEHE
>Staphylococcus_aureus_HOU1444-VR_pVR-MSSA_01
MNNIGITVYGCEQDEADAFHALSPRFGVMATIINANVSESNAKSAPFNQCISVGHKSEISASILLALKRAGVKYISTRSIGCNHIDTTAAKRMGITVDNVAYSPDSVADYTMMLILMAVRNVKSIVRSVEKHDFRLDSDRGKVLSDMTVGVVGTGQIGKAVIERLRGFGCKVLAYSRSRSIEVNYVPFDELLQNSDIVTLHVPLNTDTHYIISHEQIQRMKQGAFLINTGRGPLVDTYELVKALENGKLGGAALDVLEGEEEFFYSDCTQKPIDNQFLLKLQRMPNVIITPHTAYYTEQALRDTVEKTIKNCLDFERRQEHE
>Staphylococcus_aureus_pLW043
MNNIGITVYGCEQDEADAFHALSPRFGVMATIINANVSESNAKSAPFNQCISVGHKSEISASILLALKRAGVKYISTRSIGCNHIDTTAAKRMGITVDNVAYSPDSVADYTMMLILMAVRNVKSIVRSVEKHDFRLDSDRGKVLSDMTVGVVGTGQIGKAVIERLRGFGCKVLAYSRSRSIEVNYVPFDELLQNSDIVTLHVPLNTDTHYIISHEQIQRMKQGAFLINTGRGPLVDTYELVKALENGKLGGAALDVLEGEEEFFYSDCTQKPIDNQFLLKLQRMPNVIITPHTAYYTEQALRDTVEKTIKNCLDFERRQEHE
>Staphylococcus_aureus_ssp._aureus_VRS1
MNNIGITVYGCEQDEADAFHALSPRFGVMATIINANVSESNAKSAPFNQCISVGHKSEISASILLALKRAGVKYISTRSIGCNHIDTTAAKRMGITVDNVAYSPDSVADYTMMLILMAVRNVKSIVRSVEKHDFRLDSDRGKVLSDMTVGVVGTGQIGKAVIERLRGFGCKVLAYSRSRSIEVNYVPFDELLQNSDIVTLHVPLNTDTHYIISHEQIQRMKQGAFLINTGRGPLVDTYELVKALENGKLGGAALDVLEGEEEFFYSDCTQKPIDNQFLLKLQRMPNVIITPHTAYYTEQALRDTVEKTIKNCLDFERRQEHE
>Staphylococcus_aureus_ssp._aureus_VRS10
MNNIGITVYGCEQDEADAFHALSPRFGVMATIINANVSESNAKSAPFNQCISVGHKSEISASILLALKRAGVKYISTRSIGCNHIDTTAAKRMGITVDNVAYSPDSVADYTMMLILMAVRNVKSIVRSVEKHDFRLDSDRGKVLSDMTVGVVGTGQIGKAVIERLRGFGCKVLAYSRSRSIEVNYVPFDELLQNSDIVTLHVPLNTDTHYIISHEQIQRMKQGAFLINTGRGPLVDTYELVKALENGKLGGAALDVLEGEEEFFYSDCTQKPIDNQFLLKLQRMPNVIITPHTAYYTEQALRDTVEKTIKNCLDFERRQEHE
>Staphylococcus_aureus_ssp._aureus_VRS11a
MNNIGITVYGCEQDEADAFHALSPRFGVMATIINANVSESNAKSAPFNQCISVGHKSEISASILLALKRAGVKYISTRSIGCNHIDTTAAKRMGITVDNVAYSPDSVADYTMMLILMAVRNVKSIVRSVEKHDFRLDSDRGKVLSDMTVGVVGTGQIGKAVIERLRGFGCKVLAYSRSRSIEVNYVPFDELLQNSDIVTLHVPLNTDTHYIISHEQIQRMKQGAFLINTGRGPLVDTYELVKALENGKLGGAALDVLEGEEEFFYSDCTQKPIDNQFLLKLQRMPNVIITPHTAYYTEQALRDTVEKTIKNCLDFERRQEHE
>Staphylococcus_aureus_ssp._aureus_VRS11b
MNNIGITVYGCEQDEADAFHALSPRFGVMATIINANVSESNAKSAPFNQCISVGHKSEISASILLALKRAGVKYISTRSIGCNHIDTTAAKRMGITVDNVAYSPDSVADYTMMLILMAVRNVKSIVRSVEKHDFRLDSDRGKVLSDMTVGVVGTGQIGKAVIERLRGFGCKVLAYSRSRSIEVNYVPFDELLQNSDIVTLHVPLNTDTHYIISHEQIQRMKQGAFLINTGRGPLVDTYELVKALENGKLGGAALDVLEGEEEFFYSDCTQKPIDNQFLLKLQRMPNVIITPHTAYYTEQALRDTVEKTIKNCLDFERRQEHE
>Staphylococcus_aureus_ssp._aureus_VRS2
MNNIGITVYGCEQDEADAFHALSPRFGVMATIINANVSESNAKSAPFNQCISVGHKSEISASILLALKRAGVKYISTRSIGCNHIDTTAAKRMGITVDNVAYSPDSVADYTMMLILMAVRNVKSIVRSVEKHDFRLDSDRGKVLSDMTVGVVGTGQIGKAVIERLRGFGCKVLAYSRSRSIEVNYVPFDELLQNSDIVTLHVPLNTDTHYIISHEQIQRMKQGAFLINTGRGPLVDTYELVKALENGKLGGAALDVLEGEEEFFYSDCTQKPIDNQFLLKLQRMPNVIITPHTAYYTEQALRDTVEKTIKNCLDFERRQEHE
>Staphylococcus_aureus_ssp._aureus_VRS3a
MNNIGITVYGCEQDEADAFHALSPRFGVMATIINANVSESNAKSAPFNQCISVGHKSEISASILLALKRAGVKYISTRSIGCNHIDTTAAKRMGITVDNVAYSPDSVADYTMMLILMAVRNVKSIVRSVEKHDFRLDSDRGKVLSDMTVGVVGTGQIGKAVIERLRGFGCKVLAYSRSRSIEVNYVPFDELLQNSDIVTLHVPLNTDTHYIISHEQIQRMKQGAFLINTGRGPLVDTYELVKALENGKLGGAALDVLEGEEEFFYSDCTQKPIDNQFLLKLQRMPNVIITPHTAYYTEQALRDTVEKTIKNCLDFERRQEHE
>Staphylococcus_aureus_ssp._aureus_VRS4
MNNIGITVYGCEQDEADAFHALSPRFGVMATIINANVSESNAKSAPFNQCISVGHKSEISASILLALKRAGVKYISTRSIGCNHIDTTAAKRMGITVDNVAYSPDSVADYTMMLILMAVRNVKSIVRSVEKHDFRLDSDRGKVLSDMTVGVVGTGQIGKAVIERLRGFGCKVLAYSRSRSIEVNYVPFDELLQNSDIVTLHVPLNTDTHYIISHEQIQRMKQGAFLINTGRGPLVDTYELVKALENGKLGGAALDVLEGEEEFFYSDCTQKPIDNQFLLKLQRMPNVIITPHTAYYTEQALRDTVEKTIKNCLDFERRQEHE
>Staphylococcus_aureus_ssp._aureus_VRS5
MNNIGITVYGCEQDEADAFHALSPRFGVMATIINANVSESNAKSAPFNQCISVGHKSEISASILLALKRAGVKYISTRSIGCNHIDTTAAKRMGITVDNVAYSPDSVADYTMMLILMAVRNVKSIVRSVEKHDFRLDSDRGKVLSDMTVGVVGTGQIGKAVIERLRGFGCKVLAYSRSRSIEVNYVPFDELLQNSDIVTLHVPLNTDTHYIISHEQIQRMKQGAFLINTGRGPLVDTYELVKALENGKLGGAALDVLEGEEEFFYSDCTQKPIDNQFLLKLQRMPNVIITPHTAYYTEQALRDTVEKTIKNCLDFERRQEHE
>Staphylococcus_aureus_ssp._aureus_VRS6
MNNIGITVYGCEQDEADAFHALSPRFGVMATIINANVSESNAKSAPFNQCISVGHKSEISASILLALKRAGVKYISTRSIGCNHIDTTAAKRMGITVDNVAYSPDSVADYTMMLILMAVRNVKSIVRSVEKHDFRLDSDRGKVLSDMTVGVVGTGQIGKAVIERLRGFGCKVLAYSRSRSIEVNYVPFDELLQNSDIVTLHVPLNTDTHYIISHEQIQRMKQGAFLINTGRGPLVDTYELVKALENGKLGGAALDVLEGEEEFFYSDCTQKPIDNQFLLKLQRMPNVIITPHTAYYTEQALRDTVEKTIKNCLDFERRQEHE
>Staphylococcus_aureus_ssp._aureus_VRS7
MNNIGITVYGCEQDEADAFHALSPRFGVMATIINANVSESNAKSAPFNQCISVGHKSEISASILLALKRAGVKYISTRSIGCNHIDTTAAKRMGITVDNVAYSPDSVADYTMMLILMAVRNVKSIVRSVEKHDFRLDSDRGKVLSDMTVGVVGTGQIGKAVIERLRGFGCKVLAYSRSRSIEVNYVPFDELLQNSDIVTLHVPLNTDTHYIISHEQIQRMKQGAFLINTGRGPLVDTYELVKALENGKLGGAALDVLEGEEEFFYSDCTQKPIDNQFLLKLQRMPNVIITPHTAYYTEQALRDTVEKTIKNCLDFERRQEHE
>Staphylococcus_aureus_ssp._aureus_VRS8
MNNIGITVYGCEQDEADAFHALSPRFGVMATIINANVSESNAKSAPFNQCISVGHKSEISASILLALKRAGVKYISTRSIGCNHIDTTAAKRMGITVDNVAYSPDSVADYTMMLILMAVRNVKSIVRSVEKHDFRLDSDRGKVLSDMTVGVVGTGQIGKAVIERLRGFGCKVLAYSRSRSIEVNYVPFDELLQNSDIVTLHVPLNTDTHYIISHEQIQRMKQGAFLINTGRGPLVDTYELVKALENGKLGGAALDVLEGEEEFFYSDCTQKPIDNQFLLKLQRMPNVIITPHTAYYTEQALRDTVEKTIKNCLDFERRQEHE
>Staphylococcus_aureus_ssp._aureus_VRS9
MNNIGITVYGCEQDEADAFHALSPRFGVMATIINANVSESNAKSAPFNQCISVGHKSEISASILLALKRAGVKYISTRSIGCNHIDTTAAKRMGITVDNVAYSPDSVADYTMMLILMAVRNVKSIVRSVEKHDFRLDSDRGKVLSDMTVGVVGTGQIGKAVIERLRGFGCKVLAYSRSRSIEVNYVPFDELLQNSDIVTLHVPLNTDTHYIISHEQIQRMKQGAFLINTGRGPLVDTYELVKALENGKLGGAALDVLEGEEEFFYSDCTQKPIDNQFLLKLQRMPNVIITPHTAYYTEQALRDTVEKTIKNCLDFERRQEHE
>Thermoactinomyces_sp._CICC_10735 
MKKIGITIYGCERDEAEVFKELSPRFGVIPTITSSAVSETNATLSRGNQCISVGHKSEISKRVLIALKDCGVKYISTRSIGCNHIDIQAAESLGITVGNVRYSPDSVADYTLMLMLMAIRKAKSVMSRVEKHDFRLDHVRGKELRDMTVGVLGTGRIGKAVIERLHGFGCRILAYGHSQEVAANYVSFNELLQNSDLITIHVPLNADTYHMIGREQINAMKQGAFLINTARGALLDTNALIQALENGKLGGAALDVLEGEEGFFYFDHSRKSIDHPFILKLQKMPNVIITPHTSYYTERALYETVEKTILNCLEFERREALV
>Thermobacillus_xylanilyticus_XE
MGKTGIAIYDCDEHEAQLFRTFAAQYGVEPTFIASAASAESAALASGHRAVSVNHKTEITHATLRALKAYGVAYICTRSVGCDHIDLEAAEKLGIAIGNVAYSPASVADYTLMLMLMAIRHARSVLRRADIHHYRLCAVPGRELRDMTVGIVGTGRIGQAVIDRLRGFGCRILAYDICPRAEAEYVTLGELLRQSDIVSLHMPLRADTHHLLDAKRIRGMKRGAIVINTARGPLIDTPALVQALEEGRLGGAALDVIEGEEGIFYRDCTDRPIRHPLLLRLQALPNVIISPHTAFYTEHALRDIVEATIRNCLAFERAKGELVT
>Thermosporothrix_sp._COM3
MAKMGITIYGCEQDEAVSFREMAPRFGIMPTITAAPVSEANIELAFGNRCISVSHKTQITNSILRALSQAGVAYISTRSTGCNHIDVDFAQSVGISVENVVYSPDSVADYTLMLMLMAVRNAKSTISRAEIHDFRLNDVRGKELRDMTVGVIGTGRIGVAVMGRLRGFGCHILAYDHRPKTSANYVPLDELLQQSDIVTLHTPLNSDTNHLLNRQRIQQMKDGAFIINTGRGSLVDTEALIPALESGRLGGAALDVLEGEEGIFYADYRNKPIENKLLLRLQKLPNVLITPHTAYHTDHALRDIVENTLINCLKFERELPYLGTPPSTKMVI
>Weizmannia_ginsengihumi_Gsoil_114
IKNIGITVYGCDQYEADAFHALSPRFGVMPSIINADVSESNAVSVPFNRCISVGHKSEISASILLALKRAGVKYISTRSIGCNHIDMTAAKRMGITVGNVAYSPDSVADYTMMLMLMAVRNAKSIVRSAEKHDFRLDSFRGKVLSDMTVGVVGTGHIGKAVIERLRGFGCQVLAYSRSQSIEANYVPFDELLQNSDIVTLHVPLNADTHHIIGYEQIKGMKQGAFMINTGRGALIDTGALVKALEDGKLGGAALDVLEGEEGLFYFDCTQKPIDNQFLLKLQRMENVIITPHTAYYTEQALRDTVEKTIKNCLDFERSLAHG
>Sp_hirsuta_DSM_44795
MACSELGSIHSGAIADRRDRAMAGTSTSAIPAVGLTVFGCSPDEAVVFREAGARLGASPTIVESAVCETNAELARGSRCISVNHKAQITAAALLALSEAGVEYISTRSIGYDHIDLDHAERVGISVGNVAYSPDSVADYTLMLMLMAVRHAKSTVRRTDSHDYRLNETRGKELRDLTVGVVGTGRIGTAVIDRLRGFGARVLAHDKPSHAGAEYVALDELIEQSDIVTLHTPLTADTHHLLDHHRIKRMKTGAYVVNTGRGPLLDTEALLSALESGRLGGAALDVLEGEEGIFYADCRNRQLGNEALVRLQRLPNVLISPHSAYYTEHALRDVVENSLINCLNFENGRTA
>F_sp_Ei5c
MSYSEPARTAVAPARAPASSPSSTIPTTGITAYGCSRHEAALFRETAPRFGVVPVITGEAVSEANIHLVFGNRCISVSHRSRVTDSTLLALSGAGVEYISTRSIGCNHVDIGYAASVGITVGNVSYSPDSVADYAVMLILMAVRNAKSVVLRAASHDYRLGEVAGKELRDLTIGVVGTGRIGTAVMARLRAFGCRVLAHDSRPGATADHVPLDPLLRMSDVITLHTPLNADTYHLLNRERIARMKHGAFVVNTGRGSLLDTEALVTALESGRLGGAALDVLEGEEGVFYTDHRHQPIENELLSRLQQLPNALVSPHTAYYTERALRDTVENGLINCLNFAAGGRRG
>F_sp_Ei5c
MSYSEPARTAVAPARAPASSPSSTIPTTGITAYGCSRHEAALFRETAPRFGVVPVITGEAVSEANIHLVFGNRCISVSHRSRVTDSTLLALSGAGVEYISTRSIGCNHVDIGYAASVGITVGNVSYSPDSVADYAVMLILMAVRNAKSVVLRAASHDYRLGEVAGKELRDLTIXVVGTGRIGTAVMARLRAFGCRVLAHDSRPGATADHVPLDPLLRMSDVITLHTPLNADTYHLLNRERIARMKHGAFVVNTGRGSLLDTEALVTALESGRLGGAALDVLEGEEGVFYTDHRHQPIENELLSRLQQLPNALVSPHTAYYTERALRDTVENGLINCLNFAAGGRRG
>Am_alba_DSM_44262
MTYSEPARSAAPRTGSPASASPSAVLTRGITIYGCGQDEAALFREMAPRFGITPTFAEEPVSEANIELVSGNRCISVGHKTPITNSILLALAEAGVEYISTRSIGFNHIDVNYAESVGITVGNVAYSPDSVADFTLMLMLMAVRDAKSILRRTEVHDYRLNEVRGKELRDLTVGVVGTGRIGVAVLDRLRGFGCRVLAYDTFLAAPADYVPLDELLQQSDIVSLHVPLNTDTYHLLDRQAIGQMKHGAYIINTGRGPLIETEALISALESGKLGGAALDVLEGEEGIFYADCRNKTIESKTLLRLEKLSNVIVSPHTAYYTDHALSDTVENSIINCLQFESGK
>Am_azurea_DSM_43854
MTYSEPARSAAPSTGSLASASSSAVLARGITIYGCGQDEAALFREMAPRFGITPTIAEEPVSEATIELAVGNRCISIGHKTPITNSILLALSKIGVEYISTRSIGFNHIDVDYAASVGITVGNVAYSPDSVADFTLMLMLMAVRDAKSIIRRTDEHDYRLNEVRGKELRDLTVGVVGTGRIGVAVLDRLRGFGCKVLAYDTVLTASADYVPLDELLQESDIVSLHVPLTTETYHLLDQRAIELMKHGAYIINTGRGPLIETEALIEALESGKLGGAALDVLEGEEGIFYADCRNKAIDGKPLLRLQNLPNVIVSPHTAYYTDHALSDTVENSIINCLQFESGK
>Am_coloradensis_DSM_44225
MSAMTYSEPARSEASRSRSLASAPSSADEARGITIYGCGQDEAVLFKEMAPRFGIMPTIAEAPVSEATIELASGNRCISVGHKTPISNSILLALREAGVEYISTRSIGFNHIDVKYAESIGITVGNVAYSPDSVADFTLMLMLMVIRDAKSIIRRTEVHDYRLNAVRGKELRDLTVGVVGTGRIGVAVMDRLKGFGCRVLAYDTIPNASADYVPLDDLLQQSDIVTLHVPLNTDTYHLLDRRNIEEMKGGAYIINTGRGPLIETEALISALESGNLGGAALDVLEGEEGIFYADCRDKAIDGNKPLLRLQELSNVIISPHTAYYTDHALSDTVENSIINCLEFESGK
>Am_decaplanina_DSM_44594
VDAPVSEANIDLVSGNRCISIGHKTKVTNSILLALGKAGVKYISTRSIGFNHIDVEYAASVGITVGNVAYSPDSVADFTLMLMLMAVRDAKSIIRRTEVHDYRLNEVRGKELRDLTVGVVGTGRIGVAVLDRLRGFGCRVLAYDTLLTASADYVPLDELLQQSDIVTLHVPLNTDTYHLLDRKNIGQMKGGAYIINTGRGPLIETEALISALESGKLGGAALDVVEGEEGIFYADCRNKPLQSETLLRLEKLPNVLISPHTAYYTDHALSDTVENSIINCLQFESGK
>Am_japonica_MG417-CF17
MAPRFGVIPTIVDEPVSEANIGLVSGNRCISIGHKTKVTNSILLELGKAGVEYISTRSIGFNHIDVDYAASVGITVGNVAYSPDSVADFTLMLMLMAVRDAKSIVRRTEVHDYRLNEVRGKELRDLTVGVVGTGRIGVAVLDRLRGFGCRVLAYDTLLTASADYVPLDELLQQSDIVTLHVPLNTDTYHLLDRENIERMKDGAYIINTGRGPLIETEALISALEDGKLGGAALDVVEGEEGIFYADCRNKPLESETLLRLEKLPNVLISPHTAYYTDHALSDTVENSIINCLQFESGK
>Am_keratiniphila_DSM_44409
MTYSEPARSAAPRTGSPASASSSAVLARGITIYGCGSDEAALFREMAPRFGVMPTIVDEPVSEANIGLVSGNRCISIGHKTKVTNSILLALAEAGVEYISTRSIGFNHIDVEYAASVGITVGNVAYSPDSVADFTLMLMLMAVRDAKSIIRRTEVHDYRLNEVRGKELRDLTVGVVGTGRIGVAVLDRLRGFGCRVLAYDTLLTASADYVPLDELLQQSDIVTLHVPLNKDTYHLLDRKNIERMKDGAYIINTGRGPLIETEALISALEDGKLGGAALDVVEGEEGIFYADCRNKPLESETLLRLEKLPNVLISPHTAYYTDHALSDTVENSIINCLQFESGK
>Am_keratiniphila_HCCB10007
MPTIVDEPVSEANIGLVSGNRCISIGHKTKVTNSILLALAEAGVEYISTRSIGFNHIDVEYAASVGITVGNVAYSPDSVADFTLMLMLMAVRDAKSIIRRTEVHDYRLNEVRGKELRDLTVGVVGTGRIGVAVLDRLRGFGCRVLAYDTLLTASADYVPLDELLQQSDIVTLHVPLNNDTYHLLDRKNIERMKDGAYIINTGRGPLIETEALISALEDGKLGGAALDVVEGEEGIFYADCRNKPLESETLLRLEKLPNVLISPHTAYYTDHALSDTVENSIINCLQFESGK
>Am_keratiniphila_ssp_nogabecina_FH_1893
MTYSEPARSAAPRTGSPASASSSAVLARGITIYGCGSDEAALFREMAPRFGVMPTIVDEPVSEANIGLVSGNRCISIGHKTKVTNSILLALAEAGVEYISTRSIGFNHIDVEYAASVGITVGNVAYSPDSVADFTLMLMLMAVRDAKSIIRRTEVHDYRLNEVRGKELRDLTVGVVGTGRIGVAVLDRLRGFGCRVLAYDTLLTASADYVPLDELLQQSDIVTLHVPLNKDTYHLLDRKNIERMKDGAYIINTGRGPLIETEALISALEDGKLGGAALDVVEGEEGIFYADCRNKPLESETLLRLEKLPNVLISPHTAYYTDHALSDTVENSIINCLQFESGK
>Am_lurida_DSM_43134
MSGMTYSEPARSAAPRTGSLASASSSAVLATGITIYGCGQDEAALFREMAPRFGIVPTIVEEPVSETNIELVSGNSCISIGHKTKVTNSILLALGEAGVKYISTRSIGFNHIDVEYAASVGITVGNVAYSPDSVADFTLMLMLMAVRDAKSIIRRTEVHDYRLNEVRGKELRDLTVGVVGTGRIGVAVLERLRGFGCKVLAYDTVLTASAEYVPLDELLQQSDIVTLHVPLTTDTYHLLDEKNIERMKDGAYIINTGRGPLIETEALISALESGKLGGAALDVLEGEEGIFYADCRNKAIESKTLLRLEKLSNVLISPHTAYYTDHALSDTVENSIINCLQFESGK
>Am_lurida_NRRL_2430
MAPRFGIVPTIVEEPVSETNIELVSGNSCISIGHKTKVTNSILLALGEAGVKYISTRSIGFNHIDVEYAASVGITVGNVAYSPDSVADFTLMLMLMAVRDAKSIIRRTEVHDYRLNEVRGKELRDLTVGVVGTGRIGVAVLERLRGFGCKVLAYDTVLTASAEYVPLDELLQQSDIVTLHVPLTTDTYHLLDEKNIERMKDGAYIINTGRGPLIETEALISALESGKLGGAALDVLEGEEGIFYADCRNKAIESKTLLRLEKLSNVLISPHTAYYTDHALSDTVENSIINCLQFESGK
>Am_orientalis_B-37
MGITIYGCGQDEAALFREMAPRFGVLPTIVDAPVSEANIDLVAGNRCISVGHKTRITNSTLRALSEAGVAYVSTRSIGFNHIDVDYAASVGITVGNVSYSPDSVADFTLMLMLMAIRNAKSIIRRADVHDYRLQDVRGKELRDLTVGVIGTGRIGVAVLQRLRGFGCEVLAYDKYPQADADYVALDELLRRSDIVTLHAPLDADTYHLLDRHKIEEMKHGAFIINTGRGALIETEALIAALDSGKLGGAALDVVEGEEGIFYADCSDKAIDSKPLLRLQELPNVLISPHTAYYTDHALSDTVENSIVNCLKFESGKQHG
>Am_regifaucium_DSM_45072
MGITIYGCGQDEAVLFREMAPRFGVQPTIVAEPVSEANIELIAGNRCVSVGHKTRIENSTLLALSEAGVSYVSTRSIGFNHIDVEYAESVGITVGNVSYSPDSVADFTLMLMLMSLRNAKSIIRRADVHDYRLHDVRGKELRDLTVGVVGTGRIGVAVMDRLRGFGCEVLAFDKVQNTDATYVSLDELLRRSDIVTLHAPLNADTYHLLGRDNIEQMKHGAFIINTGRGALIDTEALISALDSGKLGGAALDVVEGEEGVFYADCSDKNIESKPLLRLQELPNVLISPHTAYYTDHALRDTVENSIVNCLKFESGKQHG
>Am_regifaucium_GY080
MGITIYGCGQDEAVLFREMAPRFGVQPTIVAEPVSEANIELIAGNRCVSVGHKTRIENSTLLALSEAGVSYVSTRSIGFNHIDVEYAESVGITVGNVSYSPDSVADFTLMLMLMSLRNAKSIIRRADVHDYRLHDVRGKELRDLTVGVVGTGRIGVAVMDRLRGFGCEVLAFDKVQNTDATYVSLDELLRRSDIVTLHAPLNADTYHLLGRDNIEQMKHGAFIINTGRGALIDTEALISALDSGKLGGAALDVVEGEEGVFYADCSDKNIESKPLLRLQELPNVLISPHTAYYTDHALRDTVENSIVNCLKFESGKQHG
>Am_sp__WAC_04182
MTYSEPARSAAPRTGSLASAPSSAVLATGITIYGCGQDEAALFREMAPRFGIVPTIVDEPVSEDNIELVAGNRCISIGHKTKVTNSILLALGNAGVKYISTRSIGFNHIDVEYAASVGITVGNVAYSPDSVADFTLMLMLMAVRDAKSIIRRTEVHDYRLNEVRGKELRDLTVGVVGTGRIGVAVLERLRGFGCKVLAYDTVLTASAEYVPLDELLQQSDIVTLHVPLTTDTYHLLDEKNIERMKDGAYVINTGRGPLIETEALISALESGKLGGAALDVLEGEEGIFYADCRNKAIESKTLLRLEKLSNVLISPHTAYYTDHALSDTVENSIINCLQFESGK
>Am_sp_BJA-103
MTYSEPARSAAPRTGSLASASSSAVLARGITIYGCGQDEAALFREMAPRFGVTPTIVEAPVSEDNLELAIGNRCISVGHKTPISNSLLLALGNAGVEYISTRSIGFNHIDVEYAASIGISVGNVAYSPDSVADFTLMLMLMAVRDAKSIIRRTEVHDYRLNEVRGKELRDLTIGVVGTGRIGVAVLDRLRGFGCRVLAYDTLRTADADYVSLDELLQQSDIVTLHVPLNTDTRHLLDARNIEQMKDGAYVINTGRGPLIENEALIAALESGKLGGAALDVVEGEEGIFYADCRNKAIDGKPLLRLQELPNVLISPHTAYYTDHALSDTVENSIINCLKFESGK
>Am_sp_CB00013
ITIYGCGSDEAALFREMAPRFGVIPTIVDEPVSEANIGLVSGNRCISIGHKTKVTNSILLELGKAGVEYISTRSIGFNHIDVDYAASVGITVGNVAYSPDSVADFTLMLMLMAVRDAKSIVRRTEVHDYRLNEVRGKELRDLTVGVVGTGRIGVAVLDRLRGFGCRVLAYDTLLTASADYVPLDELLQQSDIVTLHVPLNTDTYHLLDRENIERMKDGAYIINTGRGPLIETEALISALEDGKLGGAALDVVEGEEGIFYADCRNKPLESETLLRLEKLPNVLISPHTAYYTDHALSDTVENSIINCLQFESGK
>Am_sp_MJM2582
MAPRFGVIPTIVDEPVSEANIGLVSGNRCISIGHKTKVTNSILLELGKAGVEYISTRSIGFNHIDVEYAASVGITVGNVAYSPDSVADFTLMLMLMAVRDAKSIVRRTEVHDYRLNEVRGKELRDLTVGVVGTGRIGVAVLDRLRGFGCRVLAYDTLLTASADYVPLDELLQQSDIVTLHVPLNTDTYHLLDRKNIERMKDGAYIINTGRGPLIETEALISALEDGKLGGAALDVVEGEEGIFYADCRNKPLESETLLRLEKLPNVLISPHTAYYTDHALSDTVENSIINCLQFESGK
>Am_sp_WAC_01375
MTYSEPARSAAPRTGSLASASSAVLARGITIYGCGQDEAALFREMAPRFGIMPTIVEEPVSEANIGLVSGNRCISIGHKTKVTNSILLALGEAGVKYISTRSIGFNHIDVEYAASVGITVGNVAYSPDSVADFTLMLMLMAVRNAKSIVLRTEVHDYRLDEVRGKELRDLTVGVVGTGRIGVAVLDRLRGFGCRVLAYDTVLTASADYVPLDELLEQSDIVTLHVPLNTDTYHLLDRKNIGRMKDGAYIINTGRGPLIETEALISALESGKLGGAALDVLEGEEGIFYADCRNKPIESKTLLRLEKLSNVLISPHTAYYTDHALSDTIENSIINCLQFESGK
>Am_sp_WAC_01376
MTYSEPARSAAPRTGSLASASSSAVLARGITIYGCGQDEAALFREMAPRFGITPTIVEEPVSEANIGLVSGNRCISIGHKTKVTNSILLALGEAGVKYISTRSIGFNHIDVEYAASVGITVGNVAYSPDSVADFTLMLMLMAVRDAKSIIRRTEVHDYRLNEVRGKELRDLTVGVVGTGRIGVAVLERLRGFGCKVLAYDTVLTASAEYVPLDELLQQSDIVTLHVPLTTDTYHLLDEKNIERMKDGAYVINTGRGPLIETEALISALESGKLGGAALDVLEGEEGIFYADCRNKAIESKTLLRLEKLSNVLISPHTAYYTDHALSDTVENSIINCLQFESGK
>Am_sp_WAC_04169
MTYSEPARSAAPRTGSPASASSSAVLARGITIYGCGSDEAALFREMAPRFGVMPTIVDEPVSEDNIGLVSGNRCISIGHKTKVTNSILLALAEAGVEYISTRSIGFNHIDVEYAASVGITVGNVAYSPDSVADFTLMLMLMAVRDAKSIIRRTEVHDYRLNEVRGKELRDLTVGVVGTGRIGVAVLDRLRGFGCRVLAYDTLLTASADYVPLDELLQQSDIVTLHVPLNKDTYHLLDRKNIERMKDGAYIINTGRGPLIETEALISALEDGKLGGAALDVVEGEEGIFYADCRNKPLESETLLRLEKLPNVLISPHTAYYTDHALSDTVENSIINCLQFESGK
>Am_sp_WAC_05977
MTYSEPARSAAPRTGSLASAPSSAVLATGITIYGCGQDEAALFREMAPRFGIMPTIVEEPVSEANIELVSGNRCISIGHKTKVTNSILLALAEAGVKYISTRSIGFNHIDVEYAASAGITVGNVAYSPDSVADFTLMLMLMAVRDAKSIIRRTEVHDYRLNEVRGKELRDLTVGVVGTGRIGVAVLERLRGFGCKVLAYDTVLTASAEYVPLDELLQQSDIVTLHVPLNTDTYHLLDEKNIERMKDGAYIINTGRGPLIETEALISALESGKLGGAALDVLEGEEGIFYADCRNKTIESKTLLRLEKLSNVLISPHTAYYTDHALSDTVENSIINCLQFESGK
>Am_thailandensis_JCM_16380
MSGMTYSEPARSAAPSTGSLASASSSAVLARGITIYGCGQDEAALFREMAPRFGITPTIAEEPVSETNIELAVGNRCISIGHKTPITNSILLALSKIGVEYISTRSIGFNHIDVDYAASVGITVGNVAYSPDSVADFTLMLMLMAVRDAKSIIRRTDEHDYRLNEVRGKELRDLTVGVVGTGRIGVAVLERLRGFGCKVLAYDTILTAAADYVPLEELLQQSDIVSLHVPLTTDTYHLLDQQAIERMKHGAYIINTGRGPLIETEALIAALESGKLGGAALDVLEGEEGIFYADCRNKAIDGKPLLRLQNLPNVIVSPHTAYYTDHALSDTVENSIINCLQFESGK
>Apl_sp_ATCC_53533
MSHSEPARTAAFRSRSLASSSSPVIPTTGITIYGCGHDEAVLFREQARRFGVLPTITGAAVSEANVDLVFGNRCISVGHKTQVTNSTLLALGRAGVEYVSTRSIGYDHIDLGYAESVGISVGNVAYSPDSVADYTLMLMLMAVRHAKAMIRRTDAHDYRLSDARGKELRDLTVGVAGTGRIGSAVLDRLRAFGCRVLAYDNRRATSAHYVPLDELLRQSDIVTLHTPLTAGTHHLLNRQRIAQMKRGAFIINTGRGALLDTEALIPALECGRLGGAALDVLEGEEGIFYTDRRNKPIENKALLRLQELPNVLISPHLAYYTHHALSDTVENSLINCMNFESGKGMDRMKA
>CA878
MEAMARSEPARTAARRTRSLASAPSSAALATGITIYGCGPDEAVLFRELAPRFGVVPTITDAPVSEANIELAFGNRCISIGHKAQITNPVLLALGRAGVTYISTRSIGFNHIDVDYAESVGIAVGNVAYSPDSVADYTLMLMLMLMRDAKSILRRVEAHDYRLNGVRGKELRDLTVGVVGTGRIGVAAMDRLRGFGCQVLACDKCPTTSAEYVPLDELLRRSDIVTLHTPLNADTHHLLNRQRIEQMKHDAFVINTGRGGLIDTEALVLALESGRLGGAALDVLEEEEGIFYTDCSNKIIKNKLLLRLQKLPNVLISPHTAYYTDHALRDTVENSIINCLNFESGKQYG
>Str_sp_WAC1420
MTYSEPAHAAVGRTQSLTSSHPTTVAPTGVTVYGCGKDEAALFREMAPRVGAIPTITEAAVSEANVELTNGNRCISVSHKTGIANSTLLALSRAGVAYISTRSVGYNHIDVEYAASVGISVENVAYSPDSVADYTLMLMLMTARHAKSIIRHADVHDYRLNEVRGKELRDLTIGVVGTGRIGVAVMDRLRGFGCRTLAHDSHPTTEADYVPLDKLLQLSDIVTLHTPLTADTHHLLNRHRIEQMKHGSCIINTGRGSLIDTEALVFALESGRLGGAALDVLEGEEGIFYNDCRNKPIDSKALLRLQEMPNVIISPHTAYYTDHALSDTVENSITNCLKFESRNQHG
>Str_sp_WAC_04229
MTHSETTRITIYGCGPDEAALFRELAPGLGVQPAITDAPVSEANAELAIGSRCVSIGHKTPVTHATLRALGRAGVGYISTRSIGYNHIDVEYADSIGILVENVSYSPDSVADYTLMLMLMAVRDAKAVIRRTDMHDYRLSETRGRELRDLTVGVIGTGRIGAAVIDRLRGFGCRILAHDKGPVGRPGAGVEFLPLDELLRRSDLVTLHTPLTAQTHHLLDRQRLAQLKNGALIVNTARGALIDTEALVQQLENGRLSGVALDVIEGEDGVFYADCRNEPLESKGLLRLQELPNALISPHTAYYTDHALRDTVENSLTNCLSFVSRNHRG
>Apl_teichomyceticus_ATCC_31121
MGYSEPVRAAAPRTRSLASSSSPVVPATGITIYGCGPDEAALFRELAPRFGVLPIITEAAVSEANVNLASGNRCISVGHKTQITNGTLLALSRSGVKYISTRSIGYNHIDVAYAQSVGISVGNVAYSPDSVADYTLMLMLMAVRHMKAMIRRADVHDYRLNDVRGKELRDLTVGVVGTGRIGSAVMDRLWGFGCRVLAYDNRRSDSAHYVPLDDLVRQSDIVTLHTPLTAATHHLLNQDRIAQMRNGAFVINTGRGSLIDTEALVAALESDKLGGAALDVLEGEEGVFYADCRNKLIESKALLRLQEMPNVIISPHMAYYTDHALSDTVENSLVNCMNFEREQQHG
>Str_toyocaensis_NRRL_15009
IAVYGCGPDEAVLFRELAPGLGVQPVITDAPVSEANSELALGSRCVSISHKTPVTHATLRALGRVGVGYISTRSIGYNHIDVEYADSIGIVVENVSYSPDSVADYTLMLMLMVLRDAKAIVRRTDMHDYRLSEVRGKELRDLTVGVVGTGRIGTAVLDRLRGFGCRVLAHDNHPADRPGVAEYVPLDELLRRSDVVTLHAPLTTATHHLLDQQRLARMKDGALVINTGRGGLIDTEALVHELESGRLGGAALDVVEGEEGIFYADCRDRPMESKALLRLQELPNALITPHTAYYTDHALRDTVENSLTNCLTFRKQESAWPD
>CA37
MGYSEPARAAASRTRSLTSPSFPVVPTVGITIYGCGHDEAALFRELAPRFGVRPIITEAAVSEANVDLASGYRCISVGHKTQITNGTIRALSRVGVEYISTRSIGYNHIDVAYAQSVGISVGNVAYSPDSVADYTLMLMLMAVRHVKSMIRRVDAHDYRLSDVRGKELRDLTVGVVGTGRIGSAVMDRLRGFGCLVLAHDDRRAISADYVPLDELLRQSDIVTLHTPLTADTHHLLNRRSIGHMKQGAFIVNTGRGSLIDTEALIAALDSDRLGGAALDVLEGEEGTFYTDCRNKPIESKALLRLQELPNVLISPHMAYYTDHALSDTVENSLINCMNFESGRQHG
>CA915
MGYSEPLRTTDSPAPSAEIMIYGCSQNEAALFRTLAPRFGVRPSITEAAVSEDNAALAAGASCISVNHKAQVTDGTLRALSRVGVRYISTRSIGCNHIDVAYAREVGISVGNVSYSPDSVADYTLMLMLMAVRHAKSMVRRTDAHDYRLSDKCGRELRDLTIGVIGTGRIGSAVIDRLRGFGCRILAHDTQRRTPAHYVTLNELLQESDIVTLHTPLLPETYHLLNRHRIAQMRHGAFIINTGRGALIDTEAILPALESGRLGGVALDVVEGEEGIFYHDRRNQLDDSTALVRLQELPQALISPHMAYYTDHALSDTVENSIINCLSFANGR
>Ncd_terpenica_NC_YFY_NT001
MSHSEPALEAARRTRSPASTSSSAVSAMGITIYGCGQDEAVLFREMAPRFGVLPTLTEAAVSEANIGLALGNRCISVGHKTRISNSTLRALGRAGVTYISTRSVGYNHIDVEYAASLGICVENVAYSPDSVADYTLMMMLMSVRHAKSVFCRADAHDYRLSDVRGRELRDLTVGVVGTGRIGAAVVDRLRGFGCRILAYDNYPETTADYVSLDELLGQSDIVTLHTPLNADTHHLLNCERIARMKRGAFVINTGRGPLLDTEALVSALENGKLGGAALDVLEGEEGIFYADCRNKPIDSELLLRLQKLPNVLISPHTAYYTDHALSDIVENSIINCLKFESGKRRG
>Ak_auranticolor_YU_961-1
MTDEPVSEANVELAAGNRCISVGHKTRVTNDVLLALSEAGVEYISTRSVGFNHIDVEYAERVGIVVGNVNYSPDSVGDYTLMLMLMAVRNAKAMIRRVDVHDYRLNDVRGRELRDLTVGVVGTGRIGAAVLDRLRGFGCRVLAFDAIPATDANYVSLDELLAESDIVSLHTPLNEGTYHLLDARRIERMRDGAYVINTGRGPLIDTEALIAALESGKLGGAALDVLEEEEGIFYADCRNTTIKSSLLLRLQKLPNVLISPHTAYYTDHALSDTIENSIANCLEFESGKRHG
>Am_sp_WAC_01416
MTYSEPARSAAPRTGSLASASSAVLARGITIYGCGQDEAALFREMAPRFGIMPTIVEEPVSEANIGLVSGNRCISIGHKTKVTNSILLALGEAGVKYISTRSIGFNHIDVEYAASVGITVGNVAYSPDSVADFTLMLMLMAVRNAKSIVLRTEVHDYRLDEVRGKELRDLTVGVVGTGRIGVAVLDRLRGFGCRVLAYDTVLTASADYVPLDELLEQSDIVTLHVPLNTDTYHLLDRKNIGRMKDGAYIINTGRGPLIETEALISALESGKLGGAALDVLEGEEGIFYADCRNKPIESKTLLRLEKLSNVLISPHTAYYTDHALSDTIENSIINCLQFESGK
>Am_sp_WAC_04197
MTHSEPARSAAPRTGSPASASSSAVLARGITIYGCGSDEAALFREMAPRFGVIPTIVDEPVSEANIGLVSGNRCISIGHKTKVTNSILLELGKAGVEYISTRSIGFNHIDVEYAASVGITVGNVAYSPDSVADFTLMLMLMAVRDAKSIVRRTEVHDYRLNEVRGKELRDLTVGVVGTGRIGVAVLDRLRGFGCRVLAYDTLLTASADYVPLDELLQQSDIVTLHVPLNTDTYHLLDRKNIERMKDGAYIINTGRGPLIETEALISALEDGKLGGAALDVVEGEEGIFYADCRNKPLESETLLRLEKLPNVLISPHTAYYTDHALSDTVENSIINCLQFESGK
>Am_keratiniphila_NRRL_B24117
VDEPVSEANIGLVSGNRCISIGHKTKVTNSILLALAEAGVEYISTRSIGFNHIDVEYAASVGITVGNVAYSPDSVADFTLMLMLMAVRDAKSIIRRTEVHDYRLNEVRGKELRDLTVGVVGTGRIGVAVLDRLRGFGCRVLAYDTLLTASADYVPLDELLQQSDIVTLHVPLNKDTYHLLDRKNIERMKDGAYIINTGRGPLIETEALISALEDGKLGGAALDVVEGEEGIFYADCRNKPLESETLLRLEKLPNVLISPHTAYYTDHALSDTVENSIINCLQFESGK
>Am_orientalis_ATCC19795
VTASDTSWPPVIDNADDQACDHRVVAAPSSSLYRSVTYRWPIENHVRAGIGALLTLLGMTYSEPAPAADSRTRSLASASSSAVLAMGITIYGCGQDEAALFREMAPRFGVLPTIVDAPVSEANIDLVAGNRCISVGHKNRITNSTLRALSEAGVVYVSTRSIGFNHIDVDYAASVGITVGNVSYSPDSVADFTLMLMLMAIRNAKSIIRRADVHDYRLQDVRGKELRDLTVGVIGTGRIGVAVLQRLRGFGCEVLAYDKYPQADADYVALDELLRRSDIVTLHAPLDADTHHLLDRHKIEEMKHGAFVINTGRGALIETEALIAALDSGKLGGAALDVVEGEEGIFYADCSDKAIDSKPLLRLQELPNVLISPHTAYYTDHALSDTVENSIVNCLKFESGKQHG
>Am_balhimycina_DSM_5908
MTYSEPARPADSRARSLASSSSSAVPPTGITIYGCGQDEAALFRELAPRYDVIPTIAEAPVSEANVELAAGNPCISIGHKTRVTNPTLLALAETGVRYISTRSIGYNHIDVKYAESIGITVENVAYSPDSVADFTLMQMLMLMRNAKTIISRAGVHDYRLNDVRGRELRDLTVGVVGTGRIGAAVMDRLQGFGCRTLAYDTRPVAAAEYVSLDELLRSSDIVTLHTPLTPDTHHLLNGERIEQMKPGAFVINTGRGPLIDTEALVPALESGRLGGAALDVLEGEEGIFYADHRDKPIKNKLLLLLQELPNVIVSPHTAYYTDHALSDTVENSIANCMKFEGRNQHG
>Am_sp_H5
MTYSEPARPADSRARSLASSSSSAVPPTGITIYGCGQDEAALFRELAPRYDVIPTIAEAPVSEANVELAAGNLCISIGHKTRVTNPALLALAETGVRYISTRSIGYNHIDVKYAESIGITVENVAYSPDSVADFTLMQMLMLMRNAKTIISRAGVHDYRLNDVRGKELRDLTVGVVGTGRIGAAVMDRLQGFGCRILAYDTRPVAAAEYVSLEELVRSSDIVTLHTPLTPDTHHLLNRERIEQMKQGAFVINTGRGPLIDTEALVPALESGRLGGAALDVLEGEEGIFYADHRDKPIKNKLLLLLQELPNVIVSPHTAYYTDHALSDTVENSIANCMKFEGRNQHG
>Ap_xanthii_11-183
VSFSDRPATGITIYGCGQDEAALFRELAARIGVVPTITEVAVSEANAELAVGNRCISIGHKTRVTNPTLLALSRAGVRYVSTRSIGYNHLDVRYAESVGISVENVAYSPDSVADYTLMLMLMAVRHAKSLIRRVEVHDYRLGEVRGRELRDLTVGVVGTGRIGAAVIDRLRAFGCQILAYDINPQTSADYVPLDDLLMQSDIVTLHTPLAGDTRHLLNRRRIEQLKRGAFVVNTARGSLVDTEALVAALESGRLGGAALDVLEGEEGIFYADLRGEQVENELLLRLHGLPNVLVSPHTAYYTDHALRDTVENSIINCLRFESAMHHG
>Apl_sp_ATCC_53533
MRPDPRQTYPGTGAAHNLSRPRGNRKNGALVTYSEPARTADRHTRSLASSPSSTVPTMGITIYGCEQDEAVLFREMAPRFGVTPNIIEAAISEANVELAFGNRCISIGHKTRITNPTLLALSRIGVKYISTRSVGYNHIDVEYAASVGISVGNVAYSPDSVADYTLMLMLMAVRHIKSIIRRADVHDYRLNEVRGKELRDLTVGVIGTGRIGAAVMDRLRGFGCRVLAYDNCPQTAADYVPLDELLRLSDIVTLHTPLNADTHHLLNRHRIELMKHGAFIINTGRGSLLDTEALIPALEDGRLGGAALDVLEGEEGIFYADCRNKPIESKSLLRLQKMANVLISPHTAYYTDHALSDTVENSINNCLKFESGNQHG
>Apm_cephalotaxi_CPCC_202808
MTYRGPARTAAYRTRSAAASTSPSLPARGITIYGCGQDEAALFRALAPRFGVLPIITEAAVSDVNIELAAGNRSISIGHRAQVTNSALLALSQVGVEYISTRSIGYNHLDVDYARRIGITVENVVYSPDSVADYTLMLMLMAVRHAKSTIRRVDTHDYRLGDVRGRELRDLTVGVVGTGRIGRAVMDRLRGFGCRILAHDSQPVAAADYVPLDDLLQSSDIVTLHTPLTPDTHHLLDAERIARMKPGAVVVNTGRGSLLHTEALLSALEKGALGGAALDVVEGEEGIFYADCRGRPVESLPLSRLQQLPNVFVSPHIAYYTDHALSDTVENSLVNCLNFERGGAS
>F_sp_EAN1pec
MTSTEAARTAAHHRARSPASPLSPPSPSSPSSPAVSATGITVYGCGQDEAALFRELSPRFDVAPTFTEAPASEANVALASGNRCISISHKDQVTNSTLLALSRVGVSYVSTRSTGCNHVDVSYAASVGITVEGVAYSPDSVADYTLMLMLMAARHAGSVIIRAAAHDYRLQETRGRELRDLTVGVIGTGRIGAAVVARLRGFGCRVLAHDSRPGTAAADRVSLDDLLRRSDIVTLHVPLDAATRHLLDRRRIERMKRGAIVVNTGRGALLDTEALVSALDSGRLGGAALDVLEGEEGIFYADHRGNPVEHRSLARLQGLPNVIITPHTAYYTDHALNDIIENSIVNCRRFEGSTAHG
>Kib_aridum_DSM_43828 
MIYSEPTRTAARRTRLLTSSSSSTVPTTGITIYGCGQDEAVLFQEMAPRFGVRPTITEEPVSEANIELAFGNRCISVGHKTRITNPTLLALSKAGVGYISTRSIGFNHIDVEYAESVGISVGNVAYSPDSVADYTLMLMLMAVRHVKSMIRRADVHDYRLNDVRGKELRDLTVGVVGTGRIGAAVMDRLRGFGCRIVAYDTLPAAAADYVSLDELIRLSDIVTLHTPLTEETHHLLNRQRIEQMKYGAYVINTGRGPLIDTEALILALESGKLGGAALDVLEGEEGIFYADCRNKPIDGTPLARLQKLPNVLISPHTAYYTDHALSDTVENSLTNCLTFESRNQHG
>Kib_phytohabitans_KLBMP1111
MTDNEPARTTDRRIQAPESSADLATGITIYGCGRDEAALFSEMAPRFGVMPTITADAVSEATVEMAFGNRCVSVDHKTRVSNSTLLALRRAGVAYISTRSVGYDHIDVDYANSIGIAVENVTYSADSVADYTLMMMLMVLRNAKSTLRRTDVHDYRLSDVRGRELRALTVGVVGTGRIGAAVIDRLWGFGCRTLAYDINPTVSANYVPLDELSQRSDVVTLHTPLTPRTRHLLHRRRIEHMKDGAIVINTARGPLVDTEALVAALETGRLGGAGLDVVEGEEEIFYVDRRNKPIENRLLARLQQMPNVVVSPHTAYFTDRSLSDIVANSITNCLEFESRNQRG
>Nci_sp_CF167
MRPSPAAAPRAVSAALPTTITIYGCDADEAAHFRAASSRFGIRTAISALPAMEDSAELARGSRCVSVGHRYDVPRTTLRALRRAGVEYLSTRSIGDDHIDRPYAARLGIEVATVQYSPDSVADYTLMLVLMALRHAKAMVRRADRHDYRLAEARGRELRDLTVGVVGTGRIGSAVVTRLQAFGARVLTHDKRPGAGHVPLDELLRASDVVTLHTPLDRDTFHLLDARRIALLNPDAIVVNTGRGGLLDTATLLAALERGDLAAAALDVVEGERGIFYADRGDGPLGNDVLARLQALPNVLISPHTAFHTDHALADTVEQTLAGCLAFERRSRA
>Pms_sukumoe_SAI-064
MSSDARSRPSGSATVATTGITVYGCGADEAALFRTMAPRFDVVPTIIDAALTEETADLAVGTRCVSVGHKTRITNPTLLALSQVGVEYISTRSVGYNHIDVSYAQSVGITVGNVAYSPDSVADYTLMLMLMAVRQMKSVLLRVEAHDYRLSETRGRELRDLTVGVVGTGRIGTAVIDRLRGFGCRVLAYDTRTATSDDHVPLDDLFRESDIVTLHTPLTPATHHLLDRRRIAQLKPGAYVINTGRGPLLHTEALLEALESGHLGGAALDVVEGEEGVFYADRRHKPLDDGALARLHGLPNVVITPHTAYFTDHALADTVENSLINCLNHISI
>Rb_toxicus_70137
MTTPRPIANPIMVFDCTESEAREFREESARRGIPVLLTADPLTEATAAQAYGRRCVSVGHRNRISNQTLHELSKVGVIYISTRSVGFDHIDVDYAAQVGICVENVPYSPASVADYTLMLILMVLRHAKPVLLRAEAHDFNMTSPRGRELRDLTVGVIGTGRIGSAVVDRLEGFGCRILIHTRQPVTDERHVSLDEILRRSDVVTLHTPLNAETHHLLNRERIAQLPSGALIVNTGRGALIDTEALLSALESGHVSGAALDVLEGEGRYFHGDHETHVPEDGLLFRLQKMPNVIITPHIAFFTDHALADTVRNGLARCIAFDKGN
>Ps_cypriaca_DSM_45511
MSDREPARTVVRSLTSSSSSAVPPTRITIYGCGPDEAVLFRELGPRLGVAPTITAAPVSEANVELALGNRCISVGHRTRVANSTLLALSRAGVRYVSTRSIGYDHIDVNYAESVDISVENVSYSPDGVADYTLMLMLMVVRDARSIIRRVDTHDYRLNTIRGKELRDLTVGVIGTGRIGAAVIDRLRGFACRVLAYDSRPEAAADYVPLDELLQQSDIVTLHTPLNAQTHHLLSRKRIAQMRPGAFVINTGRGSLIDTEALVSALEGGRLGGAALDVLEGEEGIFYADCRSKPIQDRALLRLHELPNVLISPHTAYYTDRALSDTVENSIVNCLSFESRNQRG
>Ja_anatolica_GTF31
MVAPAVATTGVTIYGCGRDEDALFRTVASRLGLVPTITAAAPSVATVELARGNRCVSVGHQSEVTAATLLALSRAGVAYVSTRSIGDNHIDVDYAASVGIRVETVSYSPDSVADYTLMLMLMAVRDAKSVVRRADVHDYRLSGVRGRELRDLTVGVVGTGRIGSAVIDRLLGFGCRIVAHDSNPGIAADYVPLDELLEHSDIVTLHTPLTAATHQLLNRRRIERMRRGAYVVNTGRGALLDTEALVWALETGRLGGAALDVVEGEEGIFYADCRDRPIENSALVRLQELPNVLVSPHTAYYTDHALRDTVENSLANCLAFERRNHHG
>Str_lincolnensis_NRRL_2036
MTHSEKTRITMYGCGPDEAVLFRELAPALGVRPAITDAPVSEATAELASGSRCISVGHKTPVTHATLRALDRAGVAYVSTRSIGRNHIDVEYAESIGIRVENVSYSPDSVADHTLMLMLMAIRDAKSIVRRTDMHDYRLSELRGKELRDLTVGVIGTGRIGAAVMGRLRGFGCRMVAHDNRPVDRPGIAVEYVPLDELLRRSDLITLHAPLTPQTRHLLNRRRLARMKNGALIVNTGRGALIDTEALVQELESGRLGGAALDVVEGEEGIFYGDCRDIPIESKALLRLQELPNALITPHTAYYTDHALRDTVKNSLTNCLAFESGNQHG
>Tm_paurometabola_DSM_20162
MTQTTIAPLAARAPRPTGITVYGCADDEAALFRKAAPRWGIPLIITELPLSEENVMLAFGRRTISVGHRTPVTHPVLLALSRIGVRYVSTRSAGFDHIDVEYAAQLGITVGNVDYSPDSVADYTLMLMLMAIRDAKAVMRRTDSHDYRLSRHRGRELRDLTVGVIGAGRIGSAVVERLTGFGCRVLTADTRPGDDHVSLDHLLASSDIITLHTPLTADTHHLLDAARIHRMRPGAIVVNTGRGALIDTDALVDALEAGHLGGAALDVLEGEHGIFYTDRRDRPVQNSALLRLQHLPNAIISPHAAYFTDHALRDTVHNSLLNCLTFEENENS
>Ak_mzabensis_CECT_8578
MTHSEPARAAACRTRSPAVRPFAAVAGTGITVYGCEQDEADLFREMAPRFGVRPTIVEAAVSEANAAVAAGNRCVSVSHKNRIPDRALRALSRAGVVYVSTRSAGCDHVDVEYANSVGITVGNVAYSPDSVADYTLMLMLMAVRGAKATIRRTDAHDYRLGDERGKELRDLTVGVVGAGRIGTAVMDRLRGFGCRVLAHDIRPTTPAERVPLDELLQQVDVVTLHTPLNADTHHLLDRRRIEGMKRGAYVVNTGRGPLLDTQALVSALESGGLGGAALDVLEGEEGIFYADRRNGSIENDLLLRLQGMPNVIISPHSAYHTDHALVDTVENSIVNCLDFESRKQHRT
>Ak_spheciospongiae_EG49
MTHSEPARAAACRTRSPAVRPFAAVAGTGITVYGCEQDEADLFREMAPRFGVRPTIVEAAVSEANAAVAAGNRCVSVSHKNRIPDRALRALSRAGVVYVSTRSAGCDHVDVEYANSVGITVGNVAYSPDSVADYTLMLMLMAVRGAKATIRRTDAHDYRLGDERGKELRDLTVGVVGAGRIGTAVMDRLRGFGCRVLAHDIRPTTPAERVPLDELLQQVDVVTLHTPLNADTHHLLDRRRIEGMKRGAYVVNTGRGPLLDTQALVSALESGGLGGAALDVLEGEEGIFYADRRNGSIENDLLLRLQGMPNVIISPHSAYHTDHALVDTVENSIVNCLDFESRKQHRT
>Am_albus_DSM_15934
IYGCGPDEAVVFREVAPRFGVALTITDAAASEATVGLAIGNRYISVGHKTPITNSTLRSLSEAGVAYISTRSTGHDHIDVDFARSVGISVEGVEYSPDGVADYTLMLMLMAVRNARSIVTRAEAHDFRLNRVRGRELRDLTIGVIGTGRIGAAVVERLQGFGCRVLAHDRNPNTPADHVQLDELLQRSDLVTLHTPLSAETRHLLNRQRIEQMKDGAIIVNTGRGSLIDTEALLSALESGKLGGAALDVLEGEEGIFYADRRNRPIESRLVLRLQRLPNVLITPHTAYYTEHALYDTVENTIRNCLEFGRRQHG
>Am_bartoniae_DSM_45807
MNHREPARTAARHRGSASSSAPVASKTGITVYGCGQDEAVLFQEMAPRFGIEPVITEAAVSEANVELALGNRCISIGHKTRVTNATLLALSRAGVRYVSTRSIGYNHIDVEYAESVGIVVGNVAYSPDSVADYTLMLMLMVVRDAKSIVRRTDAHDYRLNEVRGKELRDLTVGVVGTGRIGAAVIDRLRGFGCRILAYDTRPGTSAEYVPLDELLRRSDIVSLHTPLTTDTYHLLDGRSIGLMKHGAFVINTGRGPLIDTEELVSALESGKLGGAALDVVEGEEGIFYADCRDKPLGNKPLLRLQQMPNALVSPHTAYYTDHALSDTIENTIINCLEFEKEKLAWTS
>Amd_montaniterrae_CYP1-1B
MASNELGLSYSEATTEHRARTVTGPSPSPIPATGLAVFGCGQDEAGLFQQAGARLGLSLTITEAAVCESNAELARGNRCVSVNHKTQITNPTLLALSEAGVEYICTRSIGYDHIDLVYAERVGISVGNVAYSPDSVADYTLMLMLMAVRHAKSTIRRTDAHDYRLSDARGRELRDLTVGVVGTGRIGTAVIDRLRGFGCRVLTHDTRSHVSTGHVPLDELIELSDIVTLHVPLTADTHHLLDRHRIERMKPGAYIVNTGRGPLLDTDALLAALESGRLGGAALDVLEGEEGIFYADCRNRNLENEALVRLQRLPNVLISPHSAYDTDHALKDIVENTIVNFLDFECGRTA
>Amd_sp_H3C3
MASNELGRSYSEATTEHRARTVTEPSPSSIPTTGLTVFGCGQDEASLFQQTGARLGLSLTITEAAVCESNAELARGNRCVSVNHKTQITNPTLLALSKAGVEYICTRSIGYDHIDLEYAERLGISVGNVAYSPDSVADYTLMLMLMAVRHAKSTIRRTDAHDYRLSDARGRELRDLTVGVVGTGRIGTAVIDRLRGFGCRVLTHDNRSHASTDHVPFDELIELSDIVTLHTPLTAYTHHLLDRHRIERMKPGAYIVNTGRGPLLDTEALLAALESGRLGGAALDVLEGEEGIFYADCRNRHLENDALVRLQRLPNVLISPHSAYDTDHALKDIVENTVINFLNFENGRTA
>Apl_derwentensis_DSM_43941
MTNIPITVYGCQPDEAALLREMAPRLGVTLTLIEAVLSETNAGLAAGSRLVSVCHKSKISNDTIHTLSQAGVAYVSTRSVGYDHIDVEYAASVGIAVGNSAYSPDSVADYTVMLMLMVLRNTKSTVLRADVHDYRLHEVRGRELRDLTVGVVGTGRIGTAVIDRLRGFGCQIVAYDSNPATSVSQDSLDELLQRSDIVTLHTPLNPGTHHLLNRERISRMKPDAIVVNTGRGPLIDTEALIVALENGSLGGAALDVLEGEGGVFYADRRDVPIGNKALLRLQEMPNVVITPHTAFYTDHALRDSVENSLINCLRFESEDPA
>Cs_sp_A-T_5661
MPERITIYGCEPDESLLFRELAPHYGADLTITDAPVSETTSELARGSRCVSVGHKTPITNATLDALARAGVNYVSTRSIGFDHLNVSHAESVGLRVGNVAYSPDSVADYTVMLMLMAIRQAKPTIRRADEHDYRLPEFRGRELRDLTVGVVGTGRIGSAVVARLRGFGSRILTHDSRPAAGHVPLDVLFRQSDIVTLHTPLDASTHHLVDRARLQQLRPGAFLVNTGRGPLVDTDALISVLESGHLGGAALDVVEGEEGIFYADRRNRVIDHKPLLRLQEMPNVLLSPHTAYYTDHALRDTVENSLINCRKFGSGEHDG
>F_asymbiotica_NRRL_B-16386
MTIYGCGQDEAALFRELAPRFGVVPTITGAAVSAKNIELAFENRCVSVDHRTRIANSVLRALSRAGVTYISTRSVGLDHIDIKYAESVGLTVGNVAYSPGGVADYTLMLMLMAVRDAKSIIRRAETRDYRLNDVRGRELRDLTIGVIGTGRIGTAVMDRLRGFACRILAHDSRPKSSAHHVPAELLRQSDIVTLHTPLDVDTHHLLNRRRIEQMKRGAIIINTGRGALLDTEALVAALESGRLGGAALDVLEGEEGIFYVDCRDSLVENKALSRLRQLPNVFISPHTAYYTDRALADTVENSLINCLEFGRRKSAWTG
>Gb_sp_YIM_131861
MPNPTTAGTPARSVPSAPQPRLTGVTVYGAEPDEADLMRELAPGLRVLPTITASALSASNVDLAWGSRCVSVGHKTPVKNADLLALHRMGVAYLSTRSIGYDHIDVSYANSLGITVENVAYSPDSVADYALMLMLMLVRRATSMLRRTDAHDFRLPELRGKELRDLTVGVVGTGRIGAAVIERLRGFGSPVIACDSGRKIPAEYIPLDELLQRSDIVTLHAPLNADTRHLLNAERLGRMKTGAFVVNTARGALIDTAALLAALESGRLGGAGLDVVEGEDAIFYADHRGRQLADRALLRLQRHPNVVISPHSAYYTDQALRDTVVNGLINCSNFESESSRG
>Kib_aridum_A82846
MIYSEPTRTAARRTRLLASSSSSTVPKLGITIYGCGQDEAVLFREMAPRYGVMPTITDAPVSEANIELAFGNRCISVGHKTRITNDTLLALSKAGVEYISTRSIGFNHIDVEYAESVGISVGNVAYSPDSVADYTLMLMLMAVRHVKSMIRRADVHDYRLNEVRGRELRDLTVGVVGTGRIGAAVMDRLRGFGCRIVAYDTRPEAVVDYVPLDELIRLSDIVTLHTPLNADTYHLLSRERIEQMKHGAYVINTGRGPLIDTEALIPALESGRLGGAALDVLEGEEGIFYADCRDKPIEGTPLARLQKLPNVLISPHTAYFTDHALSDTVENSLTNCLTFESRNQHG
>Kr_antibiotica_JCM_13523
MNFSEPGLGITVYSCEPDEAVLFRELAARFSVVLTTTPAAVSEATIDLVSGNRCISVGHKARITNATLLALRQAGVTYISTRSIGYNHLDLEYADTLGIAVENVAYSPDSVADYTVMLMLMVLRNAKSTVRQTDLYDYRLTASRGRELRDLVVGVIGTGRIGAAVLDRLRGFGCQVVAYDNCPRTSADYVPLSELLRVSDVVTLHTPLTAETHHLLDRSRIEQLRYGAVVVNTGRGALLDTAALVPALESGQLGGAALDVLEGEEGIFYADHRDQPIESHLLLRLQKLPNVIVSPHTAYYTDHALSDTVENSIINCLEVESRKREWI
>Ls_sp_Cl147
MSASALGWRTFVTNVGAPALPRSRAPALPRARVAVSPAYRKADTRRQQPTLLTGIVVTSAPASTNSPDVPGPAAPVGISIFGCAPDEAELFRRLSGRLGMVPAITASPLSASTVDLVAGNRCVSVGHENPIDGATLRRLRDVGVAYLSTRSTGVDHIDAESAASVGIAVEGVAYSPDSVADHALLLMLAALRNARSTILRAESHDFRLNDQRGRELRDLTVGVVGTGRIGRAVIQRLRGFGCRILPLDGNADPAELDDLLERSDLVTLHAPLTASTRHLLDAGRLGRMRPGAILVNTARGGLVDTEALLAALEGGRLGGAALDVVEGEAGIFYSDRRRRPIEDEVFLRLQRLPNVLITPHTAYYTEHALLDIVRNTLLNTLEFEGHPHA
>Rc_sp_15-649-2-2
MANTESALPTALHARPQESAVATASGLTVYGCGRDEAALFSEMAQRHGVAPVFTDEPLSEANSRLAEGNRCISIGHKDRVTNPALLALSRSGVEYISTRSIGYNHIDCSYAASVGICVENVAYSPDSVADYTLMLMLMAVRNAKSVICRANTHDFRLSEVWGRELRDLTVGVIGVGRIGRAVIERLWGFGCRILAYDNLPTSAADYVSLDELLGESDIVTLHTPLNADTHHLLNCRRISRMKRGAFVINTGRGSLIDTSSLVDALEDRRLGGAALDVLEGEEGIFYADRRSTPIESAPFLRLHKLPNVVITPHVAYRTDHALNDMVENSILNCLNFERGNGCQ
>Rc_sp_MTM3W5.2
MSYSDLGLINSEVIAERRIRALDDSSPSAVPTTGVRVFGCGHDEAVLFREMGTRLGLTPSITEEAVSETNAELARGNRCISVSHKTQIDNSTLLALSRVGVEYISTRSVGYNHIDVEFAASIGISVGNVDYSPDSVGDYTLMLMLMTVRHAKSIVRRADTHDYRLNDTRGRELRDLTVGVIGTGRIGTAVIDRLQGFGCHVLAHDSRPHASADYVPLDELLRQSDIVTLHTPLTADTHHLLDRQRIDQMKYGAYIVNTGRGPLLDTEALLSALESGRLGGAALDVVEGEEGIFYADCRRRLIENKALVRLQRLPNVLISPHSAYYTDHALNDTVENSLVNCLNFESGRTA
>Rc_sp_NEAU-CX67
MSYSDLGLIDSEVIAERHVRALDDSSPSAVPTTGVRVFGCGHDEAVLFREMGTRLGLTPSITEEAVSETNAELARGNRCISVSHKTQITNSTLLALSRVGVEYISTRSVGYNHIDVEFAASIGISVGNVDYSPDSVGDYTLMLMLMAVRHAKSIVRRADTHDYRLNDTRGRELRDLTVGVIGTGRIGTAVIDRLEGFGCRVLAHDSRPHASADYVPLDELLRQSDIVTLHTPLTADTHHLLDRQRIDQMKHGAYIVNTGRGPLLDTEALLSALESGRLGGAALDVVEGEEGVFYADCRRKLIENKALVRLQRLPNVLISPHSAYYTDHALNDTVENSLVNCLNFESGRTA
>Sp_antimicrobica_DSM_45119
MACSELGSIHSGAIADRRARAMAGSSPSAIPTALMVFGCSRDEAAVFREMGARLGASTTIVESAVCEANAELARGSRCISVNHKAQITDSTLQALSEAGVEYISTRSIGYDHIDLEHAERVGISVGNVAYSPDSVADYTLMLMLMAVRHAKSTIRRTDSHDYRLSEARGKELRDLTVGVVGTGRIGTAVIDRLRGFGGRVLAHDKPSHAGADYVPLDELIEQSDIITLHTPLTADTRHLLDRHRIERMKSGAYIVNTGRGPLLDTEALLSALESGRLGGAALDVLEGEEGIFYADCRNGQLENEALVRLQRLPNVLISPHSAYYTEHALRDIVENSLINCLNFENGRTA
>T_halophyticus_DSM_45765
MAFIEQGLIESGTFTQRHMRVIAGSPPSVSAPARITVFGCGKDEAVLFHELGARLGVSARIVESAVDETTAGLARGDRCISVSHKTRITDSTLLALSEIGVAYISTRSIGYNHIDLAYAERVGISVGNVAYSPDSVADYTLMLMLMAVRHAKSTIRRTDAHDYQLNAIRGKELRDLTVGVVGMGRIGTAVVDRLSGFGCRVLTNDGPSSSGDDHVPLDDLIVQSDIVTLHTPLTTETHHLLGRHRIERMRPGAYLVNTGRGPLVDTQALLSVLESGRLGGAALDVLEGEEGIFYADYRKRRLENEALLRLQRLPNVLISPHTAYYTDHALTDTVENSLLNCLNFERETTV
>Kr_flavida_DSM_17836
MTSSEPAPAVRRTRSLASWLSSAVPGTGVTVYGCGPDEAVLFRQLAPRFGVAPTITEAAVSEATVELAAGNRCISVGHKTPITHRILDALSQAGVTYISTRSIGYNHLDVTYAESVGITVENVAYSPDSVADYTLMLMLMAVRHAKSTIRRADAHDYRLNDVRGKELRDLTVGVVGTGRIGAAVVDRLRGFGCLVLAHDNCPGVAAEYVPLDDLLHRSDIVTLHTPLTAETHHLLHRQRIEQLKQGAYVVNTGRGALLDTEALLSALESGRLGGAALDVLEGEEGIFYADCSGRRIDHDLLLRLQRLPNVLISPHTAYYTDHALSDAVENSLGNCVKFQSRKQQWI
>Str_coelicolor_A3(2)
MTFSSTSSAPPPSPLLPATRITVYGCGRDEAALFRRTAPRFGVEATLTEAAVSEENAEMAAGNQCISIDHKTPVTPATLRALHRAGVTYISTRSIGYNHIDVTYAAGVGISVENVTYSPAGVADYTLMLMLMAVRNAKSTVRRAELHDYRLNEIRGKELRDLTVGVIGTGRIGAAVVDRLRGFGSRVLAYGKRPTIAADYVSLDELLRSSDIVSLHVPLTPDTHHLLDQSRIRRMKSGAFVINTGRGPLIDTEALVPALESGRLSGAALDVIEGEEGIFYADCRNRTIESTWLPRLQKMPNVLISPHTAYYTDHALMDTVENSIINCLNFGSRKQHG
>Str_lividans_TK24
LFRRTAPRFGVEASLTEAAVSEENAEMAAGNQCISIDHKTPVTPATLRALHRAGVTYISTRSIGYNHIDVAYAAGVGISVENVTYSPAGVADYTLMLMLMAVRNAKSTVRRAELHDYRLNEIRGKELRDLTVGVIGTGRIGAAVVDRLRGFGSRVLAYGKRPTIAADYVSLDELLRSSDIVSLHVPLTPDTHHLLDQSRIRRMKRGAFVINTGRGPLIDTEALVPALESGRLSGAALDVIEGEEGVFYADCRNRTIESTWLPRLQKMPNVLISPHTAYYTDHALRDTVENSIINCLNFGSRKQHG
>Str_sp_WAC04189
MTYSEAPRIAIYGCDPDEAALFRELAPRFGVTPIITDAPVSEVNAELASGSRSISVGHKTPISNTTLLALGRAGVTYISTRSIGCNHIDVAYAGSVGIAVGNVSYSPDSVADFTLMLMLMAVRDAKSIVRRADVHDYRLNAGRGKELRDLTVGVIGTGRIGAAVVGRLRGFGCRILAHDSRPKTPAEYVSLDELLQQSDMVTLHAPLTPETYHLLNRRRIERMKQGALIVNTGRGALIDTEALVSALESGRIGGAALDVVEGEEGIFYADCRTRPKESKSLLRLQELSNVLISPHTAYYTDHALRDMVENSLINCLKFESGNQHG
>Str_xiamenensis_318
VNDREPTRATLRRSRSPAVSPSSGPGITVYGCDADEAALFRELAPRLGVTPTITGAPVSGATAGSVNGNRCVSVGHRHRISRPALAALSRAGVRYISTRSIGYDHIDVEYAARLGLSVENVRYSPDGVADYTLMLILMAVRGAAPMVRRTDRHDYRLPDRRGRDLRDLTVGVLGAGRIGTAVLDRLRGFGCRVLAHTNRGAGAGNVPLPEVLRHSDVVTLHTPLTAATHHLLDRDRIGLLKHGAFVINTGRGALIDTDALVSALESGRVGGAALDVVEGEEGIFYADHRDRPPDTASLVRLQRLQRMPNVLISPHSAYYTERALRDTVENSLINCLTFESDHHHG
>Cls_acidiphila_DSM_44928
MTSSPTLPTPGITVYGCGQDEAVLFRALATRFGFVPTITEAAVSEANAELASGNRCISVGHKTQITDATLLALSRVGVTYISTRSIGYNHLDVGFANSVGISVENVSYSPDSVADYTLMLMLMAVRHAKSLVRRTDVHDYRLHDVRGRELRDLTVGVVGTGRIGAAVVDRLKGFGCRVMAHDRNPESVAGYAPLDELLRHSDIVTLHTPLTAETHHLLNSERIEQMKPGVFIVNTGRGSLLDTEALLQALESGRLGGAALDVLEGEEGIFYADCRDRVIESKTLLRLQELPNVLVSPHTAYYTDHALSDTVENSIINCLRFESGNHHG
>Str_chrestomyceticus_JCM_4735
VTPTVTKEAVSEANVGLAAGNRCVSVGHKTRVTRATLTALSRVGVEYLSTRSVGCDHIDVSCAESVGISVGNVEYSPDSVADYTLMMMLMAVRHAKATIRRADAHDYRLSGIRGKELRDLTVGVVGTGRIGTAVIDRLRGFGCRVLAYDSRTKTSAEHVRLDELLRHSDVVTLHTPLTAETRHLLNRRRIERLKHGAFLVNTGRGPLIDTDALLPALESGRLGGAALDVLDGEEGIFYSDCRNKPIENRSLLRLQELPNVFISPHTAYYTDHALRDTVRNSIINCLDFESGKT
>Str_scabrisporus_NF3
ITIYGCERDEAALFREMSPRFDVVPTITAAAPSEANIELASGNRCISVGHKTRIADATLLALGRAGVAYISTRSIGYNHIDVKYAESVGISVGNVRYSPDSVADYTLMLILMALRNARSIIRRADAHDYSPNDVRGKELRDLTVGVVGTGRIGAAVVDRLRGFGCRIVAHDTTPKIAADYVDLDELLRVSDIVTLHTPLTADTHHLIDARRIERMKNGALIVNTGRGALIETEALIAALERGGLGGAALDVLEGEEGIFYADRRDKPVESKSLLRLHALPNALISPHTAYYTDHALRDTVENSIVNCLKFESGDQRD
>Str_varsoviensis_NRRL_B-3589
ITVYGCEKDEAALFRAMAPRVGVSPTITAAPATEANAALAAGNRCVSVSHKTDITPATLLALSRAGVAYISTRSVGRDHIDVEYAARVGISVGNVAYSPDSVADYTVMLMLMAIRHAKSVIRRADVHDYRLSEFRGRELRDLTVGVVGTGRIGTAVMDRLRGFGCRILAHDGRADGRVTGGAGKGAASVTERGAEHVPLDRLLRQSDIVTLHTPLTAGTHHLLNRRRVERMKYGAFVINTGRGALVDTEALMSALESGRLGGAALDVLEGEEGIFYADCRDRPIDSKALLRLQELPNVIVSPHTAYYTDHALRDTVENSLINCLEFESGNEHA
>Aer_sp_Root236
LSPRLRVTSTITDEPVTADNLGLAAGNRCISVGHKSRIDHSLLLALSAVGVEYVSTRSIGDNHIDVAYAESIGITVGTVAYSPDSVADYTLMLILMALRHATSVVRRADLHDYRLHETPGRELRDLTVGVVGTGRIGAAVIDRLHGFGSRVVAHDLRSTTSAEYLTFDELLRVSDVVTLHTPLTPATHHLLDARRLEQMKPGAVIVNTGRGPLLDNSALATALESGRLGGAALDVVEGEEGVFYADCRHRPIASTPLARLQELPNVLISPHTAYFTDHALADAVEDSLTHCLTYESEHP
>Ksp_aureofaciens_NRRL_B-2658
MAPRFGVVPTITKAAVCEANVGLAAGNRCISIGHKTHVTRATLMALSRVGVEYLSTRSVGCDHIDVSYAKSVGISVGKVAYSPDSVADYTLMLMLMAVRHAKATLRRADAHDYRLSEIRGKELRDLTVGVVGTGRIGTAVIDRLRGFGCRVLAYDNRHKTSADYVPLDELLQHSDIVTLHTPLTAETRHLLDRRRIEQMKHGAFIVNTGRGPLIDTEALLPALESGKLGGAALDVLDGEEGIFYTDCRNKPIENRSLLRLQELPNVFISPHTAYYTDHALRDTIRNSIVNCLHFESGNT
>Str_sp_WAC_01438
MTCSEPARKTAGRPRSPANSCSSAAPATGITVYGCGQDEAALFREMAPRFGATVTLTDAAVSEANTGLASGNRCISVGHKTRITNPALLALSRAGVTYISTRSIGCNHIDVEYAASVGISVENVVYSPDSVADYTLMLMLMAVRNAKATVRRSDRHDYRLNEVRGKELRDLTVGVVGTGRIGTAVVERLRGFGGRILACDRRPKTAADYVSLDELLRLSDIVTLHAPLTTDTHHLLGRQRIEQMKHGAFIINTGRGSLIDTQALVSALENGRLGGAALDVIEGEEGIFYADCRNKRIESKALLRLQEMRNVLITPHTAYYTDHALRDTVENSITNCLTFIRRNQHG
>Str_vitaminophilus_ATCC_31673
MAYSEPARKAADRPRSPANSSSSAAPATGITVYGCGQDEAALFREMAPRFGVTVTITDAAVSEANTGLASGNRCISVGHKTRITNPALLALSRAGVTYISTRSIGCNHIDVEYAASVGISVENIAYSPDSVADYTLMLMLMAVRNAKATVRRSDRHDYRLNEVRGKELRDLTIGVVGTGRIGTAVVERLRGFGGRILACDRRPKTAADYVSLDELLRLSDIVTLHAPLTTDTHHLLGRQRIEQMKHGAFIINTGRGSLIDTEALVSALENGRLGGAALDVIEGEEGIFYADCRNKRIESKALLRLQEMPNVLITPHTAYYTDHALSDTVENSMANCLKFERRNQHG
>Aer_ginsengisoli_strain_JCM_14732
MIHRSSVRPAVPRLQHRSPAVATGITAYGCGPHETRLFRELAARLGVTVTIAEEALSRDNVELAAGTRCISVGHKARIDDSLLLALSTVGVEYVSTRSIGDNHIDVAYAASIGIRVGTVSYSPDSVADYTLMLMLMTLRHATSVVRRADAHDYRLHDVPGRELRDLTVGVVGTGRIGAAVIDRLRGFGSRVVAHDVRRTTAADYVSLDELLRVSDIVTLHTPLTPETHHLLDHRRLGRLKPGAVIVNTGRGPLIDNAALVAALESGRLGGAALDVVEGEEGVFYADCRDRPLTRTSLMRLQALPNVLISPHTAFFTDHALADAVEDSLTHCLTYENGHPA
>Al_iranicum_IBRC-M_10403
MGITVYGCGRDEGLLFREMGPRFGVVPTVVEAGVCGDNAELARGNRCVSVGHKSYVGKDALFALREVGVAYISTRSIGYNHIDVAYAESVGISVENVNYSPDSVADYTVMLMLMAVRNAKSIISRADAHDYRLNDVRGKELRDLTVGVIGTGRIGAAVMDRLRGFGCRIVAYDSRPTAAADYVALDDLLHQSDIVTLHTPLNADTRHLLNRHRIARLKHGAFIVNTGRGGLLDTEALVAALESGRLGGAALDVLEGEEGIFYADRRGEPIDSEWLVRLQRLPNVLVSPHTAYHTEHALRDTVENSIVNCRNFVSRKQHWI
>Am_mediterranei_RB
MTIYGCAPDEAVLFREMAPGFGVTPTITGAAVSEANAALAAGNRCVSVGHKTPLTRRTLLALSRVGVTYVSTRSVGYDHIDVGYARSVGISVGNVAYSPDSVADYTLMLMLMLVRDAKSVIRRAEEHDYRLNDVRGKELRDLTVGVVGTGRIGSAVVGRLRGFGARVVAHDCCPQAGLDYVELDELLRLSDIVTLHTPLDAGTHHLLDRRRLERMKPGAFVVNTGRGPLLDTEALVAALENGRLGGAALDVLEGEEGVFYADCRDRPVDSDLLVRLQKLPNVLISPHTAYYTDHALGDTVENSIINCLNFESGKRHE
>Am_pretoriensis_DSM_44654
MTDTALGITIYGCEPDEAALFRELAPRCGVVPTITGAAVSEANVVLAHGNRCVSVAHKTAITNATLSALGRAGVRYLSTRSIGFDHLDVDHAKRVGIEVGNVAYSPDSVADYTVMLMLMVARNVKALLRRTDVYDYRLHDVRGKELRDLTVGVVGTGRIGVAVLDRLRGFGCRVLAYDIRPRNSADYTSLDELLQLSDVVTLHTPLTADTHHLLDARRIARLKRGAVVVNTGRGPLLDTRALVEALESGRLGGAALDVLEGEEGVFYADHRTDPPDSDLLVRLQSLPNVLISPHTAYYTDHALRDTVENSLINCLTFESELRHG
>Am_rifamycinica_DSM_46095
MTVYGCAPDEALLFRELAPRFGVKPTITDAAVSEVNVGLAAGNRCVSVGHQAPVANETLRALSRVGVAYVSTRSVGFDHIDVEYARSVGISVGNVAYSPDSVADYTVMLMLMLLRDAKSVIRRAEEHDYRLNDVRGKELRDLTVGVVGTGRIGAAVVGRLRGFGSRVVAHDSRPQDGIDYVELDELVRLSDIVTLHTPLNAGTHHLLDRRRLELMKAGAFVVNTGRGPLLDTEALVSALENGRLGGAALDVLEGEEGIFYADRRGKSVESDLLVRLQKLPNVLVSPHTAYYTDHALSDTVENSIINCLRFESGKRHG
>Am_sp_KNN50.9b
MTDREPARTAARRGRSLGSSSAAPATGITIYGCEPDEAVLFRELAPRFGVLPAITEAAVSEANAELASGNRCISVGHKTPVTESALRALSEAGVRYISTRSVGYDHIDVKYAESVGISVENVGYSPDSVADYTLMLMLMVVRNAKSVIRRADVHDYRLDEVRGKELRDLTVGVVGTGRIGAAVIDRLRAFGCRILCYDIRPSSAAGRVPLDELVQLSDIVTLHTPLTADTHHLLNRRRIERMKHGAFVINTGRGALVDTEALVAALDSGRLGGAALDVLEGEEGIFYADCRDKPIEHKLLLRLQELPNVLVSPHTAYYTDHALSDTVENSLVNCLKFESRDQRG
>Am_tolypomycina_DSM_44544
MSEPVPGLTIYGCEPDEALLFRELAPRFGVTPAITDAPASEVNAGLAGGNRCVSVGHKTPLANETLRALSRIGVAYVSTRSVGYDHIDVEYARSVGISVGNVAYSPDSVADYTLMLMLMLVRDAKSVIRRADEHDYRLPDARGKELRDLTVGVVGTGRIGTAVVDRLRGFTSRVVAHDSRPRAGIEYVELDELLRHSDIVTLHTPLDAGTRHLLDRRRLELMKTGAFVVNTGRGPLLDTEALVSALETGRLGGAALDVLEGEEGVFYADWRGRPVESELLVRLQKLPNVLVSPHTAYYTDHALRDTVENTIVNCLEFESGERHGQDQGRDRLRGRLRRTPRLGQVRAGGREAPRRR
>Am_mediterranei_S699
MSEPALGMTIYGCAPDEAVLFREMAPGFGVTPTITGAAVSEANAALAAGNRCVSVGHKTPLTRRTLLALSRVGVTYVSTRSVGYDHIDVGYARSVGISVGNVAYSPDSVADYTLMLMLMLVRDAKSVIRRAEEHDYRLNDVRGKELRDLTVGVVGTGRIGSAVVGRLRGFGARVVAHDCCPQAGLDYVELDELLRLSDIVTLHTPLDAGTHHLLDRRRLERMKPGAFVVNTGRGPLLDTEALVAALENGRLGGAALDVLEGEEGVFYADCRDRPVDSDLLVRLQKLPNVLISPHTAYYTDHALGDTVENSIINCLNFESGKRHE
>Cb_woesei_DSM_4684
MIRSEPAPPAARRIRSPASSPSSAASTTGITVYGCGEDEAAVFGAMAPRLGVVPTITEEAVAEGTVDLARGNRCISIGHKTHVTNSTLRALSEAGVRYISTRSVGCNHVDVHHARSVGIAVETVAYSPDSVADYTLMLMLMAVRHAKSVIRRADVHDYTLSGIRGKELRDLTVGVIGTGRIGGAVIDRLSGFGCRTLAHDTRPTTAADYVALGALLEQSDIVTLHTPLTAETHHLLDRRRIERMKHGAVVVNTGRGALVDTEALVSALERGSLGGAALDVLEGEEGIFYADCSDRPIESPLLLRLHTLPNVLITPHTAYYTDHALSDTVENSLINCLRFEGRDQHA
>Dab_aerilata_DSM_27393
MIHSDTAPPAAPGRVPDAAVPEPGTTIGMTVYGCAPDEAALFRELAPRLGLEPTITASPLSEHTVALASGHRCISVGHKTRVTEPVLDALSRAGVAYISTRSAGYDHIAVEHAHRLGIRVENVAYSPDSVADHTLMLMLMAVRHARPVLRGVDEHDYRLHGMRGRELRDLTVGVVGTGRIGTAVITRLRAFGCRILTYDLRDRNSDARDTLDELLERSDIVTLHIPLTAATHHLLDAERIRRLKRGAFVVNTARGPLVDTEALIAALERGRLGGAALDVVEGEEGVFYVDLRGRMPADTPLARLQALPNVVVTPHVAFHTDHALTDTVANTIINCLRFEGREHR
>Gm_artemisiae_CGMCC_4.7067
MEIRIRPDNTDGSRLLAMTESEPARIAVFGCGPDEADAFRALADRIDPVLTDAPVTEANVALASGARCISIGHKTRVSSATLLALKRAGVEYISTRSVGCNHVNVKYAESIGITVENVAYSPDSIADYTLMLMLMVLRNARSTVLRADVHDYRLYEERGRELRDLTVGVVGTGRIGAAVLDRLRGFGCRVIAFDKRPKADAEYLPLDRLLRESDVVTLHTPLNAGTHHLLDRGRIHRLKPGAVVVNTGRGPLIDTEALVPALEAGRLGGAALDVIEGEEGVFYADRRDRLVGNNALERLQKLPNVIISPHTAYYTDRALRDTVEHSVAGCLRYEEKRNQHG
>Gm_sambucus_CGMCC_4.3147
MTDSEPGGPPTGITVYGCGADEAELFRELAPRLGAVPTIAAAPVSEANIELAQGNRCISIGHKTRVTSATLLALRRAGVRYVSTRSIGFNHVNVKYAESVGITVGNVAYSPDSVADYTIMLMLMAIRHAKPVVLRAEVHDYRLHETRGRELRDLTVGVVGTGRIGAAVVDRLRGFGCRVLAHDNRPKTDAEYVALDDLLRRSDIVTLHTPLNAGTHHLLDRHRIERMKPGAVVVNTGRGPLLDTEALVRALEGGRLGGAALDVVEGEEGVFYADRRGDPVGSKPLLRLQELPNVIISPHTAYYTDHALRDTVEQSIANCLGFESGNRHG
>Ml_soli_DSM_21800
MSFSQPELTVSRRARPPVTPARATSTIAVTIYGCDPEEAARFRAAAPRFGVLPVITAVAPSEATSDLAIGSRCVSIGHKTTIDSRTLRCFRNAGVRYISTRSIGYNHIDVDDAAELGITVQNVTYSPDSVADYTLMLILMAIRHAKSMIRRTDAFDYRLGATRGRELRDLTVGVIGAGRIGSAVIDRLRGFGCRILVHDNHPSGHEQPGLDQLLQRSDVITLHTPLTAQTHHLLDRRRLARTKPGAIVVNTGRGALIDSAALLDRLRDGRLAGAALDVVEEEGGVFYTDCRDRPPRGAALRRLQGMPNVLISPHSAYYTDHALDDIVEHTLINCRNFGGGPHHG
>Mr_pocheonensis_Gsoil_818
MPLTGRASTAPKGSPAVDASVVGSGPGVTAYGCSEHEERLFRELAPRLGVRSTLTRSPLTAKNLALAAGNRCVSVSHRTPVRGSVLSALSRVGVEYVSTRSIGCNHVDLAVAESVGITVGTVSYSPGSVADYTLMLILMLVRDARSVVSRSAGHDYRLNDVPGRELGDLTVGVIGTGRIGSAVVSRLRGFGCRVLTHDSRPTRHGHPVPLEELLEGSDVVTLHAPLAPDTHHLLDRRRIARMKPGACVVNTGRGALLDTHALVRALEDGHLGGAALDVLEHEDEIFYEDHRGTRIENEVVRRLQAHPNVLLSPHTAYFTDRAVRDMVTNSLLSCLDFESRNPRG
>Pr_muralis_DSM_45305
LASAPSTAVPALGITVYGCEQDEAALFRELAPRFGVLPTITEQPVSEATVELARGNRCISVGHKTRITNATLRALERAGVRYVSTRSIGYNHVDVRYAESVGISVENVAYSPDSVADYTLMLMLMAVRNAKSVIRRADVHDYRLPEVRGRELRDLTVGVVGTGRIGAAVLDRLRGFGCRVLAHDSRPGVAADYVALDELVRQSDIVTLHTPLTADTHHLLDRRRIEQLKHGAVVVNTGRGALLDTEALVSALESGRLAGAALDVLEGEEGIFYADCRNQAPHSTTLLRLQELPNVLVSPHTAYYTEHALRDTVENSIANCLKFESGSQRG
>Tt_sp_HY188
MAERRPSAFATTEVTVFGCGDEEAVLFRDAGDRLGVSLTVTEAPACEANAALARGSRCISVNHKNRITDATLLALSGAGVEYISTRSIGYNHLDVAHARRLGISVGNVAYSPDSVADFTLMVTLMTVRHAKSSIRRADVHDYRLGATRGKELRDLTVGVIGTGRIGTAVIDRLQGFGSSLLAHDCQRHPDVDYVPLDELIAQSDIVTLHTPLTAETHHLLDRRRIELMKPGAYIINTGRGCLLDTEALLHALESGKLGGAALDVLEGEEGIFYADRRNKPIENDALLRLQLLPNVLISPHCAYYTDHALKDTIENSLTNCVEFESEKTP
>W_marianensis_DSM_44944
MPYSKSVQQAVRRPTPVGSSTKAAPCVGITVYGCEHDEARLFEERALELGVAVTVTAATFSTSNAALAEGTRCISIGHKTPVSNPTLVALSQAGVEYISTRSIGYNHLDVEYAWRLGISVENVSYSPDSVADYTVMLMLMSVRDAKSVIRRTDVSDYRLSEVRGRELRDMTVGVIGTGRIGTAVMNRLRGFGSRILAHDTRPTVGFDYVDLDELVQQSDIITLHTPLDAGTHHLLDRERIGRMKRGAYIVNTGRGSLIDTEALVGALVRGDLGGAALDVVEGEEGIFYADCRTRSLGSTLLSRLQRMPNVIVSPHTAYYTDHALRDTVENSIVNCLRFEREHRG
>Er_mucosicola_NM66_B29
MKTRSGLVMYGGLPDEAEAFERAFSNERLPIRFVEDEFAPDLACFAKDFAIVSVSHRANIGKMELSALKAAGVECVITRSVGTDHIDIQEARRLNMSIKTSPYSPGSVADFTLMLMLMVLRGVKAGFRNAREASQGSAVCGKELGDMTVGVIGPGRIGNAVLKRLEGFGCSVLICGREQSSTSVSLEELLASSDVVTLHVPLTAETHHLIGRKEMDAMKPGAVLVNTGRGALVEAEALVDALKERRLGGAALDVVEGENDDPSRNREMLRHLETLRAMPNVVITPHVAYFTDHAMEDMARSALRECREHEKEGGSDEQAQGFGPIRRVL
>Pvb_caecicola_DSM_22242
MKTRSGLVMYGGLPDEAEAFERAFSNERLPIRFVEDEFAPDLACFAKDFAIVSVSHRANIGKMELSALKAAGVECVITRSVGTDHIDIQEARRLKISIKTSPYSPGSVADFTLMLMLMVLRGVKAGFRNARETSQESAVCGKELGDMTVGVIGPGRIGNAVLKRLEGFGCSVLICDREQSSTSVSLEELLASSDVVTLHVPLTAETHHLIGRKEMDAMKPGAILVNTGRGALVEAEALVDAIKERRLGGAALDVVEGENDDPSQNKEMLRHLETLRAMPNVVITPHVAYFTDHAMEDMARSALRECREHGKEGGRDE
>H_rhizosphaerae_DSM_101727
VAYISTRSIGYNHIDVEYAESVGISVENVAYSPDSVADYTLMLMLMVVRNAKSMIRRADVHDYRLNEVRGKELRDLTVGVVGAGRIGAAVIDRLRGFGCRVLAHDKRRLRASVDYVPLDELLRRSDIVTLHTPLDAGTHHLLNRRRIEEMKRGAFIINTGRGALVDTGALISALESGGLGGAALDVLEGEEGIFYADCRDKTIESKQLVRLQELPNVIVSPHTAYYTDHALSDTVENSIANCRKFESRKQHWI
>Ja_alba_DSM_45237
MSQREPARTGITVYGCGPDEAALFRRLAPGFGVVPTITAEPPAEATAGLARGNRCVSVGHQHRVTNATLRALGRTGVGYVSTRSIGYDHIDVGYARSVGIAVGNVAYSPDSVADYTLMLMLMALRGAKSVLRRADVHDYRLGDVRGRELRDVTVGVVGTGRIGAAVVDRLRGFGCRVLARDRSPADVPLDRLLRHSDIVTLHTPLTADTRHLLDERRIGLLKDGAIVVNTGRGPLVDTEALLRALESGRLGGAALDVLEGEEGIFYADRRHRPIESKTWLRLQELPNVLISPHTAYYTDHALSDTVENSLINCVNFESGETA
>Ja_sp_DSM_45060
MSQREPARTGITVYGCGPDEAALFRRLAPGFGVVPTITAEPPAEATAGLARGNRCVSVGHQHRVTNATLRALGRAGVRYVSTRSIGYDHIDVGYARSVGIAVGNVAYSPDSVADYTLMLMLMAVRGAKSVLRRADAHDYRLNDVRGRELRDLTVGVVGTGRIGAAVVDRLRGFGCRVLARDRGPADVPLDRLLRHSDVVTLHTPLTADTHHLLDERRIELLKDGAIVVNTGRGPLVDTEALLRALESGRLGGAALDVLEGEEGIFYADRRHRPIESKTWQRLQELPNVLISPHTAYYTDRALSDTVENSLSNCVNFESGERHE
>K_albida_DSM_43870
VSEVNVELASGNRCISVGHKTRIMNSTLLALSQVGVKYISTRSIGYNHLDVAYAKSVGIFVENVIYSPDSVADYTLMLMLMALRHAKSVIRRAEVHDYRLNEVRGRELRDLTVGVIGTGRIGAAVMDRLRGFGCRIIANDVFPTTRADYVPLVELLRRSDIVTLHTPLNADTHHLLDRQHIEQMKHGAFVVNTGRGSLVDTEALVRALESGKLGGAALDVLEGEEGIFYADRRSEPIESKSLLRLHELSNVFISPHTAYYTDRALSDTVENSITNCLKFESRSQRG
>Str_sp_YIM_121038
MSSSGPTRATTCRTRAPVATSRTVSTTGITVYGCDQDEALLFREIAPRFGVVPTITKAAVSEANIDLAVGNRCISIGHKTRVTRATLSALSRAGVEYLSTRSVGYNHIDVRHAESVGISVGNVAYSPDSVADYTLMLMLMAVRHAKATIRRTDAHDYRLSEIRGKELRDLTVGVVGTGRIGTAVIDRLRGFGCHVLAYDNRPKASADYVPIDELLRHSDIVTLHTPLTADTRHLIDRRRIGKMKLGAFIVNTGRGPLIDTEALLWALEGGRLGGAALDVLDGEEGIFYTDCRNKSIGNRSLLRLQELPNVLISPHTAYYTDHALSDTIRNSLINCLDFESRKA
>Ac_wychmicini_DSM_45934
MGLTIYGCGSDEAVLFREMAPRFGVMPTITAAAVSGVNIELAVGNRCISVGHKTRITNDTLRALSEAGVTYISTRSIGYNHIDVEYAASVGISVENVAYSPHSVADYTLMLILMAVRNARSILSRVDAHDYRLADVRGKELRDLTVGVIGTGRIGAAVIDRLWGFGCQKLAYDIRPRTSADYVPLDELLQQSDIVTLHTPLNADTHHLLDRRRIEQMKPGAFVINTGRGALLDTEALVSALESGRLGGAALDVLEGEEGIFYADRGNAPIESEQLSRLRKLPNVIISPHTAYYTDHALSDTVENSIVNCRKFESGKRHWI
>Pb_medicamentivorans_I11
MAPRLGVVPTIIEAPLSEATVGFAAGNRCVSIGHKTRVGDRTLLALSEAGVRYVSTRSVGDNHIDVGYAQRVGIVVETVAYSPDSVADYTLMLTLMALRHARSVIRRADAHDYSLGGTRGRELRDLTVGVVGTGRIGAAVLDRLRGFGCRVLACDPRPTTCADYVTLDALLEQSDVVTLHTPLTAATHHLLDRRRIERMRPGAVIVNTGRGGLLETEALIFGLESGRLGGAALDVVEGEEGVFYADWSDRPIPSEALLRLHELPNVLISPHVAYYTDHALRDTVEASLAGCLAFEGGARHA
>St_australiensis_DSM_43800
MTDREPATTAARRDRSPAASPATGITVYGCGPDEAELFRELGPRLGVVPTVTEAAVSEDNAGLAFGNRCVSVGHKTRITDAALRALRRAGVEYVSTRSIGYNHVDVAYAKSIGVLVENVAYSPDSVADYTLMLMLMAVRNAKTVILRTAVHDYRLTDARGRELRDLTVGVVGTGRIGTAVLDRLRGFGCRTLAHDTRPRAAADYVPLDALLRRSDVVTLHTPLDADTHHLLDRGRIERMKPGAVVVNTGRGPLVDTEALAAALEDGHLGGAALDVVEGEEGVFYADRRHEPIPDGPLSRLHRLPNVVISPHTAYYTDHALRDAVHNSIVNCLRFESGNQRG
>St_espanaensis_DSM_44229
LTGGMSNSEPARTAARRSRSPMVRRPSVAPVLGVTIYGCDADEAVAFRETASRFGVALTITEAAVSETNVELASGNRCVSVGHKVRIENAALLALSRAGVRYVSTRSIGYNHIDVEYAESLGLVVENVSYSPDSVADFTLMLMLMVVRNAKSLLRSTDAHDYRLGDVRGRELRDLTVGVIGTGRIGTAVVARLRGFGCRVLAYDKRPGIGVDHVSLDELLRSSDIVTLHAPLNAETHHLVNGPRIAQLKDGAFIVNTGRGPLLDTDALLAALETGRLGGAALDVLEGEEGIFYADCRNRDVSEALVRLQRLPNVLISPHTAYYTDHALRDTVQNSLINCLNFDSERRHWV
>Kr_sindirgiensis_DSM_27082
MTEPAATTSAVTVRRTVTDLTVFGCEPDEAALFRELAPRFGIAPTITDAAVSEANIDLAFGSRCVSVGHKTRVTNATLRALSRVGVTYISTRSVGYNHIDVRYAERVGIRVENVAYSPDSVADYTLMLMLMAVRNMKSVLRRADVHDYRLSATRGRELRDLTVGVVGTGRIGSAVIDRLRGFGCRVLAYDKDPGTRVPLEELLQRSDIVTLHTPLTAETQHFLDRRRIGQLKPGAFVVNTGRGALLDTEALVAALESGRLGGAALDVLEGEEGIFYADRRDEPVESDLLLRLQKLPNVIVSPHTAYYTDHALSDTVENSIINCLRFGSREHHG
>Str_albofaciens_JCM_4342
MSSSGPTRAAACRTRTPSPSSPAVPATGITAYGCEQDEALLFREMAHRFGVVPTITEEAVSEANIGLAAGNRCISVSHKTHVTRDTLIALSRAGVEYLSTRSIGCDHIDVSYAESVGISVGNVTYSPDSVADYTLMLMLMTVRHAKATLRRADAHDYRLSETRGKELRDLTVGVVGTGRIGTAVIDRLRGFGCRVLAYDKRPRTSADHVPIDALLRHSDLVTLHTPLTAETRHLLDRRRIGQMKHGAFLVNTGRGPLIDTEALLPALESGRLGGAALDVLDGEERIFYTDCRDKPIENRSLLRLQELPNVFISPHTAYYTDHALRDTIRNSLINCLDFESGRT
>Str_kasugaensis_AM-2504
MSSSGPTRAAVRRTRGPASSSRAVSTTGITVYGCEQDEALLLREMAPRFGVVPTITKEAVSEANIDLVVGNRCISIGHKTHVTRAMLGALSRAGVEYLSTRSVGCNHIDVSYAESVGISVGNVTYSPDSVADYTLMLMLMAVRHAKSTIRRTDAHDYRLSEIRGKELRDLTVGVVGTGRIGTAVIDRLRGFGCRVLAYDNRPNACADYAPIDGLLRHSDIVTLHTPLTAETRHLVDRRRIEQMKHGAFIVNTGRGPLIDTEALLSALESGRLGGAALDVLDGEEGIFYTDCRNKPIENRSLLRLQELPNVFISPHTAYYTDHALSDTIRNSLINCLNFESEKTRTC
>Str_rimosus_ssp_rimosus_NRRL_WC-3897
MAPRFGVVPTITKAAVCEANVGLAAGNRCISIGHKTHVTRATLMALSRVGVEYLSTRSVGCDHIDVSYAKSVGISVGKVAYSPDSVADYTLMLMLMAVRHAKATLRRADAHDYRLSEIRGKELRDLTVGVVGTGRIGTAVIDRLRGFGCRVLAYDNRHKTSADYVPLDELLQHSDIVTLHTPLTAETRHLLDRRRIEQMKHGAFIVNTGRGPLIDTEALLPALESGKLGGAALDVLDGEEGIFYTDCRNKPIENRSLLRLQELPNVFISPHTAYYTDHALRDTIRNSIVNCLHFESGNT
>Str_sp_NRRL_WC-3701
MSSSGSTRAAACRTRAPALPSRADSTTGITVYGCEQDEAHLFREMAPRFGVVPTITKAAVCEANVGLAAGNRCISIGHKTHVTRATLMALSRVGVEYLSTRSVGCDHIDVSYAKSVGISVGKVAYSPDSVADYTLMLMLMAVRHAKATLRRADAHDYRLSEIRGKELRDLTVGVVGTGRIGTAVIDRLRGFGCRVLAYDNRHKTSADYVPLDELLQHSDIVTLHTPLTAETRHLLDRRRIEQMKHGAFIVNTGRGPLIDTEALLPALESGKLGGAALDVLDGEEGIFYTDCRNKPIENRSLLRLQELPNVFISPHTAYYTDHALRDTIRNSIVNCLHFESGNT
>Str_sp_SID5471
MSSSGSTRAAACRTRAPALPSRADSTTGITVYGCEQDEAHLFREMAPRFGVVPTITKAAVCEANVGLAAGNRCISIGHKTHVTRATLMALSRVGVEYLSTRSVGCDHIDVSYAKSVGISVGKVAYSPDSVADYTLMLMLMAVRHAKATLRRADAHDYRLSEIRGKELRDLTVGVVGTGRIGTAVIDRLRGFGCRVLAYDNRHKTSADYVPLDELLQHSDIVTLHTPLTAETRHLLDRRRIEQMKHGAFIVNTGRGPLIDTEALLPALESGKLGGAALDVLDGEEGIFYTDCRNKPIENRSLLRLQELPNVFISPHTAYYTDHALRDTIRNSIVNCLHFESGNT
>Str_sp_WAC_06725
MSSSGSTRAAACRTRAPALPSRAVSTTGITVYGCEQDEARLFREMAPRFGVVPTITKAAVCEANVGLATGNRCISIGHKTHVTRATLMALSRAGVEYLSTRSVGCDHIDVSYAKSVGISVGNVAYSPDSVADYTLMLMLMAVRHAKATLRRADAHDYRLSEIRGKELRDLTVGVVGTGRIGTAVIDRLRGFGCRVLAYDNRPKISADYVPLDELLRHSDIVTLHTPLTAETRHLLDRRRIEQMKHGAFIVNTGRGPLIDTEALNSALESGKLGGAALDVLDGEEGIFYTDCRNKPIENRSLLRLQELPNVFISPHTAYYTDHALRDTIRNSIVNCLHFESGNT
>Str_sp_WAC_06783
MSSSGPTRAAACRTRAPALPSRAVSTTGITVYGCEQDEARLFREMAPRFGVVPTITKAAVCEANVGLAAGNRCISIGHKMHVTRATLMALSRVGVEYLSTRSVGCDHIDVSYAKSVGISIGNVAYSPDSVADYTLMLMLMAVRHAKATLRRADAHDYRLSEIRGKELRDLTVGVVGTGRIGTAVIDRLRGFGCRVLAYDNRPKISADYVPLDELLRHSDIVTLHTPLTAETRYLLDRRRIDQMKHGAFIVNTGRGPLIDTEALLPALENGKLGGAALDVLDGEEGIFYTDCRNKPIENRSLLRLQELPNVFVSPHTAYYTDHALRDTIRNSIVNCLHFESGNT
>Atp_minutum_10063974
MRKSVGITVFGCEQDEANAFRALSPDFHIIPTLISDAISADNAKLAAGNQCVSVGHKSEVSEATILALRKVGVKYISTRSIGCDHIDTTAAERMGISVGTVAYSPDSVADYALMLMLMAIRGAKPTMHAVAQQDFRLDRIRGKELGDMTVGVIGTGHIGQAVVKRLRGFGCHVLAYDNSRKMDADYVQLDELLKNSDIVTLHVPLCADTRHLIGQKQIGEMKQGAFLINTARGALVDTGALVEALESGKLGGAALDVLEGEDQFVYTDCSQKVLDHPFLSQLLRMPNVIITPHTAYYTERVLQDTTEKTIRNCLNFERSLQHE
>Cs_aurantiacum_DSM_46144
MYGCGQGDAALFRQWAPRLGVAPTITATPVSAVNIDLALGNRCISVDHRTRITNATLGALRDAGVEYVSTRSIGYDHIDTGYAESIGLTVENVVYSPDSVADYTLMLILMAVRDARSTVRRTDDHDYRLSDTPGHELRDLTVGVVGTGRIGTAVIHRLRGFGCRILAHDSDPRIAADYVPLDELVRLCDVVTLHTPLDARTHHLLNRQRIGQLKLGAFVINTGRGSLIDTEALIPALESGRLGGAALDVLEGEEGIFSADHRNASVPSEPLLRLQKLPNVLISPHTAYYTDRALNDMVENSLLNCVNFEGGTRRG
>Str_sp_WAC_01420
MTCSEPARKTAGRPRSPANSCSSAAPATGITVYGCGQDEAALFREMAPRFGATVTLTDAAVSEANTGLASGNRCISVGHKTRITNPALLALSRAGVTYISTRSIGCNHIDVEYAASVGISVENVVYSPDSVADYTLMLMLMAVRNAKATVRRSDRHDYRLNEVRGKELRDLTVGVVGTGRIGTAVVERLRGFGGRILACDRRPKTAADYVSLDELLRLSDIVTLHAPLTTDTHHLLGRQRIEQMKHGAFIINTGRGSLIDTQALVSALENGRLGGAALDVIEGEEGIFYADCRNKRIESKALLRLQEMRNVLITPHTAYYTDHALRDTVENSITNCLTFIRRNQHG
>Amd_sp_NEAU-Ht49
MAEPSSSPIPPTGLAVFGCGQDDAALFREMGARLGLSLTITEGAVCETNAELARGNRCVSVNHKTQVTGPMLLALSKAGVEYISTRSIGCNHIDLEYAERVGISVGNVAYSPDSVADYTLMLMLMAVRHAKSTIRRTDAHDYRLSETRGKELRDLTVGVIGTGRIGAAVIQRLRGFGCRVLAHNNRSHDSPGHVPFDELIELSDIVTLHTPLTADTHHLLDRHRIERMKPGAYIVNTGRGPLLDTEALLAALESGRLGGAALDVLEGEDGIFYTDRRNRPFENEALARLQRLPNVLISPHSAYDTDHALKDIVENTLINCLSFESGRTA
>Amd_sp_WMMB499
MGVTAFGCSQDEAATFRDMAARLGVSPTIVEAAVCETNAELARGDRCISVSHKTQITNATLLALGRVGVEYISTRSIGCDHIDLKYAERVGISVGNVAYSPDSVGDYTLMLILMAVRDAKSTIRNSDAHDYRLSETRGKELRDLTVGVIGTGRIGTAVIHRLQGFGCRVLAHDRRPRTCAPHVPLDALVAQSDIVTLHTPLTADTHHLLDRRRIARMKPGAYVVNTGRGPLLDTEALLSALESGRLGGAALDVLEGEEGIFYADHRNRHIENKVLVRLQRLPNVLISPHSAYYTERALSDTVENSLINCVNFERGRTA
>Amd_syzygii_GKU157
MAEPSSPSLPTTGLTVFGCGQDEAALFQEMGAHLGVSPTIIEAAVCETNAELAIGNRCVSVNHKTPVTNPSLLALSKAGVEYVSTRSIGYNHIDLEYAERVGISVGNVAYSPDSVADYTLMLMLMAVRHAKSTIRRTDAHDYRLNDTRGKELRDLTVGVIGTGRIGTAVIDRLRGFGCRVLTHDNRSHSDVSFDELIELSDIVTLHTPLTADTHHLLDRHRIERMKPGAYIVNTGRGPLLDTEALLAALESGRLGGAALDVLEGEEGIFYADCRNRHFENEALVRLQRLPNVLISPHFAYDTEHALKDIVENTLINCLNFESGRTA
>L_flaviverrucosa_DSM_44664
MATGITIYGCGPDEAVLFREMAPRCGVTPTITESAVSEANAELARGNQCVSVGHKSRITDSTLRALDRAGVRYISTRSVGFDHIDVECAESLGITVGNIAYSPDSVADFTVMLMLMAVRDVRSVLRRADLNDYRLNAVRGRELRDLTIGVIGTGRIGVAVMDRLRGFGCGVLAHDSRPRNSADYVPLDELLRVSDVVTLHTPLNPGTHHLLDRDRIALMKHGAIVVNTGRGPLIDTKALVEALEGGSLSGAALDVLEGEEGIFYTDCRARDIDSEALLRLRRMPNVLITPHTAYYTDHALSDTVENSLINCLSFANGGMR
>Str_acidiscabies_NCPPB_4445
LAPRFGVAPVVTAAAVSEANAELASGNRCISIGHKTRVSNSTLLALRQVGVTYISTRSIGCNHIDVEYAAGLGISVENVTYSPDSVADYTLMLMLMTVRHAKSTVLRAATQDFRLNDIRGKELRDLTIGVVGTGRIGTAVMDRLRGFGCRVLACGKYPEADHVPFGELLRLSDIVTLHTPLTPETHHLLDHNRIGQMKEGAFVINTGRGSLIDTDALIPALESGHVSGAALDVLEGEEGVFYTDRRDKPIENESLLRLLKLPNALISPHTAYYTEHALSDTIENSIANCLTFESRNQHG
>Str_antibioticus_DSM_40234
MTHSETTRITVYGCGPDEAVLFRELAPGLGVRPAITTAAVSEATGELASGSRCISVGHKTPVTPATLRALGRVGVRYISTRSIGCDHIDVEYAAGLGIHVENVSYSPDSVADYTLMLMLMALRDAKSIVRRTDLHDYRLSDVRGRELRDLTVGVIGTGRIGTAVMDRLRGFGCRILAHDNRPVNRPGYGVEYVPLDALLRRSDLVTLHAPLTAATHHLLDRQRLAQLKDDALIVNTGRGALIDTDALVQELENGRLGGAALDVVEGEEGIFYSDCRDKPLESKALLRLQELPNVVISPHTAYYTDRALCDAVENSLTNCVTFESGIQHG
>Str_silvensis_ATCC_53525
LAPRRGVTPTITESAVSEDTARLASGNRCISVGHKTRITPATLRALSRVGVSYISTRSIGYDHIDVDYADRVGISVGNVRYSPDSVADYTVMMLLMAVRHAKSTVRRADSHDYRLHDVRGKELRDLTVGVVGTGRIGTAVMERLHAFGCRILAYRSRADAFGRPGDEDEVSLDELLRSSDVVTLHAPLNAGTHHLLDRERIRRMRPGAFVVNTGRGGLIDTTALVAALEDGHLGGVALDVVEGEEGVFYADRRNAPIDSKALLRLQEMPNALISPHTAYYTDRALSDTVENSIINCLEFESRNQHV
>Str_sp_Ag82_G5-5
MTDSDNEPSRITMYGCGPDEAVLFRELASRFDITPTITDAPVSTATYELASGSRCISVGHKTHITNAALHALGQIGVRYISTRSIGCNHIDVDYAGSIGISVETVSYSPDSVADYTLMLMLMAVRDAKSIIRRTDLHDYRLSDLRGKELRDLTVGVIGTGRIGTAVMDRLRGFGCRILAHDNRPKAAADYVPLDELLKLSDLVTLHAPLNAETRHLLDRRRMEQMKHGALIVNTGRGALIDTEALVEALESGRLGGAALDVLEGEEGIFYADRRDRPIDSKPLLRLQSLPNVLISPHTAYYTDHALSDMVENSLTNCLKFESRSQHG
>Str_sp_BK042
ITVYGCGPDEAVLFRELAPGLGVHPSLTTAPVSEANAEMATGSRCVSVSHKTPVTQAALRALGRAGVRYISTRSIGCNHIDAEYAARIGILVENVSYSPDSVADYTLMLMLMALRDAKSIVRRTDLHDYRLSEARGRELRDLTVGVIGTGRIGTAVMDRLRGFGCRILAHDNRPVNRPGSGVEYVPLDESLRRSDLVTLHAPLTAATHHLLNRQRLAQMKDDALIVNTGRGALIDTDALVRELENGRLGGAALDVVEGEEGVFYADCRDKPLESKALLRLQELPNAVISPHTAYYTDRALRDAVENSLTNCLTFESRIQHG
>Str_sp_CMB-StM0423
MTYSEPPAVPTAGITLYGCGRDEEMLVRELAPRLGVVPTLTAAALSEANAELAHGNRCISVDHKTRITGSTLRALGRAGVAYISTRSIGCNHIDVEYAKSVGISVENVAYSPDSVADYTLMLMLMAVRHAKSTIRRTDAHDYRLPDVRGRELRDLTVGVVGTGRIGAAVIDRLRGFGCRILAHDTRVGTAADYVPLDELLRLSDMVTLHTPLTPDTHHLLDHRRIKSMKHGAVVVNTGRGSLLETGALLAALEDGRLGGAALDVLEGEEGIFYADRRDTPVATGPLPRLQELPNVLISPHTAYYTDHALSDTVENSLTNCLSFESRNQRG
>Str_sp_CNQ-509
LAPRLGVVPTLTAAAISEANAGLARGNRCISVDHKTRITGSTLRALSRVGVAYISTRSIGYNHIDVEYAESVGISVENVAYSPDSVADYTLMLMLMAVRHAKSTLRRADVHDYRLQDVRGRELRDLTIGVVGTGRIGAAVIDRLRGFGCRILAHDARSGTDADYVPLDELLRLSDMVTLHTPLTPETYHLLDGRRIKLMKHGAVIVNTGRGALLETGALLAALEDGRLGGAALDVLEGEEGIFYADRRDEPLTSGPLPRLQELPNVLISPHTAYYTDHALSDTVENSLTNCLAFESRNQRG
>Str_sp_CNZ288
MTYSEPAGAASPSAVATAGITFYGCGRDEELLVREMAPRLGVVPTLTEAAVSEDNAELARGNRCISVGHKTRITESALLALSRAGVAYISTRSIGCNHIDVAYAERVGISVGNVAYSPDSVADYTLMLMLMAVRHAKSTLRRADVHDYRLHDVRGRELRDLTVGVVGTGRIGAAVMDRLRGFGCRILAHDTRPGTAADYVPLDELLRLSDIVTLHTPLTPDTHHLLDRRRIGQMKRGAVVVNTGRGALLDTGALLPALEDGRLGGAALDVLEGEEGVFYADRRNNPPDSGPLPRLQELPNVFVSPHTAYYTDHALSDTVENSLTNCLEFESRNQRG
>Str_sp_GGCR-6
ITVYGCGPDEAVLFRELAPGLGVHPSLTTAPVSEANAEMATGSRCVSVSHKTPVTQAALRALGRAGVRYISTRSIGCNHIDAEYAAGIGILVENVSYSPDSVADYTLMLMLMALRDAKSIVRRTDLHDYRLSDARGRELRDLTVGVIGTGRIGTAVMDRLRGFGCRILAHDNRPVNRPGSGVEYVPLDELLRRSDLVTLHAPLTAATHHLLNRQRLAQMKDDALIVNTGRGALIDTDALVRDLENGRLGGAALDVVEGEEGVFYADCRDKPLESKALLRLQELPNAVISPHTAYYTDRALRDAVENSLTNCLTFESRIQHG
>Str_sp_TLI_55
MTHSETTRITVYGCGPDEAVLFGELAPGLGVQPAIITAPVSEANAELASGSRCISVGHKTPVTQAALRALDRFGVRYISTRSIGCNHIDVEYAAGIGIVVENVSYSPDSVADYTLMLMLMALRDAKSLVRRTDLHDYRLSDVRGRELRDLTVGVIGTGRIGTAVIDRLRGFGCRILAHDNRPRSGVEYVPLNELLRRSDLVTLHAPLTAATHHLLNRQRLAQMKDDALIVNTGRGALIDTDALVQELENGRLSGAALDVVEGEEGIFYADCRDKPLESKALLRLQELPNAVISPHTAYYTDRALRDAVANSLTNCLTFESRIQHG
>Str_sp_WAC_06738
LAPRLGVVPTLTAAAISEANAGLAHGNRCISVDHKTRITGSTLRALSRVGVAYISTRSIGYNHIDVAYAESIGISVENVAYSPDSVADYTLMLMLMAMRHAKSTLRRADAHDYRLQDVRGRELRDLTIGVVGTGRIGAAVIGRLRGFGCRILAHDARSGTDADYVPLDELLRLSDVVTLHTPLTPDTYHLLDGRRMKLMKHGAVIVNTGRGALLETEALLAALEDGRLGGAALDVLEGEEGIFYADHRDEPLTTGPLPRLQELPNVLISPHTAYYTDHALSDTVENSLTNCLAFESRNQRG
>Kib_phytohabitans_KLBMP1111
MTYSEPAHGTRSLASSPSLTVSTVGITIYGCGRDEAVLFREMAPRFDVTPTIVDAAVSEANVELARGNRCISVGHKTHVSNATLRALGQAGVRYISTRSIGYDHIDVEYAESIGIVVGNIAYSPDSVADYTLMLMLMAVRNAKSIVRRVDVHDYRLSEVRGRELRDLTVGVVGTGRIGAAVIDRLWGFGCRTLAYDINPTVSADYVPLDDLLQRSDIVTLHTPLTARTHHLLHRRRIEAMKEGAFVINTGRGSLVDTEALVAALETGRLGGAALDVVEGEEGVFYADYRNKPVESAYLVRLHRLPNVFISPHTAYYTDRALSDTVENSIVNCLNFESGNQHG
>K_buriramensis_DSM_45791
MSYSEPARAADGGTRLLAASSFSAVAKTGITVYGCGQDEAAVFRAMAPRFGVEPVIVEAAVAEGNVELAYGNRCVSVGHKTRVANSTLLALSRVGVEYVSTRSVGCNHIDVKYAESIGLEVGTVSYSPDSVADYTVMLMLMAVRHVKSVMRRADVFDYRLGEVRGRELRDLTVGVVGTGRIGAAVVDRLRGFGCRVVAHDSEPRGGIEYVALDELFRESDIVSLHTPLTVETFHLVDRERIAGMKRGAVIVNTGRGSLVDTRALLVALESGRLGGAALDVVEGEEGIFYADSRERLVGNEPLAQLQRMGNVIVSPHSAYYTDHALSDTVENSLINCLNFEDGKRND
>Sb_nassauensis_DSM_44728
MGITVYGCGQDEAVLFREMSPSYGVTPTITPAPLTEANVELAFGNRCVSVGHKTRITDATLRALNRIGTNYISTRSIGYNHINVDYAKTLDITVENVSYSPDSVADYTLMLMLMVVRSAKSIIRRTDVHDYRLNDVCGRELRDLTVGVIGTGRIGAAVMDRLWGFGCRVLTHDRRHKTGADHVPLDQLLRQSDMVTLHTPLNASTHHLLNRTRLEQMKPGAYVINTGRGSLIDTEALVPALESGRLGGAALDVIEGEEGVFYADCRNKVIESKSLLRLQELPNVLISPHTAYYTDHALSDTVENSIINCQKFENRNQHG
>Ps_sp_CNS-139
LGVTFYGCGPDEAVLFRELAPEFGVLPTITAAAVSESTAELASGNRCISVGHKSEITGPTLLALSRAGVRYISTRSIGHDHIDVAYAASVGVTVGNVAYSPDGVADYTLMLMLMAVRDARSVVRRADAHDYRLGEARGRELRDLTVGVVGTGRIGTAVVDRLRGFGCRVLAHDTHPGTTADYVPLDDLLRRSDIVTLHTPLTPETHHLLDRRRIARMKPGAFLVNTGRGALLDTDALVPALESGRLGGAALDVLEGEEGIFYADLRDGPVTSTALLRLHELPNVLISPHTAYYTDRALRDTVRNSLVNCVRFENGNHHG
