# Supplementary material for: Occurrence of vanHAX and Related Genes beyond the Actinobacteria Phylum
Source: Genes (Basel). 2022 Oct 27;13(11):1960. doi: 10.3390/genes13111960 (PMC9689679; doi:10.3390/genes13111960)
Supplement: Supplementary file 1 [file genes-13-01960-s001.zip › Supplementary FASTA File S2.fasta]

>Desulfitobacterium hafniense Y51
MDRLKIAIIFGGCSEEHPVSVKSAGEVAKNLDLDKYEPFYIGITKNGVWQLCRYPEANWENGICPSVILSPDRSLQGLLVLEQGQYKTIPLDLVFPVLHGKFGEDGAVQGLLELSGIPYVGCDIPSSALCMDKSLAYIVAGNAGIATPKFRTVTAKEAIDAERLAYPVYVKPARSGSSFGVTKVCRQEELLSAVAIASQYDSKVLIEEAVIGTEVGCAIFGNDLDLMAGEVDQIRLSHGFFRIHQENEPEKGSENSTLIVPADISPQARSRVQETAKAIYRALGCKGLARVDMFLKEDGEVILNEVNTLPGMTSYSRFPRMMAAAGLPFAEVIDRLVSLALQGKTGALSQHLL
>Desulfitobacterium hafniense DCB-2
MSKLKIAIIFGGCSEEHPVSVKSAGEVAKNLDLEKYEPFYIGITKDGVWQLCHYPEANWEKGSCRPAILSPDRSVQGLLVLEQGQYQRIPLDLVFPVLHGKFGEDGAIQGLLELSGIPYVGCDIPSSALCMDKSLAYIVAGKAGIATPKFRTVTAKETIDAERLAYPVYVKPARSGSSFGVTKVCRQEELLSAVEIARQYDSKVLIEEAVVGSEVGCAIFGNDLDLMAGEVDQICLSHGFFRIHQENEPEKGSENSTLIVPADISPEARSRVQETAKAIYRALGCRGLARVDMFLKEDGTVILNEVNTLPGMTSYSRFPRMMAAAGLPFAEVIDRLVSLAF
>Desulfitobacterium hafniense DP7
MTKLKIAIIFGGCSEEHPVSVKSAGEVAKNLDPEKYEPFYIGITKDGVWQLCHYPEVNWEKGSCRPAILSPDRSVQGLLVLEQGQYQRIPLDLVFPVLHGKFGEDGAIQGLLELSGIPYVGCDIPSSALCMDKSLAYIVAGKAGIATPKFRTVTAKETIDAERLAYPVYVKPARSGSSFGVTKVCRQEELLSAVEIARQYDSKVLIEEAVVGSEVGCAIFGNDLDLMAGEVDQICLSHGFFRIHQENEPEKGSENSTLIVPADISPEARSRVQETAKAIYRALGCRGLARVDMFLKEDGTVILNEVNTLPGMTSYSRFPRMMAAAGLPFAEVIDRLVSLAF
>[Clostridium_innocuum]_66202529
MNRIKVAIIFGGCSEEHDVSVKSAIEIAANIDTEKFDPHYIGITKNGVWKLCKKPCTEWEADSLPAILSPDRKTHGLLVMKESEYETRRIDVAFPVLHGKCGEDGAIQGLFVLSGIPYVGCDIQSSAACMDKSLAYILTKNAGIAVPEFQMIDKGDKPEAGALTYPVFVKPARSGSSFGVTKVNGTEELNAAIEAAGQYDGKILIEQAISGCEVGCAVMGNEDDLIVGEVDQIRLSHGIFRIHQENEPEKGSENAMITVPADIPVEERNRVQETAKKVYRVLGCRGLARVDLFLQEDGGIVLNEVNTMPGFTSYSRYPRMVAAAGITLPALIDSLITLALKR
>[Clostridium]_indolis_DSM_755
MNKIKVAILFGGCSEEHDVSVKSAMEIAANIDTEKYQPIYIGITKSGAWKLCEKPCTEWEELSCCSAILSPDKEMHGLIVNRNHKYEIQPVDVVFPVLHGKWGEDGSIQGLFELSGLPYVGCDIQSSAVCMDKSLAYILVKNAGIPVPEFQMIRKNDRPAADKFSYPVFVKPARSGSSFGVNKVNNAEELDAAIEAAGQYDTKILVEQAVLGCEAGCAVLGEGSRLIVGEVDQIRLRHGIFRIHQEAQPEKGSENAMLTVPADLPPEVRERIRETAKKIYGALGCRGLARVDLFLQEDGRIVLNEVNTLPGFTSYSRYPRMMAAAGITLPQLIDRLIELAQKR
>[Clostridium]_methoxybenzovorans_SR3
MNKIKVAILFGGCSEEHDVSVKSAMEIAANIDTEKYQPIYIGITKSGAWKLCEKPCTEWEELSCCSAILSPDKEMHGLIVNRNHKYEIQPVDVVFPVLHGKWGEDGSIQGLFELSGLPYVGCDIQSSAVCMDKSLAYILVKNAGIPVPEFQMIRKNDRPAEDKFSYPVFVKPARSGSSFGVNKVNNAEELDAAIEAAGQYDTKILVEQAVLGCEAGCAVLGEGSRLIVGEVDQIRLRHGIFRIHQEAQPEKGSENAMLTVPADLPPEVRERIRETAKKIYGALGCRGLARVDLFLQEDGRIVLNEVNTLPGFTSYSRYPRMMAAAGITLPQLIDRLIELAQKR
>[Clostridium]_scindens_MSK.5.24
MYKLKIAVLFGGCSEEHDVSVKSAMEVAANINKEKYQPFYIGITKSGAWKLCDKPCRDWENYAGYPAVISPDRRIHGLLIQKDGGYESQPVDVVLPMIHGKFGEDGTIQGLLELSGIPYVGCDIQSSVICMDKSLAYMVVKNAGIEVPGFRVLQKGDSLEAETLSYPVFVKPARSGSSFGVNKVCRAEELQAAVTEAGKYDSKILVEEAVSGSEVGCAILGNGNDLITGEVDQIELKHGFFKIHQEAQPEKGSENAVIRVPAALPDEVREQIQETAKKIYRVLGCRGLARIDLFLREDGSIVLNEVNTMPGFTSYSRYPRMMTAAGFTLSEILDRLIGLSLRR
>[Clostridium]_symbiosum_strain_MSK.7.21
MYKINVAVLFGGCSEEHTVSIKSAIELAANIDTGKYQPFYIGITKSGVWKLCEKPCLDWERYAKYPVVFSPGRNTHGFLIQKDDGYEIQPVDVVFPMIHGKFGEDGSIQGLLELSGIPYVGCDIQSSVNCMDKSLAYTVVKNAGIEAPDFQIIQDGGSPETEKFSFPLFVKPARSGSSFGVNKVDKAEDLCAAINEAKQYDRKVLIEQAVSGSEVGCAVLGNGTDLIVGEVDQISLKHGFFKIHQEAQPEKGSENATIKVPADLPEKVREQIQETAKKIYQTLGCRGLARIDLFLREDGQIVLNEVNTMPGFTSYSRYPRMMTAAGFTLSELIDRLIELALRR
>Aggregatilinea_lenta_MO-CFX2
LTKLKIAILFGGCSEEHDVSVKSAKEVANNIDTEKYEPIYIGITRSGVWKMCEKPRTDWDNDNCRSAVLSPDKKMHGLLVMQNAGYQIQHIDAAFPVLHGKSGEDGAIQGLFELSGIPYVGCDIQSSAVCMDKSLTYMVTKNAGFDTPEFLILNHGDMPDSSTLAYPVFVKPARSGSSFGVNKVNDAHELDAAIAMARQYDSKVLIEQAIQGLEVGCAVLGNGPDLIVGEVDQISLSHGIFRIHQEEHPEQGSENAVISVPAALPTEKRAKIQETAKGIYAALGCKGLSRVDMFLQENGRITLNEVNTLPGFTAYSRYPRMMAAAGMTLSWLIDHLITLAFKGGQV
>Alicyclobacillus_shizuokensis_NBRC_103103
MDKTKVAILFGGCSEEHDVSVKSAIEIAANIDNEKYEPLYIGITKSGVWKMCEKPCAEWENGNCCSAVLSPDKKMHGLLVLKNNEYEIHHVDVAFSVLHGKSGEDGSIQGLFELSGIPYVGCDIQSSAICMDKSLTYIVAKNAGIDTPEFWVMNKDDRPATDAFTYPVFVKPARSGSSYGVTKVNGADELDAAIELARQYDSKILIEQAVLGCEVGCAVLGNSSELIVGEVDQIRLRHGIFRIHQEAEPEKGSENAVITIPADLSAEVRGRIQETAKKIYKALGCRGLARVDMFLQDNGRIVLNEVNTLPGFTSYSRYPRMMAAAGITLPELIDRLIVLALKG
>Alkalihalobacillus_sp._EGI_L200015
MDRVKVAILFGGCSEEHDVSVKSAREIAANIDNEKYESLYIGITKSGVWKMCEKPCAEWENGNCCSAVLSPDKKMHGLLVLKNHEYEIHHVDVAFSVLHGKSGEDGSIQGLFELSGIPFVGCDIQSSAICMDKSLAYIIAKNAGIATPEFWVIHKDDRPAIDTFTYPVFVKPARSGSSYGVKKVNGADELDAAIESASLYDSKILIEQAVLGCEVGCAVLGNSSELTVGEVDQITLRHGIFRIHQEADPEKGSENAVITLPADLSAEERGRIQETAKKIYKALGCKGLARVDMFLQDNGRIVLNEVNTLPGFTSYSRYPRMMAAAGITLPELIDRLIVLALKE
>Aminipila_terrae_CBA3637
MDRLKIAVLFGGCSDEYFISIKSAQEIARNINIEKYEPVYVGINREGQWKICEQPEVNWEKGRCIPAIISPDRSFHGLLALEDGRYKSIEIDVVFPVLHGKMGEDGAIQGLLELSGIPYIGCDIQSSVLGMDKSLTNIMAKDSGVRVPEFWVVNLDEEFGSLELKYPVFVKPARSGSSFGVSKVYNGEQLSSAVENARQYDTKVLIEEAISGYEVGCAVMGSGKELVVGEVDQIEVSHGFFRIHQEKNPEKGSDNSTIKVPADISEKDRRCVQETAKRIYNTLGCKGLARVDMFLQEDGRVVLNEVNTMPGCTSYSRYPRMMAAAGLTMSELIDNIVELALKG
>Anaerobacterium_chartisolvens_DSM_27016
MDRLKIAIIFGGCSEEHPISVKSAQEVAKNLDIEKYEPFYIGITKNGAWKLCPCPDENWENGNCRPVILSPDRSVHGLLVVEQGQYKTIRLDMVFPVLHGKLGEDGAMQGLLELSGIPYAGCDVQSSALCMDKSLAYIVAGNAGIATPKFWTVTANKNIDADRLTYPVFVKPARSGSSFGVSKACRKEELLSAVEIARQYDSKVLIEEAVAGSEVGCAILGNDMDLIAGEVDQICLSHGFFRIHQENKPENGSENSTIIVPADIPAEVRLLVRETAKAVYRALGCRGLSRVDMFLTEDGKVILNEVNTLPGMTSYSRYPRMMAAAGLSFAGMIDRIVSLTLKGEGR
>Anoxybacillus_sediminis_PCH_117
MDKIKVAILFGGCSEEHDVSVKSAVEIAANINTDKYEPIFIGITKSGVWKLCEKPRPDWENGNCCSAVLSPDKHMHGLIVLKDNEFEIRRVDAAFSVLHGKSGEDGSIQGLFELSGIPYVGCDIQSSAICMDKSLAYILAKNAGIATPEFWILNHDESLAAEALPYPVFVKPARSGSSFGVTKVNSADELDAAIETARQYDSKILIEQAVSGCEVGCAVLGNSAELIVGEVDQIRLRHGFFRIHQEAEPEKGSENAEINVPADLSAEERRRIQETAKQIYKALGCSGLARVDMFLQENGSIVLNEVNTLPGFTSYSRYPRMMAAAGITLSELIDRLIVLALER
>Bacillus_circulans_VR0709
MNRIKVAILFGGCSEEHDVSVKSAIEIAANIDKEKYETLYIGITKSGVWKMCEKPCVEWENDNCCSAVLSPDKKMHGLLVKKNHEYEIDHVDVAFSVLHGKSGEDGSIQGLFELSGIPFVGCDIQSSAICMDKSLTYIVAENAGIATPEFWVFNKDDKPMADTFTYPVFVKPARSGSSFGVKKVNGADELDAAIELAGQYDSKILIEQAVLGCEVGCAVLGNSSAFVVGEVDQIRLQHGIFRIHQEAEPEKGSENAVITVPADLSAEERGRIQETAKKIYNALGCRGLARVDMFLQDNGRIVLNEVNTLPGFTSYSRYPRMMAAVGIAFPELIDRLIVLALKG
>Bacillus_sp._JCA
MDRVKVAILFGGCSEEHDVSVKSAIEIAANIDKEKYEPFYIGISKSGVWKICEKPCAEWENGNCCSAVLSPDKKMHGLLVKKNHEYEIHHVDVVFSALHGKSGEDGAIQGLFELSGIPYVGCDIQSSAICMDKSLTYIVAKNAGIATPEFWVINKDDRPVADTFTYPVFVKPARSGSSFGVKKVNGADELDTAIELARQYDSKILIEQAILGCEVGCAVLGNSSAFVVGEVDQIRLQHGIFRIHQEAEPEKGSENASITIPADLSVEERGRIQETAKRIYKALGCRGLSRVDMFLQDNGRIVLNEVNTLPGFTSYSRYPRMMAAAGITLPVLIDRLIVLALKG
>Bariatricus_massiliensis_DFI.1.181
MYKINVAVLFGGCSEEHTVSIKSAMELAANMDTEKYQPFYIGITKSGIWKLCEKPCLDWERYAKYSVVFSPGRNTHGLLIQKDAGYETQLIDVVFPMIHGKFGEDGSIQGLLELSGIPYVGCDIQSSVICMDKSLAYTTVKNAGIEVPDFQIIQDGDSPETERFGFPLFVKPARSGSSFGVNKVEKAEDLCAAINEARQYDRKVLIEQAVSGSEVGCAVLGTGTDLIVGEIDQISLKHGFFKIHQEAQPEKGSENATIQVPADLPAEVRKRIQETAKKIFQVLGCRGLARIDLFLREDGQIVLNEVNTMPGFTSYSRYPRMMTAAGFTLSELIDRLIELALRR
>Beduini_massiliensis_GM1
MKKLKAAILFGGISEEHDISIKSAIEVAGNINKDKYDVIYVGITRSGRWKRCEKITKNWEEEAGESVILSSNRDVLGMLVVGNGKYHIQPIDVIIPVLHGKMGEDGSIQGLLELSGIPYVGCGIQASAVCLDKALTYLIVQGSGFKTPEFKVVNDDKNLDNKNLKFPAFVKPARSGSSFGITKVECAEELPDAIEEARKYDKKVLIEQAITGIEVGCAVLGNGKNLLVGEVDQIRLTHGFFRIHQEKTPETGSENSAFIVPAEVPEKKREEIKQTAKAIYQSLGCCGLARIDMFLQADGQIVLNEVNTMPGLTSYSRYPRMMRAANIGLEELIDRWITLALEGGK
>Blautia_producta_ER3
MFKIKVAVLFGGCSEEHNVSVKSAMEVAANINKEKYQLFYIGITKSGAWKLCDKPCRDWENYAGYPAVISPDRRTHGLLIQKDGGYESQPVDVVLPMIHGKFGEDGTIQGLLELSGIPYVGCDIQSSVTCMDKSLAYMVVKNAGIEVPGFRVLQKGDSLEAETLSYPVFVKPARSGSSFGVNKVCRAEELQAAVTEAGKYDSKILVEEAVSGSEVGCAILGNGNDLIAGEVDQIELKHGFFKIHQEAQPEKGSENAVIRVPTALPDEVREQIQETAKKIYRVLGCRGLSRIDLFLQEDGSIVLNEVNTMPGFTSYSRYPRMMTAAGFTLSEILDRLIGLSLRR
>Blautia_pseudococcoides_SCSK
MYNINVAVLFGGCSEEHTVSIKSAMELAANIDTKKYQPFYIGITKSGIWKLCEKPCLDWERYAKYSVVFSPGRNTHGLLIQKDAGYETQLIDVVFPMIHGKFGEDGSIQGLLELSGIPYVGCDIQSSVICMDKSLAYTTVKNAGIEVPDFQIIQDGDSLETERFGFPLFVKPARSGSSFGVNKVDKAEDLCVAINEAKQYDRKVLIEQAVSGSEVGCAVLGTGMDLIVGEIDQIRLKHGFFKIHQEAQPEKGSENATIQVPADLPAEVRKRIQETAKKIYQTLGCRGLARIDLFLREDGQIVLNEVNTMPGFTSYSRYPRMMTATGFTLSELIDRLIELALRR
>Blautia_sp._NBRC_113351
MFKIKVAVLFGGCSEEHNVSIKSAMEIATNIDTKKYQPYYIGITKSGIWKMCEKPCLEWEQYAGDPVVFSPDRNTHGLLIQKDKGYEIQPVDVVLPMIHGKFGEDGSIQGLLELSGIPYVGCDIQSSVICMDKALAYTVVKNEGIAVPGFRILQEGDRLETEDFVYPVFVKPARSGSSFGVNKVCRAEELQAAIEDARKYDSKILIEEAVTGSEVGCAILGNENDLMAGEVDQIELRHGFFKIHQEAQPEKGSENAVIRVPAALPDEVRERIQKTAMKIYRILGCRGLARIDLFLREDGCIVLNEVNTMPGFTSYSRYPRMMTAAGFTLTEILDRLIELSLRR
>Brevibacillus_halotolerans_J5TS2
LYRLKIAILFGGCSEEHDVSVKSAKEIANNINTEKYEPIYIGITRSGVWKMCEKPCRDWDNENCCSAVLSPDKRMHGLLVMRDKGYQIQRIDAAFSVLHGKSGEDGAIQGLFELSGIPYVGCDIQSSAVCMDKSLAYIIAKNAGIATPEFWVINKDDRPAADALTYPVFVKPARSGSSYGVKKVNGADELDTAIESASQYDSKILIEQAVLGCEVGCAVLGNSSELIVGEVDQIRLQHGIFRIHQEAEPEKGSENAVITIPADLSAEERGRIRETAKKIYKALGCRGLARVDMFLQDNGRIVLNEVNTLPGFTSYSRYPRMMVAAGITLPELIDRLIVLAIKG
>Brevibacillus_laterosporus_ACRRF
MDRVKVAILFGGCSEEHDVSVKSAIEIAANIDKEKYEPLYIGITKSGVWKMCEKPCAEWENDNCCSAVLSPDKKMHGLLVIKNHEYEIHHVDVAFSVLHGKSGEDGSIQGLFELSGIPYVGCDIQSSAICMDKSLAYIIAKNAGIATPEFWGINKDDKPAIDAFTYPVFVKPARSGSSYGVKKVNGADELNAAIESARQYDSKILIEQAVLGCEVGCAVLGNSSELIVGEVDQIRLQHGIFRIHQEAEPEKGSENAVITIPADLSAEERGRIRETAKKIYKALGCRGLARVDMFLQDNGRIVLNEVNTLPGFTSYSRYPRMMVAAGITLPELIDRLIVLALKG
>Brevibacillus_laterosporus_B9_plasmid_unnamed2
LYRLKIAILFGGCSEEHDVSVKSAKEIANNINTEKYEPIYIGITRSGVWKMCEKPCMDWDNENCRSAVLSPDKRMHGLLVMRDKGYQIQRIDAAFSVLHGKSGEDGAIQGLFELSGIPYVGCDIQSSAVCMDKSLAYIIAKNAGIATPEFWVINKDDRPAADALTYPVFVKPARSGSSYGVKKVNGADELDAAIESARQYDSKILIEQAVLGCEVGCAVLGNSSELIVGEVDQIRLQHGIFRIHQEAEPEKGSENAVITIPADLSAEERGRIRETAKKIYKALGCRGLARVDMFLQDNGRIVLNEVNTLPGFTSYSRYPRMMVAAGITLPELIDRLIVLAIKG
>Brevibacillus_laterosporus_G25-128
MDRVKVAILFGGCSEEHDVSVKSAIEIAANIDKEKYEPLYIGITKSGVWKMCEKPCAEWENDNCCSAVLSPDKKMHGLLVIKNHEYEIHHVDVAFSVLHGKSGEDGSIQGLFELSGIPYVGCDIQSSAICMDKSLAYIIAKNAGIATPEFWVINKDDKPAIDAFTYPIFVKPARSGSSYGVKKVNGADELNAAIESARQYDSKILIEQAVLGCEVGCAVLGNSSELIVGEVDQIRLQHGIFRIHQEAEPEKGSENAVITIPADLSAEERGRIRETAKKIYKALGCRGLARVDMFLQDNGRIVLNEVNTLPGFTSYSRYPRMMVAAGITLPELIDRLIVLALKG
>Brevibacillus_laterosporus_OSY-I1
MDRVKVAILFGGCSEEHDVSVKSAIEIAANIDKEKYEPLYIGITKSGVWKMCEKPFAEWENDNCCSAVLSPDKKMHGLLVIKNHEYEIHHVDVAFSVLHGKSGEDGSIQGLFELSGIPYVGCDIQSSAICIDKSLAYIIAKNAGIATPEFWVINKDDKLAIDAFTYPVFVKPARSGSSYGVKKVNGADELNAAIESARQYDSKILIEQAVLGCEVGCAVLGNSSELIVGEVDQIRLQHGIFRIHQEAEPEKGSENAVITIPADLSAEERGRIRETAKKIYKALGCRGLARVDMFLQDNGRIVLNEVNTLPGFTSYSRYPRMMVAAGITLPELIDRLIVLALKG
>Brevibacillus_laterosporus_SAM19
LYRLKIAILFGGCSEEHDVSVKSAKEIANNINTEKYEPIYIGITRSGIWKMCEKPCMDWDNENCRSAVLSPDKRMHGLLVMRDKGYQIQRIDAAFSVLHGKSGEDGAIQGLFELSGIPYVGCDIQSSAVCMDKSLAYIIAKNAGIATPEFWVINKDDRPAADAFTYPVFVKPARSGSSYGVKKVNGADELDAAIESARQYDSKILIEQAVLGCEVGCAVLGNSSELIVGEVDQIRLQHGIFRIHQEAEPEKGSENAVITIPADLSAEERGRIRETAKKIYKALGCRGLARVDMFLQDNGRIVLNEVNTLPGFTSYSRYPRMMVAAGITLPELIDRLIVLALKG
>Brevibacillus_sp._MCWH
MDKIKVAILFGGCSEEHDVSVKSAVEIAANINTDKYEPIYIGITKSGVWKLCEKPRPDWENGNCCSAVLSPDKHIHGLIVLKDNEFEIRRVDAAFSVLHGKSGEDGSIQGLFELSGIPYVGCDIQSSAICMDKSLAYILAKNAGIATPEFWILNHDEGLSAEAFPYPVFVKPARSGSSFGVTKVNSADELDAAIETARQYDSKILIEQAVSGCEVGCAVLGNSAELIVGEVDQIRLRHGFFRIHQEAEPEKGSENAEITVPADLSAEERRRIQETAKQIYKALGCSGLARVDMFLQENGSIVLNEVNTLPGFTSYSRYPRMMAAAGITLSELIDRLIVLALER
>Brevibacillus_sp._NL20B1
MDKIKVAILFGGCSEEHDVSVKSAVEIAANINTDKYEPIFIGITKSGVWKLCEKPRPDWENGNCCSAVLSPDKHMHGLIVLKDNEFEIRRVDAAFSVLHGKSGEDGSIQGLFELSGIPYVGCDIQSSAICMDKSLAYILAKNAGIATPEFWILNHDESLAAEALPYPVFVKPARSGSSFGVTKVNSADELDAAIETARQYDSKILIEQAVSGCEVGCAVLGNSAELIVGEVDQIRLRHGFFRIHQEAEPEKGSENAEINVPADLSAEERRRIQETAKQIYKALGCSGLARVDMFLQENGSIVLNEVNTLPGFTSYSRYPRMMAAAGITLSELIDRLIVLALER
>Brevibacillus_sp._SKDU10
LYRLKIAILFGGCSEEHDVSVKSAKEIANNINTEKYEPIYIGITRSGVWKMCEKPCMDWDNESCRSAVLSPDKRMHGLLVMRDKGYQIQRIDAAFSVLHGKSGEDGAIQGLFELSGIPYVGCDIQSSAVCMDKSLAYIIAKNAGIATPEFWVINKDDRPATDAFTYPVFVKPARSGSSYGVKKVNGVDELDAAIESASQYDSKILIEQAVLGCEVGCAVLGNSSELIVGEVDQIRLQHGIFRIHQEAEPEKGSENAVITIPADLSAEERGRIRETAKKIYKALGCRGLARVDMFLQDNGRIVLNEVNTLPGFTSYSRYPRMMVAAGITLPELIDRLIVLALKG
>Brevibacillus_sp._VP
MDRVKVAILFGGCSEEHDVSVKSAIEIAANIDKEKYEPLYIGITKSGVWKMCEKPCAEWENDNCCSAVLSPDKKMHGLLVIKNHEYEIHHVDVAFSVLHGKSGEDGSIQGLFELSGIPYVGCDIQSSAICMDKSLAYIIAKNAGIATPEFWVINKDDKPAIDAFTYPVFVKPARSGSSYGVKKVNGADELNAAIESARQYDSKILIEQAVLGCEVGCAVLGNSSELIVGEVDQIRLQHGIFRIHQEAEPEKGSENAVITIPADLSAEERGRIRETAKKIYKALGCRGLARVDMFLQDNGRIVLNEVNTLPGFTSYSRYPRMMVAAGITLPELIDRLIVLALKG
>Candidatus_Formimonas_warabiya_DCMF
MDRLKIAIIFGGCSEEHPISVKSAQEVAKNLDIEKYEPFYIGITKNGVWKLCHCPDANWENGSCRRAMLSPDRSVHGLLVLEQGQYKTIRLDMVFPVLHGKLGEDGAMQGLLELSGIPYVGCDVQSSALCMDKSLAYIVARNAGIATPNFWTVTANENIDADRLTYPVFVKPARSGSSFGVSKVCRKEELLSAVETARQYDSKVLIEEAVVGSEVGCAILGNDMDLIAGEVDRICLSHGFFRIHQENKPENGSENSTVIVPADISAEARLLVQETAKAVYRALGCRGLSRVDMFLKEDGKVILNEVNTLPGMTSYSRYPRMMAAAGLTFAEVIERIVSLTWKGKRR
>Clostridioides_difficile_AI0499 
MNRIKVAIIFGGCSEEHDVSVKSAIEIAANIDTEKFDPHYIGITKNGVWKLCKKPCTEWEADSLPAILSPDRKTHGLLVMKESEYETRRIDVAFPVLHGKCGEDGAIQGLFVLSGIPYVGCDIQSSAACMDKSLAYILTKNAGIAVPEFQMIDKGDKPEAGALTYPVFVKPARSGSSFGVTKVNGTEELNAAIEAAGQYDGKILIEQAISGCEVGCAVMGNEDDLIVGEVDQIRLSHGIFRIHQENEPEKGSENAMITVPADIPVEERNRVQETAKKVYRVLGCRGLARVDLFLQEDGGIVLNEVNTLPGFTSYSRYPRMMAAAGITLPALIDSLITLALKR
>Clostridium_argentinense_113/29
LNRLKIALLFGGCSEEHDVSIKSAKEIADNIDTEKYEPIYIGITRSGVWKMCEKPCVDWDNENCRSAVLSPDKKMHGLLVMGNKGYQMQRIDAVFSALHGKSGEDGAIQGLFELSGIPYVGCDVQSSAVCMDKSLTYIVTQNAGFGTPEFLILNHGDIPDSNSLTYPVFVKPARSGSSFGVNKVNNEDELDAAIETARQYDSKVLIEQAVPGLEVGCAVLGNGTDLIVGEVDQISLSHGIFRIHQEDQPEKGSENAVVLVPANLSAEKRIKIQETAKAIYKALGCKGLSRIDMFLQEDGRIILNEVNTLPGFTSYSRYPRMMAAAGVTLSELIDHCITLALKG
>Clostridium_sp._M3/9
MDKLKVAILFGGCSEEHDVSIKSAKEIANHIDTEKYEPVYIGITKTGTWKICDKPCAEWENGDCCSAVLSPDRAMHGLIVVKNDEYQIQHIDVVFPVLHGKTGEDGSIQGLLELSGVPYVGCNIQSSAVCMDKSLTYIVVRNAGFNTPDFLILHDGDTPEADTLTYPIFIKPARSGSSFGVTKVNSANELHAAIETARQYDSKVLIEQTVSGIEVGCAVLGNGSDLFVGEVDQITLSHGIFRIHQEANPEKGSENAMFTVPANIPAEKRIEIQETAKAIYKALGCKGLSRVDMFLLKNGCIVLNEVNTLPGFTSYSRYPRMMISAGMTLSSLIKRCISLALNG
>Clostridium_sp._MLG245_Tn1549-like_transposon
MNRIKVAIIFGGCSEEHDVSVKSAIEIAANIDTEKFDPHYIGITKNGVWKLCKKPCTEWEADSLPAILSPDRKTHGLLVMKESEYETRRIDVAFPVLHGKCGEDGAIQGLFVLSGIPYVGCDIQSSAACMDKSLAYILTKNAGIAVPEFQIIDKGDKPEAGALTYPVFVKPARSGSSFGVTKVNGTEELNAAIEAAGQYDGKILIEQAISGCEVGCAVMGNEDDLIVGEVDQIRLSHGIFRIHQENEPEKGSENAMITVPADIPVEERNRVQETAKKVYRVLGCRGLARVDLFLQEDGGIVLNEVNTMPGFTSYSRYPRMVAAAGITLPALIDSLITLALKR
>Clostridium_tagluense_CS002
MDRLKIAIIFGGCSEEHPISIKSAQEVAKNLDMEKYEPFYIGITKNGVWKLCHCPDANWENGSCRPAILSPDRSVHGLLVLEQGQYKTIRLDMVFPVLHGKLGEDGAMQGLLELSGIPYVGCDIQSSALCMDKSLAFIVARNAEVATPNFWTVMANENIDADQLTYPVFVKPARSGSSFGISKVCRKEELLSAVETARQYDSKVLIEEAIVGSEVGCAILGNDMDLIVGEVDQICLSHGFFKIHQENKPENGSENSTIIVPADISAEARLLVQETAKVIYRALGCRGLSRVDMFLTEDGKVILNEVNTLPGMTSYSRYPRMMAAAGLPLCEVIDRIVSLTVKGERR
>Cohnella_zeiphila_CBP-2801
MDKIKVAILFGGCSEEHEVSVKSAMEIAANFDNEKYEPIYIGITKSGVWKVCEKPGFEWEIGNGYSAVLSPDKQMRGLLVRKNHGYEIRHVDVAFPVLHGKSGEDGAIQGLFELSGIPYVGCDIQSSAICMDKSLAYIVARNAGIATPEFWVIHQDDWPAPEAFTYPIFVKPARSGSSFGVTKAGGPDELEAAIEAARRYDSKILIEQAVLGCEVGCAVLGDSGDHSELMVGEVDQIRLRHGIFRIHQEAEPEKGSENAVIAVPADLPSEERGRIRETAQKIYKALGCRGLARVDMFLQDNGRIVLNEVNTLPGFTSYSRYPRMMAAAGITLPELIDRLILLALKG
>Cuneatibacter_sp._NSJ-177
MDKIKVAVLFGGCSEEHQVSIKSAMELSANLDTKKYEPFYIGITKSGAWKMCGKPCPEWEKYAKWPVVFSPDRNTHGLLIHKEGGYEFQPVDVVFPIIHGKSGEDGSIQGLLELSGIPYVGCDVQSSVICMDKALAYTVVKDAGIEVPEFWTIQEGDRLETEELAFPVFVKPARSGSSFGVNKVCREEELQAAINEAKRYDSKILIEQAVTGCEVGCAILGNCSDLIAGEVDQIRLKHGFFQIHQEAQPEKGSENAAILVPAGLPAEVKEQIQNTAKKIYRTLGCRGLARVDLFLREDGHIVLNEVNTMPGFTSYSRYPRMMIAAGFSLSELFDHLIQLSLRR
>Dictyobacter_alpinus_Uno16
MDRLNIAILFGGCSEEHPISVKSAQEVAKHLDIEKYEPFYIGITKSGAWKLCDGPGANWENNNCRPALLSPDRSVHGLLVLEQGQYKTIRLDMVLPVLHGKLGEDGAIQGLLELSSIPYVGCDIQSSALCMDKSLAYIVVRNAGIATPNFWVVTVDEDINADRLPYPVVVKPARSGSSFGVSKISRKEELLSAVEAARQYDSKVLIEEVVVGSEVGCAIVGNDLDLLVGEVDQICLSHGFFRIHQENNPESGSENSTVIVPADLSAEERLLVQQKAKVIYHALGCRGLSRVDMFLKEDGTVVLNEVNTLPGMTSYSRYPRMMAAAGLPFAEVIDRMVSLALNGKDDER
>Enterococcus_faecalis_ARO1-DG_pARO1.3
MNRIKVAILFGGCSEEHDVSVKSAIEIAANINKEKYEPLYIGITKSGVWKMCEKPCAEWENDNCYSAVLSPDKKMHGLLVKKNHEYEINHVDVAFSALHGKSGEDGSIQGLFELSGIPFVGCDIQSSAICMDKSLTYIVAKNAGIATPAFWVINKDDRPVAATFTYPVFVKPARSGSSFGVKKVNSADELDYAIESARQYDSKILIEQAVSGCEVGCAVLGNSAALVVGEVDQIRLQYGIFRIHQEVEPEKGSENAVITVPADLSAEERGRIQETAKKIYKALGCRGLARVDMFLQDNGRIVLNEVNTLPGFTSYSRYPRMMAAAGIALPELIDRLIVLALKG
>Enterococcus_faecalis_BM4382_Tn1549
MNRIKVAIIFGGCSEEHDVSVKSAIEIAANINTEKFDPHYIGITKNGVWKLCKKPCTEWEADSLPAILSPDRKTHGLLVMKESEYETRRIDVAFPVLHGKCGEDGAIQGLFELSGIPYVGCDIQSSAACMDKSLAYILTKNAGIAVPEFQMIDKGDKPEAGALTYPVFVKPARSGSSFGVTKVNGTEELNAAIEAAGQYDGKILIEQAISGCEVGCAVMGNEDDLIVGEVDQIRLSHGIFRIHQENEPEKGSENAMITVPADIPVEERNRVQETAKKVYRVLGCRGLARVDLFLQEDGGIVLNEVNTLPGFTSYSRYPRMVAAAGITLPALIDSLITLALKR
>Enterococcus_faecalis_pSL1
MNRIKVAILFGGCSEEHDVSVKSAIEIAANINKEKYEPLYIGITKSGVWKMCEKPCAEWENDNCYSAVLSPDKKMHGLLVKKNHEYEINHVDVAFSALHGKSGEDGSIQGLFELSGIPFVGCDIQSSAICMDKSLTYIVAKNAGIATPAFWVINKDDRPVAATFTYPVFVKPARSGSSFGVKKVNSADELDYAIESARQYDSKILIEQAVSGCEVGCAVLGNSAALVVGEVDQIRLQYGIFRIHQEVEPEKGSENAVITVPADLSAEERGRIQETAKKIYKALGCRGLARVDMFLQDNGRIVLNEVNTLPGFTSYSRYPRMMAAAGIALPELIDRLIVLALKG
>Enterococcus_faecalis_pWZ7140
MNRIKVAILFGGCSEEHDVSVKSAIEIAANINKEKYEPLYIGITKSGVWKMCEKPCAEWENDNCYSAVLSPDKKMHGLLVKKNHEYEINHVDVAFSALHGKSGEDGSIQGLFELSGIPFVGCDIQSSAICMDKSLTYIVAKNAGIATPAFWVINKDDRPVAATFTYPVFVKPARSGSSFGVKKVNSADELDYAIESARQYDSKILIEQAVSGCEVGCAVLGNSAALVVGEVDQIRLQYGIFRIHQEVEPEKGSENAVITVPADLSAEERGRIQETAKKIYKALGCRGLARVDMFLQDNGRIVLNEVNTLPGFTSYSRYPRMMAAAGIALPELIDRLIVLALKG
>Enterococcus_faecium_399/F98/A4_pVEF4
MNRIKVAILFGGCSEEHDVSVKSAIEIAANINKEKYEPLYIGITKSGVWKMCEKPCAEWENDNCYSAVLSPDKKMHGLLVKKNHEYEINHVDVAFSALHGKSGEDGSIQGLFELSGIPFVGCDIQSSAICMDKSLTYIVAKNAGIATPAFWVINKDDRPVAATFTYPVFVKPARSGSSFGVKKVNSADELDYAIESARQYDSKILIEQAVSGCEVGCAVLGNSAALVVGEVDQIRLQYGIFRIHQEVEPEKGSENAVITVPADLSAEERGRIQETAKKIYKALGCRGLARVDMFLQDNGRIVLNEVNTLPGFTSYSRYPRMMAAAGIALPELIDRLIVLALKG
>Enterococcus_faecium_399/F99/A9
MNRIKVAILFGGCSEEHDVSVKSAIEIAANINKEKYEPLYIGITKSGVWKMCEKPCAEWENDNCYSAVLSPDKKMHGLLVKKNHEYEINHVDVAFSALHGKSGEDGSIQGLFELSGIPFVGCDIQSSAICMDKSLTYIVAKNAGIATPAFWVINKDDRPVAATFTYPVFVKPARSGSSFGVKKVNSADELDYAIESARQYDSKILIEQAVSGCEVGCAVLGNSAALVVGEVDQIRLQYGIFRIHQEVEPEKGSENAVITVPADLSAEERGRIQETAKKIYKALGCRGLARVDMFLQDNGRIVLNEVNTLPGFTSYSRYPRMMAAAGIALPELIDRLIVLALKG
>Enterococcus_faecium_399/F99/H8
MNRIKVAILFGGCSEEHDVSVKSAIEIAANINKEKYEPLYIGITKSGVWKMCEKPCAEWENDNCYSAVLSPDKKMHGLLVKKNHEYEINHVDVAFSALHGKSGEDGSIQGLFELSGIPFVGCDIQSSAICMDKSLTYIVAKNAGIATPAFWVINKDDRPVAATFTYPVFVKPARSGSSFGVKKVNSADELDYAIESARQYDSKILIEQAVSGCEVGCAVLGNSAALVVGEVDQIRLQYGIFRIHQEVEPEKGSENAVITVPADLSAEERGRIQETAKKIYKALGCRGLARVDMFLQDNGRIVLNEVNTLPGFTSYSRYPRMMAAAGIALPELIDRLIVLALKG
>Enterococcus_faecium_399/S99/A7
MNRIKVAILFGGCSEEHDVSVKSAIEIAANINKEKYEPLYIGITKSGVWKMCEKPCAEWENDNCYSAVLSPDKKMHGLLVKKNHEYEINHVDVAFSALHGKSGEDGSIQGLFELSGIPFVGCDIQSSAICMDKSLTYIVAKNAGIATPAFWVINKDDRPVAATFTYPVFVKPARSGSSFGVKKVNSADELDYAIESARQYDSKILIEQAVSGCEVGCAVLGNSAALVVGEVDQIRLQYGIFRIHQEVEPEKGSENAVITVPADLSAEERGRIQETAKKIYKALGCRGLARVDMFLQDNGRIVLNEVNTLPGFTSYSRYPRMMAAAGIALPELIDRLIVLALKG
>Enterococcus_faecium_BM4147_pIP816
MNRIKVAILFGGCSEEHDVSVKSAIEIAANINKEKYEPLYIGITKSGVWKMCEKPCAEWENDNCYSAVLSPDKKMHGLLVKKNHEYEINHVDVAFSALHGKSGEDGSIQGLFELSGIPFVGCDIQSSAICMDKSLTYIVAKNAGIATPAFWVINKDDRPVAATFTYPVFVKPARSGSSFGVKKVNSADELDYAIESARQYDSKILIEQAVSGCEVGCAVLGNSAALVVGEVDQIRLQYGIFRIHQEVEPEKGSENAVITVPADLSAEERGRIQETAKKIYKALGCRGLARVDMFLQDNGRIVLNEVNTLPGFTSYSRYPRMMAAAGIALPELIDRLIVLALKG
>Enterococcus_faecium_E155
MNKIKVAIIFGGCSEEHDVSVKSAIEIAANINTEKFDPHYIGITKNGVWKLCKKPCTEWEADSLPAIFSPDRKTHGLLVMKEREYETRRIDVAFPVLHGKCGEDGAIQGLFELSGIPYVGCDIQSSAACMDKSLAYILTKNAGIAVPEFQMIEKGDKPEARTLTYPVFVKPARSGSSFGVTKVNSTEELNAAIEAAGQYDGKILIEQAISGCEVGCAVMGNEDDLIVGEVDQIRLSHGIFRIHQENEPEKGSENAMIIVPADIPVEERNRVQETAKKVYRVLGCRGLARVDLFLQEDGGIVLNEVNTLPGFTSYSRYPRMAAAAGITLPALIDSLITLAIER
>Enterococcus_faecium_E525
MNRIKVAIIFGGCSEEHDVSVKSAIEIAANIDTEKFDPHYIGITKNGVWKLCKKPCTEWEADSLPAILSPDRKTHGLLVMKESEYETRRIDVAFPVLHGKCGEDGAIQGLFVLSGIPYVGCDIQSSAACMDKSLAYILTKNAGIAVPEFQIIDKGDKPEAGALTYPVFVKPARSGSSFGVTKVNGTEELNAAIEAAGQYDGKILIEQAISGCEVGCAVMGNEDDLIVGEVDQIRLSHGIFRIHQENEPEKGSENAMITVPADIPVEERNRVQETAKKVYRVLGCRGLARVDLFLQEDGGIVLNEVNTMPGFTSYSRYPRMVAAAGITLPALIDSLITLALKR
>Enterococcus_faecium_HBSJRP_10
MNRIKVAILFGGCSEEHDVSVKSAIEIAANINKEKYEPLYIGITKSGVWKMCEKPCAEWENDNCYSAVLSPDKKMHGLLVKKNHEYEINHVDVAFSALHGKSGEDGSIQGLFELSGIPFVGCDIQSSAICMDKSLTYIVAKNAGIATPAFWVINKDDRPVAATFTYPVFVKPARSGSSFGVKKVNSADELDYAIESARQYDSKILIEQAVSGCEVGCAVLGNSAALAVGEVDQIRLQYGIFRIHQEVEPEKGSENAVITVPADLSAEERGRIQETAKKIYKALGCRGLARVDMFLQDNGRIVLNEVNTLPGFTSYSRYPRMMAAAGIALPELIDRLIVLALKG
>Enterococcus_faecium_MLG229_Tn1549
MNRIKVAIIFGGCSEEHDVSVKSAIEIAANIDTEKFDPHYIGITKNGVWKLCKKPCTEWEADSLPAILSPDRKTHGLLVMKESEYETRRIDVAFPVLHGKCGEDGAIQGLFVLSGIPYVGCDIQSSAACMDKSLAYILTKNAGIAVPEFQIIDKGDKPEAGALTYPVFVKPARSGSSFGVTKVNGTEELNAAIEAAGQYDGKILIEQAISGCEVGCAVMGNEDDLIVGEVDQIRLSHGIFRIHQENEPEKGSENAMITVPADIPVEERNRVQETAKKVYRVLGCRGLARVDLFLQEDGGIVLNEVNTMPGFTSYSRYPRMVAAAGITLPALIDSLITLALKR
>Enterococcus_faecium_pF856
MNRIKVAILFGGCSEEHDVSVKSAIEIAANINKEKYEPLYIGITKSGVWKMCEKPCAEWENDNCYSAVLSPDKKMHGLLVKKNHEYEINHVDVAFSALHGKSGEDGSIQGLFELSGIPFVGCDIQSSAICMDKSLTYIVAKNAGIATPAFWVINKDDRPVAATFTYPVFVKPARSGSSFGVKKVNSADELDYAIESARQYDSKILIEQAVSGCEVGCAVLGNSAALAVGEVDQIRLQYGIFRIHQEVEPEKGSENAVITVPADLSAEERGRIQETAKKIYKALGCRGLARVDMFLQDNGRIVLNEVNTLPGFTSYSRYPRMMAAAGIALPELIDRLIVLALKG
>Enterococcus_faecium_PR00859-7_plasmid_unnamed_4
MNRIKVAILFGGCSEEHDVSVKSAIEIAANINKEKYEPLYIGITKSGVWKMCEKPCAEWENDNCYSAVLSPDKKMHGLLVKKNHEYEINHVDVAFSALHGKSGEDGSIQGLFELSGIPFVGCDIQSSAICMDKSLTYIVAKNAGIATPAFWVINKDDRPVAATFTYPVFVKPARSGSSFGVKKVNSADELDYAIESARQYDSKILIEQAVSGCEVGCAVLGNSAALAVGEVDQIRLQYGIFRIHQEVEPEKGSENAVITVPADLSAEERGRIQETAKKIYKALGCRGLARVDMFLQDNGRIVLNEVNTLPGFTSYSRYPRMMAAAGIALPELIDRLIVLALKG
>Enterococcus_faecium_PR01996-12_plasmid_unnamed_4
MNRIKVAILFGGCSEEHDVSVKSAIEIAANINKEKYEPLYIGITKSGVWKMCEKPCAEWENDNCYSAVLSPDKKMHGLLVKKNHEYEINHVDVAFSALHGKSGEDGSIQGLFELSGIPFVGCDIQSSAICMDKSLTYIVAKNAGIATPAFWVINKDDRPVAATFTYPVFVKPARSGSSFGVKKVNSADELDYAIESARQYDSKILIEQAVSGCEVGCAVLGNSAALAVGEVDQIRLQYGIFRIHQEVEPEKGSENAVITVPADLSAEERGRIQETAKKIYKALGCRGLARVDMFLQDNGRIVLNEVNTLPGFTSYSRYPRMMAAAGIALPELIDRLIVLALKG
>Enterococcus_faecium_PR02395-7_plasmid_unnamed_5
MNRIKVAILFGGCSEEHDVSVKSAIEIAANINKEKYEPLYIGITKSGVWKMCEKPCAEWENDNCYSAVLSPDKKMHGLLVKKNHEYEINHVDVAFSALHGKSGEDGSIQGLFELSGIPFVGCDIQSSAICMDKSLTYIVAKNAGIATPAFWVINKDDRPVAATFTYPVFVKPARSGSSFGVKKVNSADELDYAIESARQYDSKILIEQAVSGCEVGCAVLGNSAALAVGEVDQIRLQYGIFRIHQEVEPEKGSENAVITVPADLSAEERGRIQETAKKIYKALGCRGLARVDMFLQDNGRIVLNEVNTLPGFTSYSRYPRMMAAAGIALPELIDRLIVLALKG
>Enterococcus_faecium_PR02648-8_plasmid_unnamed_2
MNRIKVAILFGGCSEEHDVSVKSAIEIAANINKEKYEPLYIGITKSGVWKMCEKPCAEWENDNCYSAVLSPDKKMHGLLVKKNHEYEINHVDVAFSALHGKSGEDGSIQGLFELSGIPFVGCDIQSSAICMDKSLTYIVAKNAGIATPAFWVINKDDRPVAATFTYPVFVKPARSGSSFGVKKVNSADELDYAIESARQYDSKILIEQAVSGCEVGCAVLGNSAALAVGEVDQIRLQYGIFRIHQEVEPEKGSENAVITVPADLSAEERGRIQETAKKIYKALGCRGLARVDMFLQDNGRIVLNEVNTLPGFTSYSRYPRMMAAAGIALPELIDRLIVLALKG
>Enterococcus_faecium_RBWH1
MNRIKVAIIFGGCSEEHDVSVKSAIEIAANIDTEKFDPHYIGITKNGVWKLCKKPCTEWEADSLPAILSPDRKTHGLLVMKESEYETRRIDVAFPVLHGKCGEDGAIQGLFVLSGIPYVGCDIQSSAACMDKSLAYILTKNAGIAVPEFQIIDKGDKPEAGALTYPVFVKPARSGSSFGVTKVNGTEELNAAIEAAGQYDGKILIEQAISGCEVGCAVMGNEDDLIVGEVDQIRLSHGIFRIHQENEPEKGSENAMITVHADIPVEERNRVQETAKKVYRVLGCRGLARVDLFLQEDGGIVLNEVNTMPGFTSYSRYPRMVAAAGITLPALIDSLITLALKR
>Enterococcus_faecium_RBWH1_pRBWH1.3
MNRIKVAILFGGCSEEHDVSVKSAIEIAANINKEKYEPLYIGITKSGVWKMCEKPCAEWENDNCYSAVLSPDKKMHGLLVKKNHEYEINHVDVAFSALHGKSGEDGSIQGLFELSGIPFVGCDIQSSAICMDKSLTYIVAKNAGIATPAFWVINKDDRPVAATFTYPVFVKPARSGSSFGVKKVNSADELDYAIESARQYDSKILIEQAVSGCEVGCAVLGNSAALAVGEVDQIRLQYGIFRIHQEVEPEKGSENAVITVPADLSAEERGRIQETAKKIYKALGCRGLARVDMFLQDNGRIVLNEVNTLPGFTSYSRYPRMMAAAGIALPELIDRLIVLALKG
>Enterococcus_faecium_VREfm1_pPEC286
MNRIKVAILFGGCSEEHDVSVKSAIEIAANINKEKYEPLYIGITKSGVWKMCEKPCAEWENDNCYSAVLSPDKKMHGLLVKKNHEYEINHVDVAFSALHGKSGEDGSIQGLFELSGIPFVGCDIQSSAICMDKSLTYIVAKNAGIATPAFWVINKDDRPVAATFTYPVFVKPARSGSSFGVKKVNSADELDYAIESARQYDSKILIEQAVSGCEVGCAVLGNSAALAVGEVDQIRLQYGIFRIHQEVEPEKGSENAVITVPADLSAEERGRIQETAKKIYKALGCRGLARVDMFLQDNGRIVLNEVNTLPGFTSYSRYPRMMAAAGIALPELIDRLIVLALKG
>Enterococcus_faecium_VREfm81_pBUD102
MNRIKVAILFGGCSEEHDVSVKSAIEIAANINKEKYEPLYIGITKSGVWKMCEKPCAEWENDNCYSAVLSPDKKMHGLLVKKNHEYEINHVDVAFSALHGKSGEDGSIQGLFELSGIPFVGCDIQSSAICMDKSLTYIVAKNAGIATPAFWVINKDDRPVAATFTYPVFVKPARSGSSFGVKKVNSADELDYAIESARQYDSKILIEQAVSGCEVGCAVLGNSAALAVGEVDQIRLQYGIFRIHQEVEPEKGSENAVITVPADLSAEERGRIQETAKKIYKALGCRGLARVDMFLQDNGRIVLNEVNTLPGFTSYSRYPRMMAAAGIALPELIDRLIVLALKG
>Enterococcus_faecium_VREfm87_pMIS102
MNRIKVAILFGGCSEEHDVSVKSAIEIAANINKEKYEPLYIGITKSGVWKMCEKPCAEWENDNCYSAVLSPDKKMHGLLVKKNHEYEINHVDVAFSALHGKSGEDGSIQGLFELSGIPFVGCDIQSSAICMDKSLTYIVAKNAGIATPAFWVINKDDRPVAATFTYPVFVKPARSGSSFGVKKVNSADELDYAIESARQYDSKILIEQAVSGCEVGCAVLGNSAALAVGEVDQIRLQYGIFRIHQEVEPEKGSENAVITVPADLSAEERGRIQETAKKIYKALGCRGLARVDMFLQDNGRIVLNEVNTLPGFTSYSRYPRMMAAAGIALPELIDRLIVLALKG
>Enterococcus_gallinarum_A6981_pA6981
MNRIKVAILFGGCSEEHDVSEKSAIEIAANINKEKYEPLYIGITKSGVWKMCEKPCAEWENDNCYSAVLSPDKKMHGLLVKKNHEYEINHVDVAFSALHGKSGEDGSIQGLFELSGIPFVGCDIQSSAICMDKSLTYIVAKNAGIATPAFWVINKDDRPVAATFTYPVFVKPARSGSSFGVKKVNSADELDYAIESARQYDSKILIEQAVSGCEVGCAVLGNSAALAVGEVDQIRLQYGIFRIHQEVEPEKGSENAVITVPADLSAEERGRIQETAKKIYKALGCRGLARVDMFLQDNGRIVLNEVNTLPGFTSYSRYPRMMAAAGIALPELIDRLIVLALKG
>Extibacter_muris_DSM_28560
MYKINVAVLFGGCSEEHTVSIKSAMELAANIDMEKYQPFYIGITKSGVWKLCEKPCLDWERYAKYPVVFSPGRNTHGLLIQKDDGYETQLVDVVFPMIHGKFGEDGSIQGLLELSGIPYVGCDIQSSVICMDKSLAYTAVKNAGIKVPDFQIIQDGASPGAERFGFPLFVKPARSGSSFGVNKVDKAEDLCAAINEARQYDRKVLIEQAVCGSEVGCAVLGTGTNLIVGEVDQISLKHGFFKIHQEAQPEKGSENATIKVPADLPAEIRERIQKTAKKIYQILGCRGLARIDLFLQEDGHVVLNEVNTMPGFTSYSRYPRMMAAAGFTLSELIDCLIELALRR
>Ktedonobacter_racemifer_DSM_44963
MDRLKVAILFGGCSEEHPISVKSAQEVAKHLDIEKYEPFYIGITKSGAWKLCDGPGANWENNNCRPAMLSPDRSVHGLLVLEQGQYKTIRLDMVLPVLHGKLGEDGAMQGLLELSGIPYVGCDIQSSALCMDKSLAYIVVRNAGIATPNFWIVTADEDIDADRLPYPVVVKPARSGSSFGVSKVSRKEELLSAVETARQYDSKVLIEEAVVGSEVGCAILGNDLDVIVGEVDQIRLSHGFFRIHQENNPESGSENSTVIVPADISAEARLLVQQTAKAIYRTLGCRGLSRVDMFLKEDGKVVLNEVNTLPGMTSYSRYPRMMAGAGLPFAEVIDRMVSFALNGKDDER
>Ktedonobacter_sp._SOSP1-52
MERLKVAILFGGCSEEHPISVKSAQEVAKHLNIEKYEPFYIGITKSGAWKLCDGPGANWENNTCRPAMLSPDRSVHGLLVLEQGQYKTISLDIVLPVLHGKLGEDGAMQGLLELSGIPYVGCDIQSSALCIDKSLTYTVVRSAGIATPNFWTVTADEDIDADQLPYPVFVKPARSGSSYGVTKVSRKEELLSAVETAREYDSKVLIEEAVVGSEVGCAILGNDTDDLITGELDRVSLSHGFFRIHQESNPESGSENATFIVPADISAEARALVQETAKAIYRALGCRGLARVDTFLTEDGKVVLNEVNTFPGMTSYSRYPRMMAGAGLLFAEVIDRMVSFALNGKDDEREGHR
>Ktedonobacteria_bacterium_brp13
MDRLKVAILFGGCSEEHPISVKSAQEVAKHLDIEKYEPFYIGITKSGAWKLCDGPGANWENNNCRPAMLSPDRSIHGLLVLEQGQYKTIRLDMVLPVLHGKLGEDGAMQGLLELSGIPYVGCDIQSSALCMDKSLAYIVARNAGIATPNFWIVTADEDIDADRLPYPVVVKPARSGSSFGVSKVSRKEELLSAVETARQYDSKVLIEEAVVGSEVGCAILGNDLDLMVGEVDQIRLSHGFFRIHQENNPESGSENSTVIVPADISAEARLLVQQTAKAIYRALGCRGLSRVDMFLKEDGKVVLNEVNTLPGMTSYSRYPRMMAGAGLPFAEMIDRMVSFALNGKNDER
>Ktedonosporobacter_rubrisoli_SCAWS-G2
MGRLKLAIIFGGCSEEHPISVKSAQEVAKHLDIEKYEPYYIGITKSGAWKLCDGPGANWENNSRPAILSPDRSVHGLLVLEQGQYKTISLDIVLPVLHGKLGEDGAIQGLLELSGIPYVGCDIQSSALCMDKSLAYIIVRNAGIATPNFWIVTADEDIDADRLPYPVVVKPARSGSSFGVSKVAGKDELLSAVETARQYDAKVLIEEAVVGSEVGCAILGNDRDLIVGEVDQIRLSHGFFRIHQENNPESGSENSTVIVPADISAEARLLAQQTAKAIYRALGCRGLARVDMFLREDGKIILNEVNTLPGMTSYSRYPRMMAGAGMPFAEMLDRMVSIALKGKGAER
>Lachnospiraceae_bacterium_M18-1
MYKLKIAVLFGGCSEEHDVSVKSAMEVAANINKEKYQLFYIGITKSGAWKLCDKPCRDWENYAGYPAVISPDRRTHGLLIQKDGGYESQPVDVVLPMIHGKFGEDGTIQGLLELSGIPYVGCDIQSSVTCMDKSLAYMVVKNAGIEVPGFRVLQKGDSLEAETLSYPVFVKPARSGSSFGVNKVCKAEELQAAIEDARKYDSKILIEEAVTGSEVGCAILGNGNDLIAGEVDQIELKHGFFKIHQEAQPEKGSENAVIRVPTALPDEVREQIQETAKKIYRVLGCRGLSRIDLFLQEDGSIVLNEVNTMPGFTSYSRYPRMMTAAGFTLSEILDRLIGLSLRR
>Lachnotalea_sp._AF33-28
MYKMKVAVLFGGCSEEHDVSIKSAMELAKNLNTEKYEVFYIGITKYGIWKMCEKPCMEWEKYAKHPAVLSPVRNMHGLLIQKDDRYDIQRIDVVFPMLHGKFGEDGSMQGLLELSGIPYVGCDIQSSVICMDKALTYAVMERAGIDVPKFRLIQDGGSVDAEDFVYPVFVKPARSGSSYGVNKVCRANDLQAAIDEAKRYDRKILIEQAVTGSEVGCAIFGNGSYLIAGEIDQIELKHGFFKIHQEAQPEKGSENAVIRVPADLTAEVRKQIQKTAEKIYRTLGCRGLARIDLFLQEDGHLVLNEVNTMPGFTSYSRFPRMMVAAGFTLSELLDHLIELALRRAVQ
>Longicatena_caecimuris_3BBH23
MYKINVAVLFGGCSEEHTVSIKSAIELAANIDTGKYQPFYIGITKSGVWKLCEKPCLDWERYAKYPVVFSPGRNTHGLLIQKDDGYEIQPVDVVFPMIHGKFGEDGSIQGLLELSGIPYVGCDIQSSVICMDKSLAYTVVKNAGIEAPNFQLIQDGGSPETEKFSFPLFVKPARSGSSFGVNKVDKAEDLCAAINEAKQYDRKVLIEQAVSGSEVGCAVLGNGTDLIVGEVDQISLKHGFFKIHQEAQPEKGSENATIKVPADLPTKVREQIQETAKKIYQTLGCRGLARIDLFLREDGQIVLNEVNTMPGFTSYSRYPRMMTAAGFTLSELIDRLIELALRR
>Neobacillus_jeddahensis_JCE
MDRVKVAILFGGCSEEHDVSVKSAIEIAANIDKEKYEPFYIGISKSGVWKICEKPCAEWENGNCCSAVLSPDKKMHGLLVKKNHEYEIHHVDVVFSALHGKSGEDGAIQGLFELSGIPYVGCDIQSSAICMDKSLTYIVAKNAGIATPEFWVINKDDRPVADTFTYPVFVKPARSGSSFGVKKVNGADELDTAIELARQYDSKILIEQAILGCEVGCAVLGNSSAFVVGEVDQIRLQHGIFRIHQEAEPEKGSENASITIPADLSVEERGRIQETAKRIYKALGCRGLSRVDMFLQDNGRIVLNEVNTLPGFTSYSRYPRMMAAAGITLPVLIDRLIVLALKG
>Neobacillus_jeddahensis_MGYG-HGUT-01469
MDRVKVAILFGGCSEEHDVSVKSAIEIAANIDKEKYEPFYIGISKSGVWKICEKPCAEWENGNCCSAVLSPDKKMHGLLVKKNHEYEIHHVDVVFSALHGKSGEDGAIQGLFELSGIPYVGCDIQSSAICMDKSLTYIVAKNAGIATPEFWVINKDDRPVADTFTYPVFVKPARSGSSFGVKKVNGADELDTAIELARQYDSKILIEQAILGCEVGCAVLGNSSAFVVGEVDQIRLQHGIFRIHQEAEPEKGSENASITIPADLSVEERGRIQETAKRIYKALGCRGLSRVDMFLQDNGRIVLNEVNTLPGFTSYSRYPRMMAAAGITLPVLIDRLIVLALKG
>Oxobacter_pfennigii_DSM_3222
MDKLKIAIIFGGCSEEHPISVKSAQEVAKNLDPQKYEPFYIGITKNGVWKLCNFPDRNWEKISCHPAMLSPDRSIHGLLVLEQGQYKTIPLDMVFPVLHGKLGEDGAMQGLLELSGIPYAGCDVQSSALCMDKSLAYIVAGNAGIATPNFWIITAKENIDAGGFTYPVFVKPARSGSSFGVTKVCRKEELRSAVETARQYDSKVLIEEAVAGSEVGCAILGDDMDLIAGEVDQISLSHSFFRIHQENEPEKGSENSTVTVPADISAEARLLIQETAKAIYRALGCRGLSRVDMFLKEDGKVILNEVNTLPGMTSYSRYPRMMAAAGLTLAEVIDRIVALTLKGKR
>Paenibacillus_apiarius_MW-14
LYRLKIAILFGGCSEEHDVSVKSAKEIANNINTEKYEPIYIGITRSGVWKMCEKPCMDWDNENCRSAVLSPDKRMHGLLVMRDKGYQIQRIDAAFSVLHGKSGEDGAIQGLFELSGIPYVGCDIQSSAVCMDKSLAYIIAKNDGIATPEFWVINKDDRPAADAFTYPVFVKPARSGSSYGVKKVNGADELDAAIESARQYDSKILIEQAVLGCEVGCAVLGNSSELIVGEVDQIRLQHGIFRIHQEAEPEKGSENAVITIPADLSAEERGRIRETAKKIYKALGCRGLARVDMFLQDNGRIVLNEVNTLPGFTSYSRYPRMMVAAGITLPELIDRLIVLALKG
>Paenibacillus_apiarius_PA-B2B
LYRVKIAILFGGCSEEHDVSVKSAKEIANNINTEKYEPIYIGITRSGVWKMCEKPCMDWDNENCRSAVLSPDKRMHGLLVMRDKGYQIQRIDAAFSVLHGKSGEDGAIQGLFELSGIPYVGCDIQSSAVCMDKSLAYIIAKNDGIATPEFWVINKDDRPAAAAFTYPVFVKPARSGSSYGVKKVNGADELDAAIESARQYDSKILIEQAVLGCEVGCAVLGNSSELIVGEVDQIRLQHGIFRIHQEAEPEKGSENAVITIPADLSAEERGRIRDTAKKIYKALGCRGLARVDMFLQDNGRIVLNEVNTLPGFTSYSRYPRMMVAAGITLPELIDRLIVLALKG
>Paenibacillus_dendritiformis_J6TS7
MNRVKVAILFGGCSEEHDVSVKSAREIAANIDNEKYEPLYIGITKSGVWKMCEKPCAEWENGNCCSAVLSPDKKMHGLLVKKNHEYEIHHVDVAFSVLHGKSGEDGSIQGLFELSGIPFVGCDIQSSAICMDKSLAYIIAKNAGIATPEFWVINKDDRPAADAFTYPVFVKPARSGSSYGVKKVNGADELDAAIESARQYDSKILIEQAVLGCEVGCAVLGNGSELIVGEVDQIRLQHGFFRIHQEAEPEKGSENAVITIPADLSAEERGRIQETAKKIYKALGCRGLSRVDMFLQDNGRIVLNEVNTLPGFTSYSRYPRMMAAAGITLPELIDRLIVLALKGE
>Paenibacillus_elgii_MER_157
MNKLKIAVLFGGRSEEHAVSIKSAQEIARNLDPEKFDPLYIGITKAGGWKLCDYPDANWESGNGFPAILSPDRNVHGLIVLEQGEYKIIRLDMVFPVLHGKMGEDGAMQGLLELSGIPYAGCDIQSSALCMDKSLAYVIVRNAGIATPDFWTFNQGDMPDAEQLVYPVFVKPARSGSSFGISKVCNMDELPEAIESARQYDTKILIEQMISGSEVGCAVLGTGNDLFVGEVDQIQLSHGFFQIHQEKNPETGSENSTIKVPADISDQDKKRVQETAKLVYRALGCSGLARVDMFLQEDGQVVLNEVNTMPGCTSYSRYPRMMVAAGLTLADVIERVVALAMEG
>Paenibacillus_elgii_SWL-W8
MNKLKIAVLFGGCSEEHAVSIKSAQEIARNLDPEKFDPLYIGISKAGGWKLCDYPDANWESGNGIPAILSPDRNVHGLIVLEQGEYKIIRLDMVFPVLHGKMGEDGAIQGLLELSGIPYVGCDIQSSALCMDKSLAYVIVRNAGIATPDFWIFNQGDMPDAEQLVYPVFVKPARSGSSFGISKVCNMDELPEAIESARQYDPKIVIEQMISGSEVGCAVLGTGNDLFVGEVDQIQLSHGFFQIHQEKNPETGSENSTIKVPADISDQDKKRVQETAKLVYRALGCSGLARVDMFLQEDGQVVLNEVNTMPGCTSYSRYPRMMAAAGLTLADVIERVVALAMEG
>Paenibacillus_flagellatus_DXL2
MNKLKLAVLFGGCSEEHDVSIKSAQEIARNLDPEKFDPLYIGITKDGGWKLCEYPDANWESGTCIPAMLSPDRNVHGLIVLEQGECKIIRLDVVFPVLHGKMGEDGAMQGLLELSGIPYVGCDIQSSVLCMDKSLAYGIVKNAGIATPDFLTFNQGDMPDEEQLVYPVFVKPARSGSSFGVSKVCNRDELPEAIESARQYDAKIVIEQTISGSEVGCAVLGTGNDLFVGQVDQVRLSHGFFRIHQEKNPENGSENATIKVPADLSDQDKKRVQETAKRIYRALGCSGLARVDMFLQEDGQVVLNEVNTMPGCTSYSRYPRMMAAAGLTLADVIERVVALAMEG
>Paenibacillus_hemerocallicola_KCTC_33185
MNKLKIAVLFGGCSEEHAVSIKSAQEIARNLDPEKFDPLYIGITKAGGWKLCDYPDANWESGNCIPAILSPDRNVHGLIVLEQGEYKIIRLDIVFPALHGKMGEDGAMQGLLELSGIPYVGCDIQSSALCMDKSLAYVIVRNAGIATPDFLTFNKGDMPDSEQLVYPVFVKPARSGSSFGVGKVCNMDELPEAIENARQYDTKILIEQMISGSEVGCAVLGNGNDLFVGEVDQIQLSHGIFRIHQEKNPENGSENSTIKVPADISDQDMKRVQEAAKLVYRALGCSGLARVDMFLQEDGQVVLNEVNTMPGCTSYSRYPRMMAAAGLTLADVIERVVALAMEG
>Paenibacillus_jilunlii_DSM_23019
MDRLKVAILFGGCSEEHDVSVKSAIEIAANIDNEKYEPLYIGITKSGAWKMCEKPCTEWENGDCCSAVLLPDKKMHGLLVIKSHEYEIRRIDVAFPVLHGKWGEDGAIQGLFELSGIPFVGCDIQSSAICMDKSLAYIVAKNAGIATPEFWVVNENDTPTADRFTYPVFVKPARSGSSFGVKKVDNTGELDAAIESARQYDNKILIEQAVLGSEVGCAVLGNGSELIVGEVDQIRLRQGIFRIHQEAEPEKGSENAVITIPADLSAEEQGRIRETAKKIYKALGCRGLSRVDMFLQHDGRIVLNEVNTLPGFTSYSRYPRMMAAAGITLPELIDRLIVIALKG
>Paenibacillus_macerans_3CT49
MNKLKIAVLFGGCSEEHDVSIKSAQEIARNLDPEKFDPLYIGITKAGEWKLCDYPEANWERGNCLPAMLSPDRNVHGLIVLGHGEYKIIRLDIVFPVLHGKMGEDGAMQGLLELSGIPYAGCDIQSSALCMDKSLTYVIVRNAGIATPDFLEFNKGDMPDAEQLVYPVFVKPARSGSSFGVRKVCHMDELPEAIESASQYDTKILIEQMISGSEVGCAVLGTGNDLFVGEVDQIRLSHGFFRIHQEKNPENGSENSTIKVPADLSAQDKKRVQETAKQVYRALGCSGLARVDMFLQEDGQVVLNEVNTMPGCTSYSRYPRMMAAAGLTLADVIERVVALAMEG
>Paenibacillus_macerans_DSM_24746
MHKLKMAVLFGGCSEEHDVSIRSAQEIARNLDPDKFDPLYIGITKTGEWKLCDYPEANWESGNCLPAILSPDRKVHGVLVLEQGKYKSIRLDIVFPVLHGKMGEDGAIQGLLELSGIPYAGCDIQSSALCMDKSLTYVIVRNAGIATPDFLAFNKGDMPDAAPFVYPVFVKPARSGSSFGVRKVCHMDELPEAIESAGQYDTKILIEQMISGSEVGCAVLGTGNDLFVGEVDQIRLSHGFFRIHQEKNPENGSENSTIKVPADLSDQDKKRVQETAKQVYRALGCSGLARVDMFLQNDGQVVLNEVNTMPGCTSYSRYPRMMAAAGLTLADVIERVVALAMEG
>Paenibacillus_macerans_FSL_R5-0527
MNKLKMAVLFGGCSEEHDVSIKSAQEIARNLDPDKFDPLYIGITKAGEWKLCDYPGANWERGNCLPAMLSPDRNVHGLIVLEQGEYKIIRLDIVFPVLHGKMGEDGAMQGLLELSGIPYAGCDIQSSALCMDKSLTYVIVRNAGIATPDFLAFNKGDMPDAEQLVYPVFVKPARSGSSFGVRKVCHRDELPEAIESASQYDTKILIEQMISGSEVGCAVLGTGNDLFVGEVDQIQLSHGFFRIHQEKNPENGSENSMIKVPAAISDQDKKRVQETAKLVYRALGCSGLARVDMFLQEDGQVVLNEVNTMPGCTSYSRYPRMMAAAGLTLADVIERVVALAMEG
>Paenibacillus_macerans_MER_50.2
MNKLKIAVLFGGCSEEHDVSIKSAQEIARNLDPDKFDPLYIGITKAGEWKLCDYPEANWESGNCLPAILSPDRNVHGLIVLEQGEYKIIRLDIVFPVLHGKMGEDGAMQGLLELSGIPYAGCDIQSSALCMDKSLTYVIVRNAGIATPDFLAFNKGDMPDAEQLVYPVFVKPARSGSSFGVRKVCHMDELPEAIASASQYDTKILIEQMISGSEVGCAVLGTGNDLFVGEVDQIQLSHGFFRIHQEKNPENGSENSTIKVPADLSDQDKKRVQETAKLVYRALGCSGLARVDMFLQEDGQVVLNEVNTMPGCTSYSRYPRMMAAAGLTLADVIERVVALAMEG
>Paenibacillus_mesophilus_SYSU_K30004
MNKLKIAVLFGGCSEEHAVSIKSAQEIARNLDPEKFDPLYIGITKAGGWKLCDYPDANWESGNCIPAILSPDRNVHGLIVLEQGEYKIIRLDIVFPVLHGKMGEDGAMQGLLELSGIPYVGCDIQSSALCMDKSLAYVIVRNAGIATPDFLTFDKGDMPDAEQLVYPVFVKPARSGSSFGVSKVCNMDDLPEAIESARQYDTKIMIEQMISGSEVGCAVLGTGNDLFVGEVDQVQLSHGFFRIHQEKNPETGSENSTIKVPADISDQDKKRVQETAKLVYRALGCNGLARVDMFLQEDGQVVLNEVNTMPGCTTYSRYPRMMAAAGLTLADVIERVVALAMEG
>Paenibacillus_nasutitermitis_CGMCC_1.15178
MDKVKVAILFGGCSEEHDVSVKSAMEIAANLDTEKYEPLYIGITKFGVWKMCEKPGPEWENGNGCSAVLSPDKKTHGLLVLKNNSYEIHHVDVAFPVLHGKSGEDGAIQGLFELSGIPYVGCDIQSSAICMDKSLAYIMAKNAGIATPEFWVIHEDDRAATDAFTYPVFVKPARSGSSFGVTKVGGADELEAAIEAASQYDSKILIEQAVVGCEVGCAVMGNRSELIAGEVDQIRLTHGLFRIHQEAEPEKGSENAVITVPAHLSAEERGRIREFAKQIYKALGCRGLSRIDIFLQDNGRIVLNEVNTLPGFTSYSRYPRMMAAAGITLPELIDRLIVLALKG
>Paenibacillus_oralis_KCOM_3021
MNKLKIAVLFGGCSEEHDVSIKSAQEIARNLDPEKFDPLYIGITKAGEWKLCDYPEANWESGNCLPAILSPDRNVHGLIVLGQGEYKIIRLDIVFPVLHGKMGEDGAMQGLLELSGIPYAGCDIQSSALCMDKTLTYVIVRNAGIATPDFLVFNKGDMPDAEQLVYPVFVKPARSGSSFGVRKVCNMDELPEAIESASQYDTKILIEQMISGSEVGCAVLGTGDDLFVGEVDQIQLSHGFFRIHQEKNPENGSENSTIKVPADLSAQDKKRVQETAKRIYRALGCSGLARVDMFLQEDGQVVLNEVNTMPGCTSYSRYPRMMAAAGLTLGDVIERVVALAMEG
>Paenibacillus_physcomitrellae_CGMCC_1.15044
MDKLKIAILFGGCSEEHDVAIKSAIEIAGHMDTEKYEPIYIGITKSGVWKMCEKPCAEWETGDCLPAVLSPDRKNHGLIVFQENTYQTVPIDVVFPVLHGKTGEDGVLQGLLELSGIPYVGCDVQSSALCMDKSLTYTVVKSAGVPTPDFLILHHGEQPDYSSLSYPVFVKPARSGSSYGVTKVNGPDELDSAIKTAKQYDSKILIEQAISGIEVGCAVLGNDPDLTAGEVDQITLSHGFFRIHQEREPEKGSENTIFTVPAEIPAEKRIELQETAKTIYQALGCKGLARVDLFLQENGRIVLNEVNTLPGFTSYSRYPRMMAAAGITLTELIDRLIELALEG
>Paenibacillus_physcomitrellae_XB
MDKLKIAILFGGCSEEHDVAIKSAIEIAGHMDTEKYEPIYIGITKSGVWKMCEKPCAEWETGDCLPAVLSPDRKNHGLIVFQENTYQTVPIDVVFPVLHGKTGEDGVLQGLLELSGIPYVGCDVQSSALCMDKSLTYTVVKSAGVPTPDFLILHHGEQPDYSSLSYPVFVKPARSGSSYGVTKVNGPDELDSAIKTAKQYDSKILIEQAISGIEVGCAVLGNDPDLTAGEVDQITLSHGFFRIHQEREPEKGSENTIFTVPAEIPAEKRIELQETAKTIYQALGCKGLARVDLFLQENGRIVLNEVNTLPGFTSYSRYPRMMAAAGITLTELIDRLIELALEG
>Paenibacillus_piri_MS74
MDRVKVAILFGGCSEEHDVSVKSASEIAANIDNEKYEPLYIGITKSGVWKMCEKPCAEWENGICYSAVLSPDKKMHGLLVIKNHEYEIHHVDVAFPVLHGKSGEDGSIQGLFELSGIPFVGCDIQSSAICMDKSLAYIIAKNAGIATPEFWVINKDDRPATDAFAYPVFVKPARSGSSYGVTKVNGADELDAAIESARQYDSKILIEQAVLGCEVGCAVLGNSSELIVGEVDQIRLRHGIFRIHQEAEPEKGSENAVITIPADLSAEERGRIREMAKKIYKAFGCRGLSRVDMFLQDDGRIVLNEVNTLPGFTSYSRYPRMMAAAGMTLPELIDRLIELALRG
>Paenibacillus_popilliae_ATCC_14706
LNRLKIAILFGGCSEEHDVSVKSAKEIANNIDTEKYEPIYIGITRSGVWKMCEKPCMDWDNENCRSAVLSPDKKMHGLLVMRNKGYQIQRIDAVFSVLHGKSGEDGAIQGLFELSSIPYVGCDVQSSAVCMDKSLTYIVAQNAGFGTPEFLILNHGDIPDSNTLTYPVFVKPARSGSSFGVNKVNNEDELDAAIETARQYDSKVLIEQAVPGLEVGCAVLGNGTDLIVGEVDQISLSHGIFRIHQEDQPEKGSENAVVLVPANLSAEKRIKIQETAKAIYKALGCKGLSRVDMFLQENGRIILNEVNTLPGFTAYSRYPRMMAAAGMTLSGLIDHCITLALKG
>Paenibacillus_sonchi_IIRRBNF1
MDRLKVAILFGGCSEEHDVSVKSAIEIAANIDNEKYEPLYIGITKSGAWKMCEKPSTEWENGDCCSAVLLPDKKMHGLLVIKSHEYEIRRIDVAFPVLHGKWGEDGAIQGLFELSGIPFVGCDIQSSAICMDKSLAYIVAKNAGIATPEFWVVNENDTPTADRFTYPVFVKPARSGSSFGVKKVNNAGELDAAIESARQYDNKILIEQAVLGCEVGCAVLGNGSGLIVGEVDQIRLRQGIFRIHQEAEPEKGSENAVITIPADLSAEERGRIRETAKKIYKALGCRGLSRVDMFLQHDGRIVLNEVNTLPGFTSYSRYPRMMAAAGITLPELIDRLIVIALKG
>Paenibacillus_sonchi_LMG_24727
MDRLKVAILFGGCSEEHDVSVKSAIEIAANIDNEKYEPLYIGITKSGAWKMCEKPSTEWENGDCCSAVLLPDKKMHGLLVIKSHEYEIRRIDVAFPVLHGKWGEDGAIQGLFELSGIPFVGCDIQSSAICMDKSLAYIVAKNAGIATPEFWVVNENDTPTADRFTYPVFVKPARSGSSFGVKKVNNAGELDAAIESARQYDNKILIEQAVLGCEVGCAVLGNGSGLIVGEVDQIRLRQGIFRIHQETEPEKGSENAVITIPADLSAEERGRIRETAKKIYKALGCRGLSRVDMFLQHDGRIVLNEVNTLPGFTSYSRYPRMMAAAGITLPDLIDRLIVIALKG
>Paenibacillus_sonchi_X19-5
MDRLKVAILFGGCSEEHDVSVKSAIEIAANIDNEKYEPLYIGITKSGAWKMCEKPSTEWENGDCCSAVLLPDKKMHGLLVIKSHEYEIRRIDVAFPVLHGKWGEDGAIQGLFELSGIPFVGCDIQSSAICMDKSLAYIVAKNAGIATPEFWVVNENDTPTADRFTYPVFVKPARSGSSFGVKKVNNAGELDAAIESARQYDNKILIEQAVLGCEVGCAVLGNGSGLIVGEVDQIRLRQGIFRIHQETEPEKGSENAVITIPADLSAEERGRIRETAKKIYKALGCRGLSRVDMFLQHDGRIVLNEVNTLPGFTSYSRYPRMMAAAGITLPDLIDRLIVIALKG
>Paenibacillus_sp._cl123
MDKVKVAILFGGCSEEHEVSVKSAIEVAAHIDNEKYEPLYIGITKSGAWKLCEKPGPDWENGDCCTAVLSPDKNMHGLLVIKNQEYEIRRVDAAFPVLHGKSGEDGAIQGLFELSGIPFVGCDIQGSAICMDKSLAYIMAKHAGIATPEFWVMDKDERPAANALTYPVFVKPARSGSSFGVTKVGGPDELDAALESAKQYDSKILIEQAVSGCEVGCAVMGNGSELIVGEVDQIRLRHGIFRIHQEAEPEKGSENASITVPADLPAVERRRIQETAKQIYKALGCKGLSRVDMFLQDTGRIVLNEVNTLPGFTSYSRYPRMMAAAGMTLRELIDRLILLALKERG
>Paenibacillus_sp._SM_69
MNKLKIAVLFGGCSEEHAVSIKSAQEIARNLDPEKFDPLYIGITKAGGWKLCDYPDTNWESGNGIPAILSPDRNVHGLIVLEQGEYKIIRLDMVFPVLHGKMGEDGAMQGLLELSGIPYVGCDIQSSALCMDKSLTYVIVRNAGIATPDFLTFNKGDMPDAEQLVYPVFVKPARSGSSFGISKVCSMDELPEAIASARQYDPKILIEQMISGSEVGCAVLGTGNDLFVGEVDQIQLSHGFFQIHQEKNPETGSENSTIKVPADISDQDKKRVQETAKLVYRALGCSGLARVDMFLQEDGQVVLNEVNTMPGCTSYSRYPRMMAAAGLTLADVIERVVALAMEG
>Paenibacillus_sp._UNCCL117
MDKVKVAILFGGCSEEHEVSVKSAIEVAAHIDNEKYEPLYIGITKSGAWKLCEKPGPDWENGDCCTAVLSPDKNMHGLLVIKNQEYEIRRVDAAFPVLHGKSGEDGAIQGLFELSGIPFVGCDIQGSAICMDKSLAYIMAKHAGIATPEFWVMDKDERPAANALTYPVFVKPARSGSSFGVTKVGGPDELDAALESAKQYDSKILIEQAVSGCEVGCAVMGNGSELIVGEVDQIRLRHGIFRIHQEAEPEKGSENASITVPADLPAVERRRIQETAKQIYKALGCKGLSRVDMFLQDTGRIVLNEVNTLPGFTSYSRYPRMMAAAGMTLRELIDRLILLALKERG
>Paenibacillus_sp._YIM_B00362
MDRVKIAILFGGCSEEHDVSVKSANEIAANIDNEKYEPIYIGITKSGVWKMCEKPSADWENGNCFPAVLSPDKNMHGLLVIKNQECEIHRIDVAFPVLHGKSGEDGAIQGLFELSGIPYVGCDIQSSAICMDKSLAYIIAKNAGIATPEFWVIHKDDHPATDAFPYPVFVKPARSGSSFGVKKVNGADELDAAIESARQYDSKILIEQAVLGCEVGCAVLGNNSELIVGELDQIRLRHGIFRIHQEAEPEKGSENAVITIPADLSAEERERIRETAKKIYKALGCRGLSRVDMFLQDNGRIVLNEVNTLPGFTSYSRYPRMMAAAGIALPELIDRLIVLALKG
>Paenibacillus_sp._YIM_B00624
MNKLKIAVLFGGCSEEHDVSIKSAQEIARNLDPEKFDPLYIGITKAGGWKLCDYPDANWESGHCIPAMLSPDRNVRGVIVMEQGEYKIIRLDVAFPVLHGKMGEDGAMQGLLELSGIPYVGCDVQSSALCMDKSLTYVIVRNAGIATPDYLTFNKGDEPDAEQLVYPVFVKPARSGSSFGVSKVRHRDELPEAIEKARQYDTKILIEQMISGSEVGCAVLGTGNDLFVGEVDQIQLSHGFFRIHQEQNPENGSENSTIKVPADISDQDKKRIQETAKRIYRALGCCGLARVDMFLQEDGQVVLNEVNTMPGCTSYSRYPRMMAAAGLTLADVIERVVTLAMEG
>Paenibacillus_thiaminolyticus_BO5
MNRVKVAILFGGCSEEHDVSVKSAREIAANIDNEKYEPLYIGITKSGVWKMCEKPCAEWENSNCYSAVLSPDKEMHGLLVKKNHEYEIHHVDVAFSVLHGKSGEDGSIQGLFELSGIPYVGCDIQSSAICMDKSLTYTIAKNAGIATPEFWVINKDDKPAIDAFTYPVFVKPARSGSSYGVKKVNGADELDAAIESARQYDSKILIEQAVLGCEVGCAVLGNSSELIVGEVDQIRLQHGIFRIHQEAEPEKGSENAVITIPADLSVEVRGRIQETAKKIYKALGCRGLSRVDMFLQDNGSIVLNEVNTLPGFTSYSRYPRMMVAAGITLPELIDRLIVLALKG
>Paenibacillus_thiaminolyticus_PT-2B1
MNRVKVAILFGGCSEEHDVSVKSAREIAANIDNEKYEPLYIGITKFGVWKMCEKPCAEWENSNCYSAVLSPDKKMHGLLVKKNHEYEIHHVDVAFSVLHGKSGEDGSIQGLFELSGIPYVGCDIQSSAICMDKSLTYTIAKNAGIATPDFWVINKDDKPAIDAFTYPVFVKPARSGSSYGVKKVNGADELDAAIESARQYDSKILIEQAVLGCEVGCAVLGNSSELIVGEVDQIRLQHGIFRIHQEAEPEKGSENAVITIPADLSVEVRGRIQETAKKIYKALGCRGLSRVDMFLQDNGSIVLNEVNTLPGFTSYSRYPRMMVAAGITLPELIDRLIVLALKG
>Paenibacillus_zanthoxyli_JH29
LYRLKIAILFGGCSEEHDVSVKSAKEIANNINTEKYEPIYIGITRSGVWKMCEKPCMDWDNENCRSAVLSPDKRMHGLLVMQDKGYQIQRIDAAFSVLHGKSGEDGAIQGLFELSGIPYVGCDIQSSAVCMDKSLAYIIAKNAGIATPEFWVINKDDRPAADAFTYPVFVKPARSGSSYGVKKVNGADELDAAIESARQYDSKILIEQAVLGCEVGCAVLGNSPELIVGEVDQIRLQHGIFRIHQEAEPEKGSENAVITIPADLSAEERGRVRETAKKIYKALGCRGLARVDMFLQDNGRIVLNEVNTLPGFTSYSRYPRMMVAAGITLPELINRLIVLALKG
>Reticulibacter_mediterranei_150040
MDRLKVAILFGGCSEEHPISVKSAQEIAKHLDIEKYEPFYIGITKSGAWKFCDGPGEIGKNWENNNCRPAMLSPDRSVHGLLVLEEGQYKTIRLDVVLPVLHGKLGEDGAIQGLLELSGIPYVGCDIQSSALCMDKSLAYLVARNAGIPTPNFWIVTANEDIDADQLPYPVVVKPARSGSSFGVSKISRKEELLSAVETARQYDSKVLIEEVVVGSEVGCAILESKDGSGLDLIVGEVDQIRLSHGFFRIHQENNPESGSANSTVIVPADISAEARWLVQQTAKAIYRALGCRGLARVDTFLTEDGKVVLNEVNTFPGMTSYSRYPRMMAGAGRPLAEVIDRMVSFALNGKDDERAGHR
>Ruminococcus_gauvreauii_DSM_19829
MFKIKVAVLFGGCSEEHNVSIKSAMEIAANIDTKKYQPYYIGITKSGVWKMCEKPCLEWEQYAGDPVVFSPDRSTHGLLIQKDKGYEIQPVDVVLPMIHGKFGEDGSIQGLLELSGIPYVGCDIQSSVTCMDKALAYTVVKNAGIAVPGFRILQEGDRLETEDFVYPVFVKPARSGSSFGVNKVCKAEELQAAIEEARKYDSKILIEEAVTGSEVGCAILGNGNDLMAGEVDQIELRHGFFKIHQEAQPEKGSENAVIRVPAALPDEVRERIQKTAMKIYRILGCRGLARIDLFLREDGCIVLNEVNTMPGFTSYSRYPRMMTAAGFTLTEILDRLIELSLRR
>Ruminococcus_gauvreauii_MGYG-HGUT-01690
MFKIKVAVLFGGCSEEHNVSIKSAMEIAANIDTKKYQPYYIGITKSGVWKMCEKPCLEWEQYAGDPVVFSPDRSTHGLLIQKDKGYEIQPVDVVLPMIHGKFGEDGSIQGLLELSGIPYVGCDIQSSVTCMDKALAYTVVKNAGIAVPGFRILQEGDRLETEDFVYPVFVKPARSGSSFGVNKVCKAEELQAAIEEARKYDSKILIEEAVTGSEVGCAILGNGNDLMAGEVDQIELRHGFFKIHQEAQPEKGSENAVIRVPAALPDEVRERIQKTAMKIYRILGCRGLARIDLFLREDGCIVLNEVNTMPGFTSYSRYPRMMTAAGFTLTEILDRLIELSLRR
>Ruthenibacterium_lactatiformans_668
MYKLKIAVLFGGCSEEHDVSVKSAMEVAANINKEKYQPFYIGITKSGAWKLCDKPCRDWENYAGYPAVISPDRRTHGLLIQKDGGYESQPVDVVLPMIHGKFGEDGTIQGLLELSGIPYVGCDIQSSVTCMDKSLAYMVVKNAGIEVPGFRVLQKGDSLKAETLSYPVFVKPARSGSSFGVNKVCRAEELQAAVTEAGKYDCKILVEEAVSGSEVGCAILGNENALMAGEVDQIELRHGFFKIHQEAQPEKGSENAVIRVPAVLPDEVRERIQKTAMKIYRILGCRGLARIDLFLREDGCIVLNEVNTMPGFTSYSRYPRMMTAAGFTLTEILDRLIELSLRR
>Staphylococcus_aureus_HOU1444-VR
MNRIKVAILFGGCSEEHDVSVKSAIEIAANINKEKYEPLYIGITKSGVWKMCEKPCAEWENDNCYSAVLSPDKKMHGLLVKKNHEYEINHVDVAFSALHGKSGEDGSIQGLFELSGIPFVGCDIQSSAICMDKSLTYIVAKNAGIATPAFWVINKDDRPVAATFTYPVFVKPARSGSSFGVKKVNSADELDYAIESARQYDSKILIEQAVSGCEVGCAVLGNSAALVVGEVDQIRLQYGIFRIHQEVEPEKGSENAVITVPADLSAEERGRIQETAKKIYKALGCRGLARVDMFLQDNGRIVLNEVNTLPGFTSYSRYPRMMAAAGIALPELIDRLIVLALKG
>Staphylococcus_aureus_pLW043
MNRIKVAILFGGCSEEHDVSVKSAIEIAANINKEKYEPLYIGITKSGVWKMCEKPCAEWENDNCYSAVLSPDKKMHGLLVKKNHEYEINHVDVAFSALHGKSGEDGSIQGLFELSGIPFVGCDIQSSAICMDKSLTYIVAKNAGIATPAFWVINKDDRPVAATFTYPVFVKPARSGSSFGVKKVNSADELDYAIESARQYDSKILIEQAVSGCEVGCAVLGNSAALVVGEVDQIRLQYGIFRIHQEVEPEKGSENAVITVPADLSAEERGRIQETAKKIYKALGCRGLARVDMFLQDNGRIVLNEVNTLPGFTSYSRYPRMMAAAGIALPELIDRLIVLALKG
>Staphylococcus_aureus_ssp._aureus_VRS1
MNRIKVAILFGGCSEEHDVSVKSAIEIAANINKEKYEPLYIGITKSGVWKMCEKPCAEWENDNCYSAVLSPDKKMHGLLVKKNHEYEINHVDVAFSALHGKSGEDGSIQGLFELSGIPFVGCDIQSSAICMDKSLTYIVAKNAGIATPAFWVINKDDRPVAATFTYPVFVKPARSGSSFGVKKVNSADELDYAIESARQYDSKILIEQAVSGCEVGCAVLGNSAALVVGEVDQIRLQYGIFRIHQEVEPEKGSENAVITVPADLSAEERGRIQETAKKIYKALGCRGLARVDMFLQDNGRIVLNEVNTLPGFTSYSRYPRMMAAAGIALPELIDRLIVLALKG
>Staphylococcus_aureus_ssp._aureus_VRS10
MNRIKVAILFGGCSEEHDVSVKSAIEIAANINKEKYEPLYIGITKSGVWKMCEKPCAEWENDNCYSAVLSPDKKMHGLLVKKNHEYEINHVDVAFSALHGKSGEDGSIQGLFELSGIPFVGCDIQSSAICMDKSLTYIVAKNAGIATPAFWVINKDDRPVAATFTYPVFVKPARSGSSFGVKKVNSADELDYAIESARQYDSKILIEQAVSGCEVGCAVLGNSAALVVGEVDQIRLQYGIFRIHQEVEPEKGSENAVITVPADLSAEERGRIQETAKKIYKALGCRGLARVDMFLQDNGRIVLNEVNTLPGFTSYSRYPRMMAAAGIALPELIDRLIVLALKG
>Staphylococcus_aureus_ssp._aureus_VRS11a
MNRIKVAILFGGCSEEHDVSVKSAIEIAANINKEKYEPLYIGITKSGVWKMCEKPCAEWENDNCYSAVLSPDKKMHGLLVKKNHEYEINHVDVAFSALHGKSGEDGSIQGLFELSGIPFVGCDIQSSAICMDKSLTYIVAKNAGIATPAFWVINKDDRPVAATFTYPVFVKPARSGSSFGVKKVNSADELDYAIESARQYDSKILIEQAVSGCEVGCAVLGNSAALVVGEVDQIRLQYGIFRIHQEVEPEKGSENAFITVPADLSAEERGRIQETAKKIYKALGCRGLARVDMFLQDNGRIVLNEVNTLPGFTSYSRYPRMMAAAGIALPELIDRLIVLALKG
>Staphylococcus_aureus_ssp._aureus_VRS11b
MNRIKVAILFGGCSEEHDVSVKSAIEIAANINKEKYEPLYIGITKSGVWKMCEKPCAEWENDNCYSAVLSPDKKMHGLLVKKNHEYEINHVDVAFSALHGKSGEDGSIQGLFELSGIPFVGCDIQSSAICMDKSLTYIVAKNAGIATPAFWVINKDDRPVAATFTYPVFVKPARSGSSFGVKKVNSADELDYAIESARQYDSKILIEQAVSGCEVGCAVLGNSAALVVGEVDQIRLQYGIFRIHQEVEPEKGSENAFITVPADLSAEERGRIQETAKKIYKALGCRGLARVDMFLQDNGRIVLNEVNTLPGFTSYSRYPRMMAAAGIALPELIDRLIVLALKG
>Staphylococcus_aureus_ssp._aureus_VRS2
MNRIKVAILFGGCSEEHDVSVKSAIEIAANINKEKYEPLYIGITKSGVWKMCEKPCAEWENDNCYSAVLSPDKKMHGLLVKKNHEYEINHVDVAFSALHGKSGEDGSIQGLFELSGIPFVGCDIQSSAICMDKSLTYIVAKNAGIATPAFWVINKDDRPVAATFTYPVFVKPARSGSSFGVKKVNSADELDYAIESARQYDSKILIEQAVSGCEVGCAVLGNSAALAVGEVDQIRLQYGIFRIHQEVEPEKGSENAVITVPADLSAEERGRIQETAKKIYKALGCRGLARVDMFLQDNGRIVLNEVNTLPGFTSYSRYPRMMAAAGIALPELIDRLIVLALKG
>Staphylococcus_aureus_ssp._aureus_VRS3a
MNRIKVAILFGGCSEEHDVSVKSAIEIAANINKEKYEPLYIGITKSGVWKMCEKPCAEWENDNCYSAVLSPDKKMHGLLVKKNHEYEINHVDVAFSALHGKSGEDGSIQGLFELSGIPFVGCDIQSSAICMDKSLTYIVAKNAGIATPAFWVINKDDRPVAATFTYPVFVKPARSGSSFGVKKVNSADELDYAIESARQYDSKILIEQAVSGCEVGCAVLGNSAALAVGEVDQIRLQYGIFRIHQEVEPEKGSENAVITVPADLSAEERGRIQETAKKIYKALGCRGLARVDMFLQDNGRIVLNEVNTLPGFTSYSRYPRMMAAAGIALPELIDRLIVLALKG
>Staphylococcus_aureus_ssp._aureus_VRS4
MNRIKVAILFGGCSEEHDVSVKSAIEIAANINKEKYEPLYIGITKSGVWKMCEKPCAEWENDNCYSAVLSPDKKMHGLLVKKNHEYEINHVDVAFSALHGKSGEDGSIQGLFELSGIPFVGCDIQSSAICMDKSLTYIVAKNAGIATPAFWVINKDDRPVAATFTYPVFVKPARSGSSFGVKKVNSADELDYAIESARQYDSKILIEQAVSGCEVGCAVLGNSAALVVGEVDQIRLQYGIFRIHQEVEPEKGSENAVITVPADLSAEERGRIQETAKKIYKALGCRGLARVDMFLQDNGRIVLNEVNTLPGFTSYSRYPRMMAAAGIALPELIDRLIVLALKG
>Staphylococcus_aureus_ssp._aureus_VRS5
MNRIKVAILFGGCSEEHDVSVKSAIEIAANINKEKYEPLYIGITKSGVWKMCEKPCAEWENDNCYSAVLSPDKKMHGLLVKKNHEYEINHVDVAFSALHGKSGEDGSIQGLFELSGIPFVGCDIQSSAICMDKSLTYIVAKNAGIATPAFWVINKDDRPVAATFTYPVFVKPARSGSSFGVKKVNSADELDYAIESARQYDSKILIEQAVSGCEVGCAVLGNSAALVVGEVDQIRLQYGIFRIHQEVEPEKGSENAVITVPADLSAEERGRIQETAKKIYKALGCRGLARVDMFLQDNGRIVLNEVNTLPGFTSYSRYPRMMAAAGIALPELIDRLIVLALKG
>Staphylococcus_aureus_ssp._aureus_VRS6
MNRIKVAILFGGCSEEHDVSVKSAIEIAANINKEKYEPLYIGITKSGVWKMCEKPCAEWENDNCYSAVLSPDKKMHGLLVKKNHEYEINHVDVAFSALHGKSGEDGSIQGLFELSGIPFVGCDIQSSAICMDKSLTYIVAKNAGIATPAFWVINKDDRPVAATFTYPVFVKPARSGSSFGVKKVNSADELDYAIESARQYDSKILIEQAVSGCEVGCAVLGNSAALVVGEVDQIRLQYGIFRIHQEVEPEKGSENAVITVPADLSAEERGRIQETAKKIYKALGCRGLARVDMFLQDNGRIVLNEVNTLPGFTSYSRYPRMMAAAGIALPELIDRLIVLALKG
>Staphylococcus_aureus_ssp._aureus_VRS7
MNRIKVAILFGGCSEEHDVSVKSAIEIAANINKEKYEPLYIGITKSGVWKMCEKPCAEWENDNCYSAVLSPDKKMHGLLVKKNHEYEINHVDVAFSALHGKSGEDGSIQGLFELSGIPFVGCDIQSSAICMDKSLTYIVAKNAGIATPAFWVINKDDRPVAATFTYPVFVKPARSGSSFGVKKVNSADELDYAIESARQYDSKILIEQAVSGCEVGCAVLGNSAALVVGEVDQIRLQYGIFRIHQEVEPEKGSENAVITVPADLSAEERGRIQETAKKIYKALGCRGLARVDMFLQDNGRIVLNEVNTLPGFTSYSRYPRMMAAAGIALPELIDRLIVLALKG
>Staphylococcus_aureus_ssp._aureus_VRS8
MNRIKVAILFGGCSEEHDVSVKSAIEIAANINKEKYEPLYIGITKSGVWKMCEKPCAEWENDNCYSAVLSPDKKMHGLLVKKNHEYEINHVDVAFSALHGKSGEDGSIQGLFELSGIPFVGCDIQSSAICMDKSLTYIVAKNAGIATPAFWVINKDDRPVAATFTYPVFVKPARSGSSFGVKKVNSADELDYAIESARQYDSKILIEQAVSGCEVGCAVLGNSAALVVGEVDQIRLQYGIFRIHQEVEPEKGSENAVITVPADLSAEERGRIQETAKKIYKALGCRGLARVDMFLQDNGRIVLNEVNTLPGFTSYSRYPRMMAAAGIALPELIDRLIVLALKG
>Staphylococcus_aureus_ssp._aureus_VRS9
MNRIKVAILFGGCSEEHDVSVKSAIEIAANINKEKYEPLYIGITKSGVWKMCEKPCAEWENDNCYSAVLSPDKKMHGLLVKKNHEYEINHVDVAFSALHGKSGEDGSIQGLFELSGIPFVGCDIQSSAICMDKSLTYIVAKNAGIATPAFWVINKDDRPVAATFTYPVFVKPARSGSSFGVKKVNSADELDYAIESARQYDSKILIEQAVSGCEVGCAVLGNSAALVVGEVDQIRLQYGIFRIHQEVEPEKGSENAVITVPADLSAEERGRIQETAKKIYKALGCRGLARVDMFLQDNGRIVLNEVNTLPGFTSYSRYPRMMAAAGIALPELIDRLIVLALKG
>Thermoactinomyces_sp._CICC_10735
LSRLKIAVLFGGCSEEHDVSVKSAVEIANNIDTEKYEPIYIGITRSGTWKMCEKPGVEWESGNCCSAVLSPDKKMHGLLVQKNNEYEIQHVDAAFSVLHGKSGEDGSIQGLFELSGIPYVGCDIQSSAICMDKSLTYIIAKNAGIATPEFRVIHKDDLLDADVLSYPVFVKPARSGSSYGVKKVYCADELNDAIQLAGEYDSKILIEQAVMGYEVGCAVLGNGSELMVGEVDQITLQYGIFRIHQEAEPEKGSENAVITIPADLSVEDRERIRETAKKIYRVLGCRGLARVDMFLQNNGRIVLNEVNTLPGFTSYSRYPRMMDAAGIKLPELIDRLIELALKR
>Thermobacillus_xylanilyticus_XE
MNKLKIAVLFGGCSEEHAVSVKSAREIARNLDPDKYDPLYVGITRAGEWKLCAFPDSDWESGDVLPAFLPPDRGFRGLMVLERGSWRIVLVDVVFPVLHGKLGEDGAIQGLLELAGIPYAGCGIPGSAICMDKSLAYVVARDAGIAVPDFRTFDAGEMPDAELLGLAYPVFVKPARSGSSFGVSKVTRADELPEAVANARQYDAKIVIERMVPGSEVGCAVLGTGGDLVVGEVDQITLSHGFFRIHQEQNPEQGSENAVVRVPAEISEQDKIRVQETARRIYRALGCRGLARVDMFLRDDGQIVLNEVNTMPGWTSYSRYPRMMAAAGLKLSDVLDRLIALAMEG
>Thermosporothrix_sp._COM3
MERLKVAIIFGGCSEEHSISVKSAQEVAKHLDIKKYEPFYIGITKGGAWKLCDGPGANWENNNCRPAMLSPDRSVHGLLVLEQGQYETIRLDIVLPVLHGKLGEDGAIQGLLELSGIPYVGCDIQSSALCMDKSLAYIVVRNAGIATPNFWIVTADKDIDANRLPYPVVVKPARSGSSFGVSKVSRKEELQSAVETARQYDSKVLIEEVVVGSEVGCAILGNDQDLIVGEIDQIRLSHGFFRIHQENNPESGSENSTVIVPADISAEARLRVQQTAKAIYRALGCRGLSRVDMFLKEDGEVVLNEVNTLPGMTSYSRYPRMMAGAGLSFAEVIDQMVSYALKGKDDEQ
>Weizmannia_ginsengihumi_Gsoil_114
MDKVKVAILFGGCSEEHNVSVKSAIEIAANIDKEKYEPLYIGITKSGVWKMCEKPCAEWENDNCCSAVLSPDKKMHGLLVIKNHEYEIHHVDVAFSVLHGKSGEDGSIQGLFELSGIPYVGSDIQSSAICMDKTLAYIIAKNAGIATPEFWVIHKDDKPAIDEFTYPVFVKPARSGSSYGVKKVNGADELNTAIESARQYDSKILIEQAVFGYEVGCAVLGNRSELTTGEVDQIRLQHGIFRIHQEAEPEKGSENAVITIPADLSAEEQERIRETAKKIYKALGCRGLARVDMFLQDNGCIVLNEVNTLPGFTSYSRYPRMMAAAGITLPELIDRLISLALKG
>Ak_auranticolor_YU_961-1
MDRLKIGIIFGGCSEEHPISVKSVREVEKSLDTEKYEPFYIGITQSGSWLLCDSPEGDWESSGKPAVLSPDRGAHGLLVLEPGQCETVRLDVVMSVMHGKFGEDGVIQGLFELSGIPYVGCDIQSSTLCIDKSLTYLAVRNAGIATPDFWIITPDETVDADALTYPVFVKPARSGSSFGVTKVTRKEELAEALETARQYDSKVLIEGAVVGSEIGCAILGNDQDLFAGEVDRVALTHGFFKIHQEAEPEKGSENSTFIVPADIPEESRARVQETAKRIYSALGCRGLARVDLFLKEDGEVVLNEVNTLPGLTSYSRYPRMMAAAGLPLGDVIDRLVSLTLTGKAQ
>Am_alba_DSM_44262
MGRLKIGILFGGLSEEHPISIKSASEVAKNLDLEKYEPFYIGITQSGSWLLCDGPAADWEQTANPRPAILSPDRGTHGLLVLDEGKYETIALDVVLPVLHGKFGEDGTVQGLLEFSGIPYVGCDAPSSVMCIDKSLTYSVVRSAGIATPNFHIVTADNDIDADKLTYPVFVKPARSGSSFGVSKVSSKEELPAALAEARQYDGKILIEEAVVGAEIGCSVLGSGDDLLTGEVDRVALTHGFFKIHQEESPETGSENSSFIVPADIPEESSTLVKETAKVIYRALGCSGLARVDLFLKEDGSVVLNEVNTLPGLTSYSRYPRMMAAAGIPLGEVIDRLVALTLEGRNG
>Am_azurea_DSM_43854
MGRLKIGILFGGLSEEHPISIKSASEVAKNLDLEKYEPYYIGITQSGSWLLCDGPSADWEQTANPRPAVLSPDRGVHGLLVLDEGKYETIALDVVLPVLHGKFGEDGTVQGLLEFSGIPYVGCDLPSSVMCIDKSLTYSVVRSAGIATPNFHIVTADNDIDADELTYPVFVKPARSGSSFGVSKVSSKEELPAALAEARQYDGKILIEEAVVGSEIGCSVLGSGDDLLTGEVDRVALTHGFFKIHQEESPETGSENSSFIVPADIPEESSTLVKETAKVIYRALGCSGLARVDLFLKEDGSVVLNEVNTLPGLTSYSRYPRMMAAAGIPLGEMIDRLVTLTLAGRKG
>Am_coloradensis_DSM_44225
MDRLKIGILFGGLSEEHPISIKSALEVQKHLDLGKYEPYYIGITQGGAWMLCDGPAADWETSGNCRPAVLSPDRGVHGLLVLDEGKYETIALDLVLPVLHGKLGEDGAMQGLLEISGIPYIGCDVPSSAMCMDKSLTYSVIKAAGIPTPNFWIVTEDTDVDADAFDYPVFVKPARSGSSFGVSKVSGKEELAAALAEAREFDSKVLIEEAVIGSEIGCSILGNDDELLAGECDRVALTHGFFKIHQEESPETGSENSSFIVPADISAESRAVVQDTAKAIYRALGCRGLARVDLFLKEDGSVVLNEVNTLPGLTSYSRYPRMMAAAGLSLGDVIDRLATLALARRNG
>Am_decaplanina_DSM_44594
MGRLKIGILFGGLSEEHPISIKSAREVQQNLDLEKYEPFYIGITQSGAWMLCDGPAEDWENGNVRPAVLSPDRGVHGLLVLDEGKYETIALDVVLPVLHGKFGEDGAMQGLLEISGVPYVGCDLPSSVMCIDKALTYSVVRGAGIATPTFYIVTPDNDVDPDQLNYPVFVKPARSGSSFGVSKVSAKEELPAALAEARQYDAKILIEEAVIGSEIGCSILGNDEDLFAGEVDRVALTHGFFKIHQEESPETGSENSSFIVPADIPDESRDLVQETAKVIYRALGCRGLARVDLFLKEDGSVVLNEVNTLPGLTSYSRYPRMMAAAGLSLGDVIDRLVKLTLAGRDE
>Am_japonica_MG417-CF17
MGRLKIGILFGGLSEEHPISIKSAREVQKNLDLEKYEPYYIGITQSGSWMLCDGPAEDWENGNVRPAVLSPDRGVHGLLVLDEGKYETIALDVVLPVLHGKFGEDGAMQGLLEISGVPYVGCDLPSSVMCIDKSLTYSVVNGAGIATPTFHIVTPDKDVDADELNYPVFVKPARSGSSFGVSKVSSKEELPAALAEARQYDAKILIEEAVIGSEIGCSILGDGEDLFAGEVDRVALTHGFFKIHQEESPETGSENSSFIVPADIPDSSRDLVQQTAKVIYRALGCSGLARVDLFLKEDGSVVLNEVNTLPGLTSYSRYPRMMNAAGLSLGDVIDRLVKLTLADVTNEG
>Am_keratiniphila_DSM_44409
MGRLKIGILFGGLSEEHPISIKSAREVQKNLDLEKYEPYYIGITQSGSWMLCDGPAEDWENGNVRPAVLSPDRGVHGLLVLDEGKYETIALDVVLPVLHGKFGEDGAMQGLLEISGVPYVGCDLPSSVMCIDKSLTYSVVRGAGIATPTFHIVTPDNDVDPDALNYPVFVKPARSGSSFGVSKVSAKEELPAALAEARQYDAKILIEEAVIGSEIGCSILGDGEDLFAGEVDRVALTHGFFKIHQEKSPETGSENSSFIVPADIPDASRDLVQETAKVIYRALGCSGLARVDLFLKEDGSVVLNEVNTLPGLTSYSRYPRMMNAAGLSLGDVIDRLVKLTLAGVTNEG
>Am_keratiniphila_HCCB10007
MGRLKIGILFGGLSEEHPISIKSAREVQKHLDLEKYEPYYIGITQSGSWMLCDGPAEDWENGDVRPAVLSPDRGVHGLLVLDEGKYETIALDVVLPVLHGKFGEDGAMQGLLEISGIPYVGCDLPSSVMCIDKSLTYSVVRGAGIATPTFHIVTPDNDVDPDALNYPVFVKPARSGSSFGVSKVSSKEELPAALAEARQYDAKILIEEAVIGSEIGCSILGDGEDLFAGEVDRVALTHGFFKIHQEKSPETGSENSSFIVPADIPDASRDLVQETAKVIYRALGCSGLARVDLFLKEDGSVVLNEVNTLPGLTSYSRYPRMMNAAGLSLGDVIDRLVKLTLAGVTNEG
>Am_keratiniphila_ssp_nogabecina_FH_1893
MGRLKIGILFGGLSEEHPISIKSAREVQKNLDLEKYEPYYIGITQSGSWMLCDGPAEDWENGNVRPAVLSPDRGVHGLLVLDEGKYETIALDVVLPVLHGKFGEDGAMQGLLEISGVPYVGCDLPSSVMCIDKSLTYSVVRGAGIATPTFHIVTPDNDVDPDALNYPVFVKPARSGSSFGVSKVSAKEELPAALAEARQYDAKILIEEAVIGSEIGCSILGDGEDLFAGEVDRVALTHGFFKIHQEKSPETGSENSSFIVPADIPDASRDLVQETAKVIYRALGCSGLARVDLFLKEDGSVVLNEVNTLPGLTSYSRYPRMMNAAGLSLGDVIDRLVKLTLAGVTNEG
>Am_lurida_NRRL_2430
MGRLKIGILFGGLSEEHPISIKSAREVQKNLDLEKYEPYYIGITQSGSWMLCDGPAEDWESGNVRPAVLSPDRGVHGLLVLDEGKYETIALDVVLPVLHGKFGEDGAMQGLLEISGIPYVGCDLPSSVMCIDKALTYSVVRGAGIATPTFYIVTPDNDVDPDQLNYPVFVKPARSGSSFGVSKVSAKEELPAALAEARQYDAKVLIEEAVIGSEIGCSILGNDEDLFAGEVDRVALTHGFFKIHQEKSPETGSENSSFIVPADIPDESRDLVQETAKVIYRALGCRGLARVDLFLKEDGSVVLNEVNTLPGLTSYSRYPRMMAAAGLSLGDLIDRLVNLTLAGRDE
>Am_orientalis_B-37
MGRLKLGIIFGGTGEEHPISVKSAHEVANSLDIEKYEPYYIGITLNGEWKLCDGPSADWESGNCRPVIVSPDRSAHGLLVLDEGKYETIALDVVLPVLHGKFGEDGAMQGLLELSGIPYVGCDVQSSALCMDKSLTYTVVRSAGIATPNFWIVTADNDVNPDELTYPVFVKPARSGSSFGVSKVSSKEELAAALETAREFDSKVLIEEAVIGSEIGCSILGNDGDLLAGEVDRVALTHGFFKIHQEESPETGSENSTFIVPADIPAESRTLVQETAKVIYRTLGCRGLARVDLFLKEDGSVVLNEVNTLPGLTSYSRYPRMMAAAGIPLGDVIDRLVALTLAGRNG
>Am_regifaucium_DSM_45072
MGKLKLGIIFGGSGEEHPVSVKSAVEVAKNLNLEKYDPYYIGITLAGEWKLCDGPSAEWESGDTRPVVLSPDRSAHGLLVLDEGKYETIALDVVLPVLHGKFGEDGAMQGLLEISGIPYVGCDVQSSALCMDKSLTYAVIRGAGIATPNFWIVTSDNDVDADKLTYPVFVKPARSGSSFGVSKVSNKEELASALETAREFDSKVLIEEAVVGSEIGCSILGNGDDLFAGEVDRVALTHGFFKIHQEESPETGSENSSFIVPADIPAESRTLVQETAKAIYRTLGCRGLARVDLFLKEDGSVVLNEVNTLPGLTSYSRYPRMMAAAGLPLGEVVDRLVALTLAGRNG
>Am_regifaucium_GY080
MGKLKLGIIFGGSGEEHPVSVKSAVEVAKNLNLEKYDPYYIGITLAGEWKLCDGPSAEWESGDTRPVVLSPDRSAHGLLVLDEGKYETIALDVVLPVLHGKFGEDGAMQGLLEISGIPYVGCDVQSSALCMDKSLTYAVIRGAGIATPNFWIVTSDNDVDADKLTYPVFVKPARSGSSFGVSKVSNKEELASALETAREFDSKVLIEEAVVGSEIGCSILGNGDDLFAGEVDRVALTHGFFKIHQEESPETGSENSSFIVPADIPAESRTLVQETAKAIYRTLGCRGLARVDLFLKEDGSVVLNEVNTLPGLTSYSRYPRMMAAAGLPLGEVVDRLVALTLAGRNG
>Am_sp_WAC_04182
MGRLKIGILFGGLSEEHPISIKSAREVQKHLDLEKYEPYYIGITQSGSWMLCDGPAEDWESGNVRPAVLSPDRGVHGLLVLDEGKYETIALDVVLPVLHGKFGEDGAMQGLLEISGIPYVGCDLPSSVMCIDKALTYSVVRGAGIATPTFYIVTPDNDVDPDQLNYPVFVKPARSGSSFGVSKVSAKEELPAALAEARQYDAKVLIEEAVIGSEIGCSILGNDEDLFAGEVDRVALTHGFFKIHQEKSPETGSENSSFIVPADIPDESRDLVQETAKVIYRALGCRGLARVDLFLKEDGSVVLNEVNTLPGLTSYSRYPRMMNAAGLSLGDVIDRLVNLTLAGRDE
>Am_sp_BJA-103
MDRLKIGILFGGLSEEHPISIKSAQEVAKSLDLEKYEPFYIGITLSGSWMLCDGPSPDWEQTGNCRPAVLSPDRGVHGLLVLDEGKYDTIALDLVLPVLHGKFGEDGAMQGLLEISGIPYIGCDLPSSAMCIDKALTYSVVRGAGIATPNFWIVTSDNDIDADQLNYPVFVKPARSGSSFGVSKVSSKEELPAALAEARQYDGKILIEEAVVGSEIGCSVLGSGEDLITGEVDRVALTHGFFKIHQEESPETGSENSSFIVPADIPEASSTLVKETAKVIYRALGCSGLARVDLFLKEDGSVVLNEVNTLPGLTSYSRYPRMMAAAGISLGEVIDRLATLTLAGRNG
>Am_sp_WAC_01376
MDRLKIGILFGGLSEEHPISIKSAREVQKHIDLEKYEPFYIGITQSGAWMLCDGPAEDWESGNVRPAVLSPDRGTHGLLVLDEGKYETIALDVVLPVLHGKFGEDGAVQGLLEYSGIPYVGCDVPSSVMCIDKSLTYSVVRGAGIATPTFYIVTPDNDVDPDQLNYPVFVKPARSGSSFGVSKVSAKEELPAALAEARQYDAKVLIEEAVVGSEIGCSILGDGEDLFAGEVDRVALTHGFFKIHQEESPETGSENSSFIVPADIPDESRDLVQETAKVIYRALGCSGLARVDLFLKEDGSVVLNEVNTLPGLTSYSRYPRMMNAAGLSLGDVIDRLVKLTLAGRAG
>Am_sp_WAC_04169
MGRLKIGILFGGLSEEHPISIKSAREVQKHLDLEKYEPYYIGITQSGSWMLCDGPAEDWENGNVRPAVLSPDRGVHGLLVLDEGKYETIALDVVLPVLHGKFGEDGAMQGLLEISGIPYVGCDLPSSVMCIDKSLTYSVVRGAGIATPTFHIVTPDNDVDPDALNYPVFVKPARSGSSFGVSKVSSKEELPAALAEARQYDAKILIEEAVIGSEIGCSILGDGEDLFAGEVDRVALTHGFFKIHQEKSPETGSENSSFIVPADIPDASRDLVQETAKVIYRALGCSGLARVDLFLKEDGSVVLNEVNTLPGLTSYSRYPRMMNAAGLSLGDVIDRLVKLTLAGVTNEG
>Am_sp_WAC_04197
MGRLKIGILFGGLSEEHPISIKSAREVQKNLDLEKYEPYYIGITRSGSWMLCDGPAEDWENGNVRPAVVSPDRGVHGLLVLDEGKYETIALDVVLPVLHGKFGEDGAMQGLLEISGIPYVGCDLPSSVMCIDKSLTYSVVNGAGIATPTFHIVTPDKDVDPDELNYPVFVKPARSGSSFGVSKVSSKEELPAALAEARQYDAKILIEEAVIGSEIGCSILGDGEDLFAGEVDRVALTHGFFKIHQEESPETGSENSTFIVPADIPDESRDLVQQTAKVIYRALGCSGLARVDLFLKEDGSVVLNEVNTLPGLTSYSRYPRMMNAAGLSLGDVIDRLVKLTLAGVPNEG
>Am_sp_WAC_05977
MGRLKIGILFGGLSEEHPISIKSAREVQKNLDLEKYEPYYIGITQSGSWMLCDGPAEDWENGNVRPAVLSPDRGVHGLLVLDEGKYETIALDVVLPVLHGKFGEDGAMQGLLEISGIPYVGCDLPSSVMCIDKSLTYSVVRGAGIETPTFYIVTSDNDVDPDQLNYPVFVKPARSGSSFGVSKVASKEELPAALAEARQYDAKILIEEAVIGSEIGCSILGNGDDLFAGEVDRVALTHGFFKIHQEKSPETGSENSSFIVPADIPDESRDRVQETAKVIYRALGCRGLARVDLFLKEDGSVVLNEVNTLPGLTSYSRYPRMMNAAGLSLGDVIDRLVNLTLAGRDE
>Am_thailandensis_JCM_16380
MGRLKIGILFGGLSEEHPISIKSATEVAKNLDLEKYEPYYIGITLSGSWMLCDGPSADWEQTANPRPAVLSPDRGVHGLLVLDEGKYETIALDVVLPVLHGKFGEDGTVQGLLEFSGIPYVGCDLPSSVMCIDKSLTYAVVREAGIATPNFHIVTADNEIDADKLTYPVFVKPARSGSSFGVSKVSSKEELPAALAEARQYDGKILIEEAVIGSEIGCSVLGSGDDLLTGEVDRVALTHGFFKIHQEESPETGSENSSFIVPADIPEESSKLVKETAKVIYRALGCSGLARVDLFLKEDGSVVLNEVNTLPGLTSYSRYPRMMAAAGIPLGEVIDRLVTLTLAGRDG
>SCO5560
MSTENLPQNPEQSPRRPPRKPRVAVVFGGRSSEHGISVVTAGAVLAAIDRTRYDVLPIGITRDGRWALTADEPERMAITERRTPDVEELAESTEGGVLLPVDPANREVVYSEPGSVPKALGEVDVVFPVLHGPYGEDGTLQGLLELSGVPYVGAGVLASAVGQDKEYMKAVFTSYGLKVGPYAVIRPREWEQDRSGARKKIVDFAGEHGWPLFVKPARAGSSIGITKVDDLAGLDEAIEEARRHDPKILVEAALRGREIECGVLEFEDGPRASVPAEIPPPSEHAYYDFEAKYIDSTPGIVPAPLTAEETAEVQRLAVAAFDAASCEGLVRADFFLTEDDEFVINEINTMPGFTPISMYPQMWQASGVSYPELVDRLVQAALRRPTGLR
>CA878
MDRLKIGIIFGGCYEEHPISVKSVREVAKNLDTEKYEPFYIGITKSGAWKLCDGPDEGWENSSRSVVLSPDRSVHGLLVLEQGRYETISLDAVLPILHGKLGEDGAMQGLMEIAGIPYAGCDIQSSALCMDKSLTYIVARSAGIATPNFWIVTADDDIDPGQLTYPVFVKPARSGSSFGVSKVSREEELPSAVKTAREYDSKVLIEEAVVASEIGCAVLGNDADLTTGEVDRVALSHGFFKIHQESNPEQGSENSTFIVPADIPDESRARVQETAKVIYRALGCRGLARVDMFLKEDGQVVLNEVNTLPGMTSYSRYPRMMAAAGMPLGEVIDRMVSLALAAHRG
>Str_sp_WAC1420
MDKLNVGIVFGGCSEEHPISIKSAQEVAKNIDLDKYEPFYIGITKSGAWKLCDSPGPDWESGNCRPALLSPDRSVRGLLVLEQGRYSTINLDVVLPILHGKLGEDGAMQGLLELTGIPYAGCDVQSSALCMDKSLAYQMTRSAGIATPKFWTVAANENIDPEQLTYPVFAKPARSGSSFGVSKVSQKEELLPAVEIARQYDSKVLIEEAVVGSEVGCAILGNELDLISGEVDRVALSHGFFKIHQEKDPESGSENSTFIVPADISEESRSLVQETAKTIYRALGCSGLARVDMFLKEDGSVVLNEVNTLPGLTSYSRYPRMMAAAGITLTEVIDRMVTLALTGKIR
>Str_sp._WAC_04229
MDKLKVGIVFGGCSEEHPVSVKSAHEVAKSIDLTKYEPFYIGITKSGAWKLCDSPGPDWESGNCRPALLSPDRSAGGLLVLEQGRYSTVDLDVVLPILHGKLGEDGAMQGLLEITGIPYAGCDVQSSALCMDKSLTYQIIRGAGIATPNFRMLAADENIDPEELMYPVFTKPARSGSSFGVSKVSRKEELLPAVETARQYDSKVLIEEAVAGSEIGCSILGNELELIVGEVDRVALSHGFFKIHQEENPESGSENSTFIVPADISAQARSLVQETAKDIYRALGCSGLARVDLFLKEDGSVVLNEVNTLPGLTSYSRYPRMMAAAGWTLTEVIDRMVSLALTGKMR
>Apl_teichomyceticus_ATCC_31121
MGKLKIGIIFGGVSEEHPVSIKSAQEVAKSLDAEKYEPYWIGITKDGAWRLCDGPGADWEISSARPAMLSPDRNVHGLLVQEDGRYREIRLDVVLPVLHGKLGEDGAMQGLFELSGIPYVGCDVQSSAVCMDKSLTYAVVSSAGIATPRFWVVTPDEAPDPAQLTYPVFVKPARSGSSFGVTKVSTEQELKAALETAREFDSKVLIEEAVVGSEIGCAIMGNDPDLVAGEVDRVALSHGFFRIHQESEPERGSENSTFICPADIPAEARSLVQETAKAIYRALGCRGIARVDMFLKEDGTVVLNEVNTLPGLTSYSRYPRMMAAAGIPLSAVIDQIVSLALPGDI
>Str_toyocaensis_NRRL_15009
MARLKIGIVFGGRSEEHPVSIKSAREVARNLDLEKYEPFYIGITKSGAWKLCDGPDAEWEDGDCRPVVLSPDSDVHGLLVLEQGGCSTIRLDVVLPVLHGKLGEDGAMQGLLELSGIPYVGCDIQSSAVCMDKSLAYAVVRNAGIATPNFWTVAADETVDAARFTYPVFVKPARSGSSFGVTKVSREEEMSSAVETARQYDSKVLIEEAVPGSEIGCAILGTGTDLVVGEVDRIALSHGFFRIHQEDSPETGSENSIAIVPADIPEASRLRVQEEAKAVYRVLGCRGIARVDMFLKEDGEVVLNEVNTLPGLTSYSRYPRMMAAAGLPMSEVIDLTVSLALTGKMR
>CA37
MDRLKVGIIFGGSSEEHPVSVKSAQEVAKSLDSEKYEAFWIGITKSGAWRLCAGPGADWETGSRAAMLSPDRSVHGLLVLEQGRYQEVRLDLVLPVLHGKTGEDGAMQGLLELSGIPYVGCDVQSSAVCMDKSLTYAVAGSAGIATPRFWVVTADEKPDPERLTYPVFVKPARSGSSFGVSKVSHEEELPSAVETARQFDSKVLIEEAVAGSEVGCAILGNDGDLVAGEVDRVALSHGFFRIHQESEPERGSENSTFICPADISAESRSLVQETAKAIYRALGCRGLSRVDMFLKEDGTIVLNEVNTLPGLTSYSRYPRMMAAAGLPLGAVIDQIVSLALPGDIR
>CA915
MDKVKIGIVFGGVSEEHPISIKSAKEVAKALDTEKYEPFWIGITRDGTWKLCDGPGADWESGNCRPAVLSPDRGTHGLLVMDSGRYETINLDVVLPVLHGKLGEDGAMQGLLELSGIPYAGCDIQSSAVCMDKSLTYAVISSAGIRTPEFWVVTADEMPDAEQLVYPVFVKPARSGSSFGVTKVTGPEQLRSAVAEARQYDSKVLIEAAVIGSEIGCAILGNGDDLIAGEVDRVALSHGFFRIHQEDSPETGSENSNFIVPADIPTEARSLVQETAKAIYRALGCRGLARVDMFLKEDGVVVLNEVNTLPGLTSYSRYPRMMAAAGLSLTEVIDRMVSLALTGKLQ
>Ncd_terpenica_NC_YFY_NT001
MDRLKIGIIFGGCSEEHPVSVKSAREVAKNLDAEKYEPFWIGITTSGAWRLCAGPDVDWENGDSRPVLLSPDRNVRGLVVLERGRYETIGLDLVLPVLHGKLGEDGAVQGLLELSGIPYAGCDIQSSALCMDKSLAYVVASSAGIATPNFWTVTANENVDPDRFTYPIFVKPARSGSSFGVSKVSRKEELASAVETARQYDSKVLIEEAVIGSEIGCAILGNDLDLIAGEVDRVALSHGFFRIHQEVQPESGSENATFIVPADISAESRSLVQETAKAIYRALGCRGLSRVDMFLKDDGTVVLNEVNTLPGMTSYSRYPRMMAAAGLPLAEVIDAIVSLALTGKVR
>Am_sp_CB00013
MGRLKIGILFGGLSEEHPISIKSAREVQKNLDLEKYEPYYIGITQSGSWMLCDGPAEDWENGNVRPAVLSPDRGVHGLLVLDEGKYETIALDVVLPVLHGKFGEDGAMQGLLEISGVPYVGCDLPSSVMCIDKSLTYSVVNGAGIATPTFHIVTPDKDVDADELNYPVFVKPARSGSSFGVSKVSSKEELPAALAEARQYDAKILIEEAVIGSEIGCSILGDGEDLFAGEVDRVALTHGFFKIHQEESPETGSENSSFIVPADIPDESRDLVQQTAKVIYRALGCSGLARVDLFLKEDGSVVLNEVNTLPGLTSYSRYPRMMNAAGLSLGDVIDRLVKLTLADVTNEG
>Am_sp_WAC_01375
MDRLKIGILFGGLSEEHPISIKSAREVQKHLDLEKYEPFYIGITQSGAWMLCDGPAEDWESGNVRPAVLSPDRGMHGLLVLDEGKYETIALDVVLPVLHGKFGEDGAMQGLLEISGIPYVGCDLPSSVMCIDKALTYSVVRGAGIATPNFYIVTPDNDVDADELNYPVFVKPARSGSSFGVSKVSAKEELPAALAEARQYDAKVLIEEAVVGSEIGCSILGNDEDLFAGEVDRVALTHGFFKIHQEKSPETGSENSSFIVPADIPDESRDLVQETAKVIYRALGCRGLARVDLFLKEDGSVVLNEVNTLPGLTSYSRYPRMMNAAGLSLGDVIDRLVNLTLAGRDE
>Am_sp_WAC_01416
MDRLKIGILFGGLSEEHPISIKSAREVQKHLDLEKYEPFYIGITQSGAWMLCDGPAEDWESGNVRPAVLSPDRGMHGLLVLDEGKYETIALDVVLPVLHGKFGEDGAMQGLLEISGIPYVGCDLPSSVMCIDKALTYSVVRGAGIATPNFYIVTPDNDVDADELNYPVFVKPARSGSSFGVSKVSAKEELPAALAEARQYDAKVLIEEAVVGSEIGCSILGNDEDLFAGEVDRVALTHGFFKIHQEKSPETGSENSSFIVPADIPDESRDLVQETAKVIYRALGCRGLARVDLFLKEDGSVVLNEVNTLPGLTSYSRYPRMMNAAGLSLGDVIDRLVNLTLAGRDE
>Am_keratiniphila_NRRL_B24117
MGRLKIGILFGGLSEEHPISIKSAREVQKNLDLEKYEPYYIGITQSGSWMLCDGPAEDWENGNVRPAVLSPDRGVHGLLVLDEGKYETIALDVVLPVLHGKFGEDGAMQGLLEISGVPYVGCDLPSSVMCIDKSLTYSVVRGAGIATPTFHIVTPDNDVDPDALNYPVFVKPARSGSSFGVSKVSAKEELPAALAEARQYDAKILIEEAVIGSEIGCSILGDGEDLFAGEVDRVALTHGFFKIHQEKSPETGSENSSFIVPADIPDASRDLVQETAKVIYRALGCSGLARVDLFLKEDGSVVLNEVNTLPGLTSYSRYPRMMNAAGLSLGDVIDRLVKLTLAGVTNEG
>Am_lurida_DSM_43134
MGRLKIGILFGGLSEEHPISIKSAREVQKNLDLEKYEPYYIGITQSGSWMLCDGPAEDWESGNVRPAVLSPDRGVHGLLVLDEGKYETIALDVVLPVLHGKFGEDGAMQGLLEISGIPYVGCDLPSSVMCIDKALTYSVVRGAGIATPTFYIVTPDNDVDPDQLNYPVFVKPARSGSSFGVSKVSAKEELPAALAEARQYDAKVLIEEAVIGSEIGCSILGNDEDLFAGEVDRVALTHGFFKIHQEKSPETGSENSSFIVPADIPDESRDLVQETAKVIYRALGCRGLARVDLFLKEDGSVVLNEVNTLPGLTSYSRYPRMMAAAGLSLGDLIDRLVNLTLAGRDE
>Am_sp_MJM2582
MGRLKIGILFGGLSEEHPISIKSAREVQKNLDLEKYEPYYIGITRSGSWMLCDGPAEDWENGNVRPAVVSPDRGVHGLLVLDEGKYETIALDVVLPVLHGKFGEDGAMQGLLEISGIPYVGCDLPSSVMCIDKSLTYSVVNGAGIATPTFHIVTPDKDVDPDELNYPVFVKPARSGSSFGVSKVSSKEELPAALAEARQYDAKILIEEAVIGSEIGCSILGDGEDLFAGEVDRVALTHGFFKIHQEESPETGSENSTFIVPADIPDESRDLVQQTAKVIYRALGCSGLARVDLFLKEDGSVVLNEVNTLPGLTSYSRYPRMMNAAGLSLGDVIDRLVKLTLAGVPNEG
>Am_balhimycina_DSM_5908
MDRLKIAVLFGGMSEEHPISVKSAREVAKNLDTEKYEVYWVGITQSGAWVLCDGPEGNWEDGANSRPAVLSPDRSVHGLLVLGDGGYETISLDVVLPVLHGKLGEDGAIQGLFELSGVPYVGCDVQSSAVCMDKALAYVVTRGAGIATPDFWIINTDEDVDTSQFSYPVFVKPARSGSSFGVTKVSSEGELAAALETAREYDTKVLIEAAVIGSEIGCAVMGNDPDLVTGECDRVALSHGFFRIHQEATPETGSENSSFIVPADIPDEKRALVQETAKKIYRALGCRGLARVDLFLKEDGSVVLNEVNTLPGLTSYSRYPRMMAAAGLPLGEVIDRLVSLTLTGKLQ
>Am_sp_H5
MDRLKIAVLFGGTSEEHPISVKSAREVAKSLDAEKYETYWVGITQSGAWVLCDGPEGNWEDGANSRPAILSPDRSVHGLLVLGDGGYETISLDVVIPVLHGKLGEDGAIQGLFELSGVPYVGCDVQSSAVCMDKALAYVVTRGAGIATPDFWIVNTDDDVDTSQFSYPVFVKPARSGSSFGVTKVSGEEELAAALETAREYDTKVLIEAAVVGSEIGCAVMGNDPDLVTGECDRVALSHGFFRIHQEATPETGSENSSFIVPADIPDDKRALVQETAKKIYRALGCRGLARVDLFLKEDGTVVLNEVNTLPGLTSYSRYPRMMAAAGLPLGEVIDRLVSLTLTGKLQ
>Ap_xanthii_11-183
MDRLRVGIIFGGCSEEHPVSVKSVREVARSLDTEKYQPFYVGITESGAWKLCERPDAGWEDDGRTVVLSPDRSVRGLLVVEQGRYETIELDLVLPVLHGKLGEDGAIQGLLELSGIPYAGCDIQSSALCMDKSLTYLVARSAGVATPNFRVVTENENVDPDGLVYPVFVKPARSGSSFGVTKVSAREALPDAVETARRYDSKVLVEEAVVGSEIGCAVLGNDLDLFVGEVDRVALTHGFFRIHQESNPESGSENSTFIVPADIPAESRALVQEAAKTVYRALGCRGLSRVDMFLTRDGTVVLNEVNTLPGLTSYSRYPRMMAAAGLSLGEVLDRLVSSTLTGKFQ
>Apl_sp_ATCC_53533
MARLKIGILFGGRSEEHPVSIKSAREVANSLDIEKYEPFYIGITQDGAWKLCDGPDTDWENSDCRPAVLSPDSTARGLLVLEKGQYETIALDVVLPVLHGKQGEDGAIQGLLELSGVPYVGCDIQSSALCMDKSLTYLVVNSAGIATPNFWTVTPGEEIDPDLLTYPVFVKPARSGSSFGVSKVSAKEELLEAVEVARQYDSKVLIESAVIGSEIGCAILGNDADLVAGEVDRVALTHGFFRIHQEATPETGSENSAFIVPADIPAESRALVQETAKAIYRALGCRGLARVDMFLKEDGTVVLNEVNTLPGMTSYSRYPRMMAAAGLPLGEVIDRVVALALAGKSR
>Apm_cephalotaxi_CPCC_202808
MNRLRIGIIFGGASEEHPVSVKSAREVAKNLDPRKYEPFWIGITTGGAWKLCDGPDDGWENDRSRPAMLSPDRSIHGLLVLKQGRCEAIRLDVVLPVLHGRQGEDGAMQGLLELSGIPYVGCDVQSSAVCMDKSLAYIVAASAGVATPNFWTVTPNEKPDPGQFTYPVFVKPARSGSSFGVGKVSCEEELSAAVETARQYDSKVLIEEAVAGSEVGCAVLGDDLELVTGEPDRIALSHGFFRIHQESRPESGSENSTPVVPADISAESRRAVQETAKVIYRALGCRGLARVDMFLKDDGTVVLNEVNTFPGMTSYSRYPRMMAAAGLPLAEVIDRIVSLALPGRIR
>Kib_aridum_DSM43828
MAKLKVGIIFGGVSEEHPVSVKSAREVAKSLDTDKYEPFWIGITESGAWKLCEGPDGDWENDGSRPVVVSPDRTVHGLLVMDEGKYETIRLDVVVPVLHGKLGEDGAIQGLFELSGIPYAGCDVQSSAMCMDKSLTYLVVSSAGIATPNFWIVSADQNIDADKLTYPVFVKPARSGSSFGVTKVNSKEELASAVKTASEYDSKVLIEEAVVGSEIGCSILGNGQELFAGECDRVALTHGFFRIHQEETPETGSENSSFICPADIPAESRDLVQETAKAIYRALGCRGLARVDLFLLEDGSVMLNEVNTLPGLTSYSRYPRMMAAAGLSLGDVVDRMVSLALAGK
>Kib_phytohabitans_KLBMP1111
VDRLKIGIIFGGCSEEHPVSVKSAREVADHLDTDKYEPFYIGITQNGDWWLCDGPDSDWETGNGRPAVLSPDRSVHGLLVLDEGRHTTVHLDVVLPVMHGKLGEDGAIQGLLELADIPYVGCDVQSSALCMDKALTYTVVSSAGIATPNFRVVTADETVHPDELTYPVFVKPARSGSSFGVSKVAHGDELTSAVETARQYDSKVLIEEAVVGSEIGCAILGNDVDLFTGEVDRIALSHGFFRIHQEDTPESGSENSTFIVPADISAESRSLVMETAKEVYRALGCRGLARVDMFLKEDGSVVLNEVNTLPGLTSYSRYPRMMAAAGLPLAEMIDRLVSLTLTGKTQ
>Nci_sp_CF167
MSALEVGILFGGIGEEHDVSVKSAREVARSLDPERYRPHWVGITRDGAWLLCDGPDGDWAGPGSQPAIISPDRGVHGLVVPTPDGVRTVHLDLVLPVLHGRLGEDGAVQGLLELAGIPYAGCDIAASAACMDKALAYTLARAAGIATPDFLVVADGEEVDPAALTYPVFVKPARSGSSFGVSKVAGPGELAAAVATAREYDAKVLVEGAVAGSEIGCAVLGEGPDLLMGEVDRVALSHGFFRIHQEATPEAGSENATFVVPADIPAADRRRVQEVAVAVYRALGCSGLARVDLFLTSGGEVVLNEVNTMPGLTSYSRYPRMMAAAGLPLSAVLDRLVELTLARPAR
>Pms_sukumoe_SAI-064
MSKLNVGILFGGLSEEHPISVKSAREVAKSLDTEKYEPFWIGITTKGDWRLCDGPGEGWEDAGSRPVTLSPDRSVHGLLVLEEGGYEAIRLDVVFPVLHGQLGEDGAVQGLLELAGIPYVGCDVQASVVCIDKSLTYTVVQAAGIRTPDLKIVQGDKAVDADALTYPVFVKPARSGSSFGVSKVTGPDELAAALAEARQYDSKILIEGAVVGREVGCAVLGNDPDLFTGEVDRVDLSHGFFRIHQEKSPETGSENSTFIVPADITDEERTLVQETAKAIYRALGCKGLARVDTFLTDDGQVILNEVNTLPGLTSYSRYPRMMAAAGLPLSEVIDRLVPLALQTAR
>Rb_toxicus_70137
MNTLTVGILFGGISEEHNVSVKSAREVAKNLDLERYEPVWIGITSNGNWLLCDGPEGDWETRTQKRAVVSPDRDVRGLLVIDEGGVETIRLDVILPVLHGTLGEDGAVQGLFELAGIPYVGCDIQSSVICMDKSLAYTVASSAGIATPAFHILHQGEQIDGSKFDYPVYVKPARSGSSFGVSKVDGPDGLQDAIDTARKYDVKVLIEQAVVGSEIGCSILGVAPDLFIGESDRVALSHGFFRIHQEATPETGSENSIFIVPADISPSARAVVHEAAKAVYVAFGCRGIARVDMFLTEDGTPVLNEVNTLPGLTSYSRYPRMMAAAGVSLRDVLTRAITLALSETVA
>Aer_ginsengisoli_strain_JCM_14732
MSKTTIAILFGGRSEEHPISVKSAREVAANLDPETYEPVYVGITTSGAWTLCDSPEPGWETTGSPAVLSPDSSVHGLLALDGDTYRTIPLDVVFPVLHGKQGEDGAIQGLLELTGIPYVGCDVPSSALCMDKSLAYVVAAAAGIATPRHWIVSSNENVEPEGLTYPVFVKPARSGSSFGVTKVSSKTELLSAIVTAKQYDAKVLIEEAVVGSEVGCAILGERFGLVAGEVDRIALTHGFFRIHQEAEPERGSDNSTPIVPADISDDARALVQETAKAIYRALGCKGLARVDMFLKDDGTVVLNEVNTLPGLTSYSRYPRMMAAAGLPLAEVIDRLVDRTLQGKRR
>Ps_cypriaca_DSM_45511
VDRLKVGIIFGGRSEEHPISVKSAQEVARILDVEKYEPVYIGITRSGAWKLCDGPDAHWENGGGRPAVLSPDSSVHGVLVLERGRYETIRLDVVLPVLHGRLGEDGAIQGLLEFSGVPYVGCDVQSSALCMDKSLAYVVARSAGVATPNFWTVPATGHIDPAGFPYPVFVKPARSGSSFGVSKVSRGEELSAAVEAARQYDSKVLVEEAVVGSEVGCAILGDDTDLVAGEVDQIGLSHGFFRIHQETTPESGSENSTITVPAAISAESRRLVQETAKVVYRALGCRGLARVDMFLTDDGSVVLNEVNTLPGMTSYSRYPRMMAAAGLPLAEVIDRIVSSTLTGKDDAR
>Ja_anatolica_GTF31
MDRLKIGVLFGGSSEEHGVSVKSAQEVAKNLDLERFDPYYIGITNSGAWLLCDGPGAGWENGGSRPAVLSPDRTVRGLLVLDQGKYETIGLDVVLPVLHGKLGEDGAIQGLLELAGIPYVGCDIQSSALCMDKSLAYTVVRSAGIATPNFRVVTADEDVDADRLSYPVFVKPARSGSSFGVSKVSRREDLPSAMEAARRYDSKVLIEEAVAGSEVGCAILGNGQDLIAGEVDRIALTHGFFRIHQEDDPESGSENSTPIVPADISAESRALVQETAKAVYRALGCGGLARVDLFLTEDGSVVLNEVNTLPGLTSYSRYPRMMAAAGMPLGRLIDRMVSLALAGKPDER
>Str_lincolnensis_NRRL_2036
MAKLKVGVIFGGRSEEHSVSVKSAREVARNLDLDRYEPFYVGITESGAWKLCDGPEAEWENGACRPVALSPDSTTHGLLLLEQGRHGTIRLDVVLPVLHGTLGEDGAMQGLLELSGIPYIGCDIQSSAVCMDKSLAYVVARSAGIATPNFWTVTANETIDPAQLTYPVFVKPARSGSSFGVTKVSREAELPSAVGLARRYDSKVLIEEAVVGSEIGCAILGNEADLVAGEVDRIALSHGFFRIHQEDTPETGSENSTAIVPADIPEESRLLVQETAKAVYRALGCSGLSRVDMFLKVDGEVVLNEVNTFPGMTSYSRYPRMMAAAGLPLSEVIDRTVSLALTGKIR
>Tm_paurometabola_DSM_20162
MSRIRIGVLFGGASEEHPVSVKSAREVARNLDPDRYEAHWIGITRDGAWRLCAGPENDWESGSVPAMLSPDRGDHGLLVREAGRYRVVELDVILPVLHGRFGEDGAVQGLCELSGVDYIGCDVPSSAICMDKSLAYVISSAAGIATPEFRIVAGHEAPDPAELAYPVFVKPARSGSSFGVSKVTAPDDLPAAIEAAREYDSKVLIERAVAGSEVGCAVLGDGRGLTVGEVDHIALSHGFFRIHQEDSPETGSENSTPIVPADIPAESRARVQQTARAIYRALGCSGLARVDMFLTPGGEVVLNEVNTLPGLTSYSRYPRMMSAAGISLAEVLDRLVCLTRTGGS
>A_albus_DSM_15934
MARLRVAVIFGGASEEHPVSVKSAQEVARNLNLAKYEPFYLGITTSGEWRLCESPDPGWENGNGRAATLSPDRGVHGVLVQTDGGYDTVHLDVALPVLHGKLGEDGAIQGLLDLSGIPYVGCDVQSSTLCMDKSLAYLVVRSAGIATPRFWTVAADGQVDPDPLPYPVFVKPARSGSSFGVSRVDRAEDLPGAVEAARRYDSKVLIEEAVLGSEVGCAVLESATDLIVGEVDQIRLSHGFFRIHQEDAPEVRSENAAVVVPADITAEARLLVQQTARAVYRALGCRGLARVDMFLKEDGEVVLNEVNTFPGMTSYSRYPRMMAAAGLPLAEVIDRLVSFALNGRRR
>Ak_mzabensis_CECT_8578
MRIGIIFGGVSEEHPVSVKSAREIAEHLDADKYEPFWIGVTESGAWRLCDGPDPGWEGGGRPVVLSPDRSARGLLVPGRGEFEVIGLDLVLPVLHGKLGEDGAVQGLLELSGIPYVGCDVQSSALCMDKSLAYVVAGAAGIPTPDFRTVLANEDVDPEPLTYPVFVKPARSGSSFGVSKVTRREELPSAVRTARRYDSKVLIEGAVVGSEVGCAILGDGPDLIAGEVDRISLSHGFFRIHQESAPEIGSENSTVTVPADIPERTRSRVQEVAKAIYRALGCSGLARVDMFLREDGTVVLNEVNTFPGMTSYSRYPRMMAAAGIPLAEVVDRAVASALTGRS
>Am_bartoniae_DSM_45807
VDKLKIGILFGGSGEEHPVSVKSAREVAKNLDTAKYEPYYIGITQSGAWTLCDGPGEGWENGARPVVLSPDRNTHGLLVLEDGKYETIRLDVIFPVLHGNQGEDGAPQGLFELSGIPYVGCDIQSSALCMDKSLAYTVVKSAGIATPNFWTFQADEKVDLDQFPYPVFVKPARSGSSFGVSKVSGKEEFAAAVETARQYDSKILVEEAVVASEIGCSVLGNDGELTVGEVDQINLTHGFFRIHQEESPETGSENSTFTVPADIPAESRELVQTTAKAIYRALGCRGLARVDLFLKKDGSVVLNEVNTLPGLTSYSRYPRMMAAAGLPMGEVIDRVVSLALTGK
>Amd_montaniterrae_CYP1-1B
MSRLKVGLIFGGACEEHPVSIKSAREVARNLDTEKYEPFWIGITADGVWKLCDGPGADWENGSARPVTLSPDRSVHGLLVMGEEGYETVRLDLVFPVLHGKLGEDGAIQGLLELSGIPYVGCDIQGSALCMDKSLAYTVAKSAGIATPNFWVIAENEKVDSDRLRYPVFVKPARSGSSFGVSKVSDKNELTSALSTAYRYDSKALIEEAVAGREIGCAVLEEPFGLVTGEVDRVDLSHGFFRIHQEDSPETGSENSTFIVPADISDDSRRLVQETAKTIYRALGCKGLARVDMFLTDDGQAVLNEVNTMPGLTSYSRYPRMMAAAGLSLSAVIDRLIAMTLHGKKR
>Amd_sp_H3C3
MSRLKVAVIFGGACEEHRVSIKSAVEVARNLDTEKYEPLWIGITADGVWKLCDGPAADWENGSARPVTLSPDRSVHGLLVMGQEGYETVRLDLVFPVLHGKLGEDGAIQGLLELSGIPYVGCDIQGSAVCMDKSLAYTVAKSAGIATPNFWVVAEDEKVDPARLRYPVFVKPARSGSSFGVSKVTDKNELTSALSAAHQYDSKALIEEAVAGREIGCAVLEEPFGLVTGEVDRVDLSHGFFRIHQEDTPETGSENSTFIVPADISDDSRRLVQETAKTIYRTLGCKGLARVDMFLTDGEQVVLNEVNTMPGLTSYSRYPRMMAAAGLSLSDAIDRLISMALHGKKR
>Apl_derwentensis_DSM_43941
VTRLKIGILFGGVSEEHPISVKSAREVAKNLDPDKYEPFFIGITQSGAWKLCDSPDLDGPSRPAILAPDRTVRGLLVLNEGNYETITLDVVLPVLHGKLGEDGAMQGLLELSGIPYVGCDIQSSALCMDKSLAYVVARSAGISTPNFWTDSAALDPDELTYPVFVKPARSGSSFGVSKVAGKEDLAAAVETARQFDSKVLIEGGVVGKEVGCAVLGEGADLFVGEVDHIALSHGFFRIHQEATPEISSDNSTPICPADLPPATRDLVQETAKAIYRALGCRGLARVDMFLTESGEVILNEVNTLPGLTSYSRYPRMMAAAGLSLGDIIDQTVSLALTGKLR
>Cs_sp_A-T_5661
MDRLRIGILFGGRSEEHPVSVKSAREVARHLDGTRYEPYWIRISPSGAWTLGEGPDDDTGRPAVLSGRHLLVLDDGKYDAIALDLAFPVLHGRFGEDGAIQGLLETAGLPYVGCDVQSSALAMDKSLTYVVVRSAGIATPTFWTGDVDPGDLTYPVFVKPARSGSSFGVSKVSGPDDLAAALETARQYDAKVLIEQAVEGAEVGCAVLGNADVLGNGDDLVVGEVDRIALSHGFFRIHQEDEPESGSENATPIVPADIPAESRALVRETATAIYRALGCRGLARVDLFLTDDGTVVLNEVNTLPGLTSYSRYPRMMAAAGWSLADVIDRLVSLALAAR
>Gb_sp_YIM_131861
VAKLRLGIIFGGRSEEHAISLKSAREVAKNLDENAYEPFWIGISPEGVWSLCDGPELNEGRSRPGMLSPDRSVHGLLVGQDGNVEALRLDVVFPVLHGKTGEDGAVQGLLELSGIPYVGCGVASSALCMDKSLAYIVARSAGIPTPPFRTLTSSEEVDPDSLDYPVFVKPARSGSSFGVTKVEYRQDLASALQVARRFDSKVLIEQTVLGSEVGCAVLGNDADLIVGEVDRIALTHGFFRIHQERAPEHGSDNSVPIVPADISAEARALAQRTARGVYTALGCRGLARVDMFLTPAGTVILNEVNTLPGLTSYSRYPRMMAAAGMPLSDVIDRLVALAMTGSKR
>Kib_aridum_A82846
MDKLKVGIIFGGVSEEHPVSVKSVREVAKSLDADKYEPFWIGITQSGAWKLCDSPEGDWENNARPVVLSPDRDVHGLLVLDEGKYETIRLDVVLPILHGKLGEDGAIQGLFELSGIPYAGCDIQSSAMCMDKSLTYLVVNSVGIATPNFWIVSGNETVDADKLPYPVFVKPARSGSSYGVTKVTSKEELASAVETAREYDSKVLIEEGVVGSEIGCSILGNGQELFAGEVDRVALTHGFFRIHQEETPETGSENSSFICPADIPDESRTLVQETAKVIYSALGCRGLARVDLFLLEDGSVMLNEVNTLPGLTSYSRYPRMMAAAGLPLGEVIDRMVSLALAGK
>Kr_antibiotica_JCM_13523
MRLGIIFGGIGEEHHVSVKSAQEVAKHLDPAKYEVDWIGITEAGAWQLCDGPYFGAGRPMTLSQLQLDVVLPVLHGKYGEDGAIQGLLELSGIPYVGCGIQSSVICMDKSLAYLVARDAGIAVPNFWTEDTLPSELTYPVFVKPARSGSSFGVSKVNGPDELPAALATARQYDDKVLIEEGVAGSEIGCAMLGNDGELVTGELDHISLTHGFFRIHQEDSPEDGSENSTPIVPAQISSDARKLVQETAMAIYRALGCRGLARVDMFLTNDGTVVLNEVNTMPGLTSYSRYPRMMAAAGLSLGDVVDKAVALALEGR
>Ls_sp_Cl147
MPKLTVAVLFGGLSEEHDVSVKSAQEVARNLNLAKYEPLYVGITKAGEWMLCPAPGPDWREGDCRPVTLSPDRSIHGLLLEEDGRRKTIRLDVVIPVLHGRLGEDGAVQGLLELSGIPYVGCDLQSASLAMDKSLTYLVVGDAGIPTPAFRTVTGHDRIDPSRLAFPVFVKPARSGSSFGVTRVERAEDLAVAIDEARQFDGKVLIEEAVVASEVGCAVLESDTELIVGEVDQIRLSHGFFRIHQEERPGAGSENSSIVVPAELPEETRVRVQQTARVIYRALGCRGLARVDLFVKADGEIVLNEVNTFPGLTSYSRYPRMMAAAGISLAEVVDRLIAFALGGRR
>Rc_sp_15-649-2-2
MTYDDRGVTQGKRDCAAPRQAQAHRTTRIKVGIIFGGACEEHPISVKSAREVASSLDAEKYDPFWIGITTGGDWLLCDGPDEGWESGTGIPTVVSPDRAVHGLLVMKHGEYETVRLDLVFPLLHGKLGEDGAIQGLLELAGIPYVGCDIQGSALCMDKSLAYVVAKSAEIATPNFWVVTENENVDSNQFRYPVFVKPARSGSSFGVSKVANQAELITAIDLARKYDSKVLIEEAVTGSEIGCAVLGERSGLIVGEVDRVDLSHGFFRIHQEDSPETGSENSTFVVPADIPDHSRRLVQETAEKIYRILGCTGLARVDMFLTNDGQVVLNEVNTMPGMTSYSRYPRMMAAAGLPLSNVIDRLITMASHRKER
>Rc_sp_MTM3W5.2
MSRLKVGVIFGGASEEHPVSIKSAREVARNLDTEKYEPFWIGITTGGEWKLCDGPDADWENRSARPAVLSPDRSVHGLLVMEQGGYETVRLDLVFPVLHGKLGEDGAIQGLLELAGIPYVGCDIQGSAVCMDKALAYTVAKSAGIATPTFWVVAENEKVDADHLRYPVFVKPARSGSSFGVSKVTREDELPNALSAARQYDSKVLIEEAVAGSEIGCAVMGELFGLITGEVDRVDLSHGFFRIHQEDSPETGSENSTFIVPADISDESRRLVQETAKVIYRTLGCKGLARVDMFLTDDGRVVLNEVNTMPGMTSYSRYPRMMAAAGLPISDMIDRLISMTMHGKKR
>Rc_sp_NEAU-CX67
MSRLKVGVIFGGASEEHPVSIKSAREVARNLDTEKYEPFWIGITTGGEWKLCDGPDADWENRSARPAVLSPDRSVHGLLVMEQGGYETVRLDLVFPVLHGKLGEDGAIQGLLELAGIPYVGCDIQGSAVCMDKALAYTVAKSAGIATPTFWVVAENEKVDADHLRYPVFVKPARSGSSFGVSKVTREDELPNALSAARQYDSKVLIEEAVAGSEIGCAVMGERFGLITGEVDRVDLSHGFFRIHQEDSPENGSENSTFIVPADISDESRRLVQETAKAIYRTLGCKGLARVDMFLTDDGRVVLNEVNTMPGMTSYSRYPRMMAAAGLPLTDVIDRLISMTLHGTKR
>Sp_antimicrobica_DSM_45119
MSRLKVGVIFGGACEEHPVSVKSAREVARNLDTEKYEPFWIGITTGGDWRLCDGPDADWENAATRPVTLSPDRSVHGLLVMGQEGYEAVHLDVVFPVLHGRLGEDGAIQGLLELSGIPYVGCDVQASAVCMDKSLAYTVAKSAGIATPVFSVVAESEEVDPDRLRYPVFVKPARSGSSFGVSKVTRAEELPSALSAARKYDSKVLIEEGVSGGEIGCAVLGELSGLVTGEVDRVDLSHGFFRIHQEDSPETGSENSTFIVPADISEESRQLVQETAKTIYRALGCEGLARVDMFLTDDRRVVLNEVNTMPGMTSYSRYPRMMAAAGVPLSDLIDRLISTALHGKKR
>Sp_hirsuta_DSM_44795
MSRLKVGVIFGGACEEHPVSVKSAREVASNLDTEKYEPLWIGITTGGDWRLCDGPDEDWESAAARPVALSPDRSAHGLLVMGREGCEVVRLDVVLPVLHGRLGEDGAIQGLLELSGIPYVGCDVQASAVCMDKSLAYTVAESAGIATPVFSVVAEDEEVDPGCLRYPVFVKPARSGSSFGVSKVTRADELPSALSAARRYDSKVLIEEAVAGGEVGCAVLGELSGLVTGEVDRVDLSHGFFRIHQEDSPETGSENATFIVPADISEESRRLVQETAKTIYRALGCEGLARVDMFLTDDGRVVLNEVNTMPGMTSYSRYPRMMAAAGVPMPDLIDRLISTALHGKKR
>T_halophyticus_DSM_45765
MSKLKVGIIFGGACEEHSVSVKSAREVAQHLDTDKYEPYWIGITTDGDWRLCVGPDADWENGAARPAVLSPDRGARGLLVRGSQGHEVVRLDLVLPVLHGGLGEDGAIQGLLELSGIPYVGCDIYASAICMDKALTYTVAKAAGIATPSFWVVADDEKVNPGCYPYPVFVKPARSGSSFGVSKVTEPDQLLPALNEARKYGWKVLIEEAVAGSEIGCAVLGTSFDLITGEVDRVDLSHGFFRIHQETSPETGSENSTFIVPADIAEESRQLVQEAARTIYRALGCTGLARVDLFLAGDHRVILNEVNTMPGLTSYSRYPRMMAAAGLPLSEVLDRLILMTLHGTKR
>Ak_spheciospongiae_EG49
MRIGIIFGGVSEEHPVSVKSAREIAEHLDADKYEPFWIGVTESGAWRLCDGPDPGWEDGGRPVVLSPDRSARGLLVLGRGEFEVIGLDLVLPVLHGKLGEDGAVQGLLELSGIPYVGCDVQSSALCMDKSLAYVVAGAAGIPTPDFRTVLADEDVDPEPLTYPVFVKPARSGSSFGVSKVTRREELPSAVRTARRYDSKVLIEGAVVGSEVGCAILGDGPDLIAGEVDRISLSHGFFRIHQESAPEIGSENSTVTVPADIPERTRSRVQEVAKAIYRALGCSGLARVDMFLREDGTVVLNEVNTFPGMTSYSRYPRMMAAAGIPLAEVVDRAVASALTGRS
>Kr_flavida_DSM_17836
MKIGILFGGVSEEHPISLKSAREVARSLDPERYEPYYVGITRGGAWMLCDGPDDDWENGTGRPAVLSPDRTVHGLLVLEQGRYETIRLDVVLPVLHGRLGEDGAIQGLLELSGIPYVGCDIPSSALCMDKSLAYVVARSAGIATPNFWTVAAKELPDADLTYPVFVKPARSGSSFGVSKVTQADDLPSAVEVASQYDSKVLIEQAVVGREIGCAVLGNGGDLVVGEVDHIALSHGFFRIHQESEPESGSDNSTAIVPADIPAASRTLVRDTAKAVYRALGCGGLARVDLFLTEDGAVVLNEVNTLPGLTSYSRYPRMMAAAGLSMGEVIDRVVSLALTGNKR
>Str_coelicolor_A3(2)
LARLKVGIVFGGSSEEHAVSVKSAQEVARNLDTEKYQPFFVGITKDGAWRLCDGPGQDWENGDCRPVVLSPDRSVHGLLVLEQGQYRSVRLDVVLPVLHGTLGEDGATQGLLELSGIPYVGCDVQSSALCMDKSLAYVVARSAGIATPDFWTVTGDETIDPGRLTYPVFVKPARSGSSFGVSKVCRPEDLATAVESARRYDTKVLIEAAVVGSEVGCAILGNDPDLIVGEVDRIALSHGFFRIHQEEQPENGSENSTPVVPADIPTEKRSLVQETAKAVYRALGCRGLSRVDMFLKEDGEVVLNEVNTLPGMTSYSRYPRMMAAAGLPLSEVIDRTLSLALTGKLR
>Str_lividans_TK24
MAESDKLARLKVGIVFGGSSEEHAVSVKSAQEVARNLDTEKYQPFFVGITKDGAWRLCDGPGPDWENGDCRPVVLSPDRSVHGLLVLEQGRYRSVRLDVVLPVLHGTLGEDGATQGLLELSGIPYVGCDVQSSALCMDKSLAYVVARSAGIATPDFWTVTGDETIDPGRLTYPVFVKPARSGSSFGVSKVCRPEDLATAVESARRYDTKVLIEAAVVGSEVGCAILGNDLDLIVGEVDRIALSHGFFRIHQEEQPENGSENSTPVVPADIPTEKRSLVQETAKAVYRALGCRGLSRVDMFLKEDGEVVLNEVNTLPGMTSYSRYPRMMAAAGLPLSEVIDRTLSLALTGKLR
>Str_sp_WAC04189
MDKLKVGIIFGGRSEEHPISIKSAQEVARNLDTEKYEPYYVGITKDGAWKLCDGPDAEWENGKCRAAALSPDSTVHGLLVRQQGQEGYETIPLDVVLPVLHGTCGEDGAMQGLLELSGIPYAGCDVQSSALCMDKSLAYTVAASAGIATPVFWTAAADQNIDPEQLTYPVFVKPARSGSSFGVSKVSRAEELQSAVETARQYDAKVLIEEAVVGSEIGCAILGNEPDLVAGEVDRIALSHGFFRIHQEESPETGSDNSTAIVPADIPAELRLLVQETAMAVYRTLGCSGLARVDMFLKEDGTVVLNEVNTFPGMTSYSRYPRMMAAAGVPLGQVLDRILSLALTRTSR
>Str_xiamenensis_318
VKLGIVFGGRSEEHDVSVKSAREVARHIDPARYEPFFIGITRSGAWKLCADPGPGWDQGEGPSAVLSPDGTAGGLLVLERGRYGTVALDAVLPVLHGTHGEDGAIQGLLELSGIPYAGCDIQSSALCMDKSLTYLVARSAGIATPEFRVVTAGESVDAERLGYPVFVKPARSGSSFGVSKVTRADELPAAVETARRYDSKVLIEGAVVGGEVGCAVLGNGPEPITGEVDRMALSHGFFRIHQEDDPESGSENSTPLVPADIPAASRDLVRETAKRVYRALGCGGLARVDMFLTDEGTVVLNEVNTLPGLTSYSRYPRMMEAAGIPLSAVIDRVVSLALTGEARA
>Cls_acidiphila_DSM_44928
MDKLNIGIMFGGCSEEHPISVKSAREVAKNLDTSKYEPFYIGITRDGAWRLCDGPEENWENGASRPAVVSPDRGAHGLLVLDQGRYEAIRLDLVLPVLHGKLGEDGAIQGLLELAGIPYVGCDVQTSVLCIDKTLTYLVIQNEGIATPRFWTLTPDEKIDPNELPYPVFVKPARSGSSFGVSKVSGKDELSGAIEEARLYDAKVLIEEAVVGSEIGCAVLGTGEDLLVGEVDRVALTHGFFKIHQESAPETGSENATFIVPADIPAQSRALIQETAKLVYRALGCRGLSRVDFFLKEDGTVVLNEVNTLPGLTSYSRYPRMMAAAGFPMSEVIDRLVAVTIAGDLR
>Str_chrestomyceticus_JCM_4735
VNRLKIGVIFGGSSEEHFVSVKSAQEVAKNLNTDIYEPYWIGITQSGAWKLCDLPGADWENGRARPVVLSPDRSVHGLLVLEQGRCETIRLDLILPVLHGTLGEDGAVQGLLELSGIPYAGCDIQSSALCMDKSLTYTVARSAGIATPDFRVVTGNGKADAGRLPYPVFVKPARSGSSFGVSKVAGAEGLPSALDAARQYDSKVLIEEAVDGSEVGCAILEGPSTLTAGEVDRVALSHGFFRIHQEDSPETGSENSTFIVPADISEASRRLVRESAKTVYRALDCQGLARVDMFLKEDGQVVLNEVNTLPGLTSYSRYPRMMAAAGLPLSDVIDRLVSVTLHRKKR
>Str_scabrisporus_NF3
VTETRIGIIFGGSSEEHPISVKSAQLVAKNLDPEKYLPFYIGITKSGGWKLCDGPDADWEDGDCRPVVLAPDPGVHGLLVLEAGRYETIRLDVVLPVLHGKLGEDGAPQGLLELSGIPYVGCDIQSSALCMDKSLAYAVAAGAGIDTPNFITVTADEKVDADGIVYPAFVKPARSGSSFGVGKVSRPEELADAIAAARRYDSKILIEEAVVGSEVGCAILGNDPELITGEVDRIALSHGFFKIHQEATPENGSDNSTPIVPADIPATSRARVQETAKAIYRALGCRGLARVDMFLTAAGSVVLNEVNTLPGLTSYSRYPRMMAAAGFPLSEVIDRLVSLAIEGKNR
>Str_sp_Ag82_G5-5
MARLKVGVIFGGCSEEHPVSVKSAQEVARNLDLEQYEPFYVGITKSGAWKLCDGPGADWEAGGSRPALLSPDRSVRGLLVLDQGRYETIGLDLVLPVLHGKLGEDGAMQGLLELSGIPYVGCDVQSSALCMDKSLAYLVARSAGIATPNFWTVVAHESIDPEQLTYPVFVKPARSGSSFGVSKVSGKEELLSAVETARRYDSKVLIEEAVVGSEIGCAILGNELDLFAGEVDHISLSHGFFRIHQEDEPESGSENSTPIVPADIPAESRSLVQETAKTVYRALGCTGLSRVDMFLRGDGEVVLNEVNTLPGLTSYSRYPRMMAAAGLPLSEVIDRMVSLALTGKIR
>Str_varsoviensis_NRRL_B-3589
MRKVKVGILFGGCSEEHPVSVKSAHEVAKSIDLDKYEPLYIGITRSGEWKLCDSPGPDWESGDCRTAVLSPDRSVRGLLVLEEGRYSTIGLDVVLPVLHGKLGEDGAVQGLLEIAGIPYAGCDVQSSAICMDKTLAYRIVRDAGIATPDFWTVAADEKADPERLTYPVFTKPARSGSSFGVSKVSGKEELLPAVEAARQYDAKVLIEEAVVGSEVGCALLGNEGELIAGEVDRVALSHGFFHIHQEQDPEHGSENSTFIVPADIPAEARSLVQATAKAVYRALGCDGLARVDLFLKEDGSLVLNEVNTFPGLTSYSRYPRMMAAAGLTLTDVIDRLVALALAGRAR
>Aer_sp_Root236
MTRLKIAVLFGGSSEEHPISVKSAQEVAKSLDPERYEPFFVGITTSGAWTLCDGPQPGWESAGTPVILSPDSSTRGLLALDGDSYRTIPLDLVFPVLHGKRGEDGAIQGLLELTGIPYVGCDVPSSALCMDKSLAYVVAASAGIATPNHWVVAANENIEPDGLTYPVFVKPARSGSSFGVSKVSSKAELLSAVVTAKQYDSKVLIEEAVVGSEVGCAILSERFGLVAGEVDRIALTHGFFRIHQEATPEQGSDNSTPIVPADISDDARARVQETAKRIYRALGCKGLARVDMFLKDDGTVVLNEVNTLPGLTSYSRYPRMMAAAGLPLTEVIDRLVDRTLQGTRR
>Ksp_aureofaciens_NRRL_B-2658
MNRLKVGIVFGGSSEEHPVSVKSAQEVAKNLSTDKYEPYWIGITQSGAWKLCDVPSADWEKEGARPVALSPDRSVHGLLILEQGRFEAIRLDFVLPLVHGALGEDGALQGLLELSGIPYAGCDVQSSAICMDKSLTYTVAKSAGIATPNFRVVAGNEKVDAEQLPYPVFVKPARSGSSFGVSKVAGKEDLPGALDAARQYDSKILIEEAVVGSEIGCAILGDPSSPIAGEVDRVALSHGFFRIHQEDSPETGSENSTFIVPADISEESRRLVQESAKTIYRTLGCQGLARVDMFLKEDGQVVLNEVNTLPGMTSYSRYPRMMAAAGLPLSDVIDRLVSITLNRKKR
>Str_sp_WAC_01438
MDRLKVGIIFGGCSEEHPVSVKSAREVARNLDVEKYEPFYIGITQSGDWRLCDGPDADWEKGDCRPAVLSPDRSVRGLLVLDQGRYETLALDVVLPVLHGKLGEDGAIQGLLELSGIPYIGCDIQSSALCMDKSLAYLVAGSAGIATPNFWTVTADKNIDPDRITYPVFVKPARSGSSFGVSKVSRKEELLSAVETARQYDSKVLIEEAVAGSEIGCAILGNELDLITGQVDRIALSHGFFRIHQEDRPETGSDNSVAIVPADIPEESRSLVQEKAKAVYRALGCRGLARVDMFLKEDGEVVLNEVNTFPGMTSYSRYPRMMAAADLPLAEVIARLVSLALTGKLR
>Str_vitaminophilus_ATCC_31673
MARLKVGIIFGGCSEEHPVSVKSAREVARNLDVEKYEPFYIGITQGGDWRLCDGPDTDWEKGNYRPAVLSPDRSVRGLLVLDQGRYETIALDVVLPVLHGKLGEDGAIQGLLELSGIPYIGCDIQSSALCMDKSLAYLVAGSAGIATPNFWTVTADKNIDPDRITFPVFVKPARSGSSFGVSKVSRKEELLSAVETARQYDSKVLIEEAVAGSEIGCAILGNELDLIAGQVDRIALSHGFFRIHQEDRPETGSDNSVAIVPADIPEESRSLVQEKAKAVYRVLGCRGLARVDMFLKEDGEVVLNEVNTFPGMTSYSRYPRMMAAADLPLAEVIARLVSLALTGKLR
>Al_iranicum_IBRC-M_104034
MKIGIIFGGSSEEHPISVKSAQEVAKHLDTEKYEPFFIGITKSGVWKLCDGPDANWEDGNCRPAVLAPDRGVRGLLVLDQGRYKTIGLDLVLPVLHGKLGEDGAMQGLLELSGIPYVGCDVQSSALCMDKSLAYTVARGAGIATPNFWIVSGNESVDPEQLAYPVFVKPARSGSSFGVSKVHRKEGLASAVATARQYDSKVLIEEAVVGSEVGCAILGNGPDLIAGEVDQIVLSHGFFRIHQESAPESGSENSTAVVPADIPAESRLLVQETAKSIYRALGCRGLSRVDMFLKEDGEVVLNEVNTLPGMTSYSRYPRMMAAAGLSLSDVIDRMVALALAGEA
>Am_mediterranei_RB
MNRLKVGIIFGGASEEHPVSVKSAQEVARHLDTGKYEPFWIGITKDGAWKLGDGPGESWEAGRTVVLSPDRSVPGLLVLEDGKYETIGLDVVLPVLHGKLGEDGAMQGLLELSGIPYAGCDVPSSALCMDKSLAYVVAASAGIATPKFRTVLAGDDAGAFTYPVFVKPARSGSSFGVSKVSGREELAAAISTAAQYDAKVLIEEAVVGSEVGCAVLGNGRELFAGEVDRIALSHGFFRIHQEEQPESGSENSTPIVPADVPAETRARVQQTAKAIYRALGCKGLARVDMFLTDDGTVVLNEVNTLPGLTSYSRYPRMMAAAGVPLSALIDRLVSLAMTGAAR
>Am_pretoriensis_DSM_44654
MDKVKVGIIFGGSTEEHPVSVKSAQEVAKHLDLDKYEPYWIGITRAGAWLLCDGPGWENSRPAVLSPDRGVHGLLVLDDGKYETIRLDVVLPLLHGRLGEDGATQGLLELAGVPYAGCDVQSSALCMDKSLTYLAVKAAGIATPRFRTVTADEKVDPDQLTYPVFVKPARSGSSFGVSKVTREEELAGAVDIARQYDSKVLVEEAVAGSEIGCAVLGDGPDLRTGELDRVALSHGFFKIHQEDDPESGSENSTFIVPADIPDEARSLVLETAKAVYRALGCRGLSRVDMFLKADGTVVLNEVNTLPGLTSYSRYPRMMAAAGISLGDVLDRVISPALKGNPR
>Am_rifamycinica_DSM_46095
MARLKVGIVFGGWSEEHPVSVKSAQEVAKHLDAAKYEPFWVGITRNGAWKLCDGPEAGWEDGKTVALSPDRSVPGLLVLDDGKYETIGLDLVLPVLHGKLGEDGAIQGLLELSGIPYAGCDIQSSALCMDKSLAYVVARSAGIATPNFRTARVGDEVTGLTYPVFVKPARSGSSFGVSKVSHAEELPAAVKTAAQYDEKVLIEEAVAGSEVGCAILGRGEDLFAAEVDRVALSHGFFRIHQEDTPESGSENATFIVPADIPAETRARVQETAKAIYRALGCGGLARVDMFLTDDGTVVLNEVNTLPGLTSYSRYPRMMAAAGVPLAELIDRIVAGTAR
>Am_sp_KNN50.9b
VDRLKVGIIFGGASEEHPVSVKSAQEVAKSLDLEKYEPFYIGISVSGAWLLCDGPGPDWENGNCRPVVLSADRSVRGLLVLEQGRYRTISLDVVLPVLHGKLGEDGAIQGLLELSGIPYAGCDVQSSALCMDKSLTYTIVRSAGIATPNFWTVMADESIDVGPLTYPVFVKPARSGSSFGVSKVERKEELPDAVETARKYDSKVLVEEAVAGSEIGCAVLGNDLDLVTGEVDRVALSHGFFRIHQEDNPESGSENSTFIVPADIPAESRSLVQETAKEIYRVLGCRGLARVDMFLTDDGSVVLNEVNTFPGLTSYSRYPRMMAAAGLPLAEVIDRMVSLALTGN
>Amycolatopsis_mediterranei_S699
MNRLKVGIIFGGASEEHPVSVKSAQEVARHLDTGKYEPFWIGITKDGAWKLGDGPGESWEAGRTVVLSPDRSVPGLLVLEDGKYETIGLDVVLPVLHGKLGEDGAMQGLLELSGIPYAGCDVPSSALCMDKSLAYVVAASAGIATPKFRTVLAGDDAGAFTYPVFVKPARSGSSFGVSKVSGREELAAAISTAAQYDAKVLIEEAVVGSEVGCAVLGNGRELFAGEVDRIALSHGFFRIHQEEQPESGSENSTPIVPADVPAETRARVQQTAKAIYRALGCKGLARVDMFLTDDGTVVLNEVNTLPGLTSYSRYPRMMAAAGVPLSALIDRLVSLAMTGAAR
>Cb_woesei_DSM_4684
MHRLKTGVIFGGCSEEHPISVKSAQEVARHLDPARYEPFYIGITTSGAWKLCDGPDADWENGRCRPATLSPDRSARGLLVLEYGRYETISLDVVLPVLHGKLGEDGAMQGLLELSGIPYAGCDVQSSALCMDKSLTYTVARAAGIATPRFWTVTANEHVDPDQLPYPVFVKPARSGSSFGVSKVSGRDELPGALDVARRYDSKVLVEEAVVGSEIGCAILGNGLDLLAGEVDQIALSHGFFRIHQEDEPERGSDNSSVTVPAAISQEARALVQETAKAAYRALGCRGLSRVDMFLTADGDVVLNEVNTLPGMTSYSRYPRMMAAAGLPFAEVIDRIVALALTGDGR
>Dab_aerilata_DSM_27393
VNRIRIGVLFGGASEEHPISVKSAIEVAENLDPERYEPIYLGITRDGAWRWCDRPAAGWEDGDSRPVVLSPDPETHGLLVLDGATHETVRLDLVFPVLHGRHGEDGAVQGLLELSGIPYIGCDVPGSALCMDKALAYTVAGAAGIPTPTFSIVTAGEEVDPDVFAYPVFVKPARSGSSFGVSKVTRGEGLAAAVATARQYDSKVLIEEAVVGIEVGCAILGDDPDLVVGEVDRIALSHGFFRIHQEDAPESGSENSTPIVPADIPATTRARVRDTAVAIYRTLGCRGLARVDMFLTDAGTVMLNEVNTLPGLTSYSRYPRMMAAAGMSLADVIDRAASAAMAGSRR
>Gm_artemisiae_CGMCC_4.7067
MARLRIAVLFGGASEEHPVSVKSAREVAKHLDTAKYEPLYVGITEGGEWRLCEGPEGDWERDSRPAVLSPDRGVHGLLVLDHGKYEEVRLDAVVPVLHGRYGEDGSVQGLLELSGIPYAGCDIAGSALCIDKSLTYLVARSAGIAVPEFRIVAEGEEPDPASLRYPVFVKPARSGSSFGVSKVSGPEELAGAMAEARRYDAKVLVEEAVDGAEIGCAILGSGPDLVAGEVDRIALTHGFFRIHQEERPETGSDNSVAIVPADIPAASRTLVQETAKAAYRALGCKGLSRVDMFLTEDGGVVLNEVNTLPGMTSYSRYPRMMAASGLDMGAVLDRMIALALTGTGR
>Gm_sambucus_CGMCC_4.3147
MDKLHIAVLFGGTSEEHPVSVKSAREVAAHLDPDRYRPCYIGITKAGAWRLCDAPAPGWEDGDHRPAVLSPDRAAPGLLVLDDGKYESVRIDAVLPVLHGRHGEDGAIQGLLELSGIPYAGCDIQSSALCMDKSLAYTVARAAGIATPRFWTVRGEGDVDPGALPYPVFVKPARSGSSFGVTKVHAEDELAEAVATARRYDAKVLIEEAVHGSEIGCAVLGDGADLVTGECDRIALSHGFFRIHQEDAPETGSENSTPIVPADIPDAARDLVRDTAKAVYRALGCGGLARVDMFLTDDGRAVLNEVNTMPGMTSYSRYPRMMAAAGLPLADVLDRMISLALGKDR
>Ml_soli_DSM_21800
MARLKLGIIFGGVSEEHAISVKSAREVAAQLDSTRYQPFFIKIGTDGGWRLCDGPDDQQPGSTVTLSPDRGVHGLVILERGRYRSVRLDVVLPVLHGKLGEDGAIQGLLEIAGIPYVGCGIQSSALCMDKSLAYTVVRSAGIATPDFRVLAAGEDPDPERLDYPVFVKPARSGSSFGVSKVSHPEELSTAVKTARQYDCTVLIEAAVIGSEVGCAVLGNGTDLIVGEVDRIALSHGFFRIHQEDAPEIGSENSTPIVPADIAPRTRALVQRTAQAIYRALGCRGLARVDMFLTADGSIILNEVNTLPGLTSYSRYPRMMAAAGLSLGDIIDRTIALALAADQGEVRHDEG
>Mr_pocheonensis_Gsoil_818
VDKVRIAIVFGGRSEEHPISVKSAQQVAQHLDPERYEPFWIGITRAGAWRLCGGPSAGWEQSAGASVVLSPDTTAPGLLVLENGRCRTIEVDVVLPVLHGRLGEDGAMQGLLELSGLPYVGCDVPSSALCMDKSLTYLVVRAAGIATPRFWTVAAEEDLDADGLPYPVFVKPARSGSSFGVSKVIAKQDLADALRTAREYDDKVLVEEAVVGSEIGCAVLGNRSDLTTGELDRIALTHGFFQIHQESEPESGSDNSVAVVPADIPPDHRDLVRRTAEAVYRALGCTGLARVDLFLTPDGTVVLNEVNTFPGLTSYSRYPRMMAAAGMSFGDIIDRVVSLALTGRRA
>Pr_muralis_DSM_45305
VDRLRIGILFGGASEEHPVSVKSAREIARHLDTERYEPFYVGITKDGAWKLCDGPGENWEDGRCRPAVLSPDRGVRGLLVLEHGRYETVGLDLILPVLHGKQGEDGAMQGLLELSGIPYAGCDVQSSALCMDKSLAYTVARSAGIATPEFWSVAANETIDPGRLTYPVFVKPARSGSSFGVSKVTARNELPSAVEVARQYDEKVLIEQAVAGSEVGCAILGNELELIVGEVDRIALSHGFFRIHQESEPESGSENATPIVPADIPAESRALVQETAKRVYRALGCRGLSRVDMFLKEDGSVVLNEVNTLPGMTSYSRYPRMMAAAGLSLGEVLDRLVALTLTGKLR
>Tt_sp_HY188
MRRLRVGILFGGVSEEHAVSVKSAREIARNLDLARYEPFWIGITTGGEWRLCDGPVAGWEEGSTRRAMLSPDRSVHGLLVMGRNGYEALHLDLVFPLLHGKLGEDGAIQGLLELSGIPYVGCDIQSSAVCMDKSLAYTVATSAGIATPRFRVVTADDKVESGCIRYPVFVKPARSGSSFGVSKVTRAEDLPIALRAARQYDSRVLVEEAVAGDEIGCAVLGDRFSVITGEVDRVDLTHGFFRIHQESSPETGSENSTFIVPADISDESRQRVQDAAKAIYRALGCRGLARVDMFLTDDGQVVLNEVNTMPGMTSYSRYPRMMAAAGVPPSALIDSLISAALDGGRR
>W_marianensis_DSM_44944
VARLRIGIIFGGCSEEHPVSVKSAQEVAKHMDLAKYEPFYIGITRSGVWRLCDSPEYGWETGDSRPALLSPDRSVHGLLVLDHGRYEIVGLDLVLTVLHGTLGEDGAIQGLLELSGIPYLGCDIQSSALCMDKSLAYTVARSAGIATPDFWTIDAQEDVDADRLPYPVFVKPARSGSSFGVSKVRGPGEISDAIAAARQYDSKTLIEEAVLGSEVGCAMLGTGGDVIVGEVDQITLSEGFFRIHQEANPESGSENSTVTVPANISAESRAHVQETAKSIYRALGCRGLSRVDMFLTDGGQVILNEVNTLPGLTSYSRYPRMMAAAGMPLSDVIDHMVSTTMAGALS
>Er_mucosicola_NM66_B29
MSKLRVLVLFGGCSDEHDVSVKSAMNVAKSIDTEKYEPFYVGITRDGAWKLCERPCLGWEEQRLRAVALSPDKHTRGLLIADRRQCIIQNIDVAFPVMHGRYGEDGAIQGLFELAGIPYVGCGIASSAICLDKALTYAVASEAGVAVPEHVICAAENPSDAAPMDLPVFVKPARSGSSFGVSKVEQGGDFRKAVEAAAAFDEKVLVEREVRGSEVGCAVLGTGSDLVVGELDQIVLSHGFFRIHQESDPESGSENSEIRVPAEIAPEHHDRVIEVATSTFRALGCQGLARVDMFLCDDGRVVLNEVNTMPGLTSYSRYPRMMEAAGVSLTNLIDCLINLALKRGA
>Pvb_caecicola_DSM_22242
MSKLRVLILFGGCSDEHDVSVKSAMNVAKNIDTEKYEPFYVGITRDGAWKLCERPCLGWEEQRLRAVALSPDKHTRGLLIADRRQCIIQNIDVAFPVMHGRYGEDGAVQGLFELAGIPYVGCGIASSAICLDKALTYAVASEAGVAVPEHVICGAESPTAPMDLPVFVKPARSGSSFGVSKVEQDGDFRKAVEAAAAFDEKVLVEREVRGSEVGCAVLGTGSDLVVGELDQIVLSHGFFRIHQESDPESGSENSEIRVPAEIAPEDHDRVIEVATSTFRALGCQGLARVDMFLCDDGRVVLNEVNTMPGLTSYSRYPRMMEAAGVSLANLIDCLINLALKRGA
>H_rhizosphaerae_DSM_101727
MKIGIVFGGCSEEHPVSVKSAQEVAKHLDAEKYEPYWIGITESGAWKLCDGPGADWENGDCRSVVLSPDRSVHGLLVLGAGQHETISLDVVLPVLHGKLGEDGAIQGLLELAGIPYVGCDIQSSALCMDKSLAYLVVSSAGIATPNFWTVTANENIDPDRLTYPVFVKPARSGSSFGVSKVSRKEELLSAVETARQYDSKVLIEEAVVGSEVGCAILGNDLDLVAGEVDQISLSHGFFKIHQESNPESGSENSTITVPADISAETRSLVQETAKAIYSALGCGGLARVDMFLLEDGTVMLNEVNTFPGLTSYSRYPRMMAAAGLPLAEVIDQAVSLALTGKVR
>Ja_alba_DSM_45237
MKRLKVGVVFGGVSEEHPISVKSAREVAANLDPRRYETIWIGITTTGAWTLCDGPGEGWEDGARPAVLSPDRGVHGLIVLDEGRYETIRLDVVLPVLHGKLGEDGAMQGLLELSGIPYAGCDVQSSAVCMDKSLAYVVAASAGIATPRFWTVLADEKPDGGALTYPVFVKPARSGSSFGVSKVTSEADLADAVDAARRYDSKVVIEEAVAGSEIGCAVLGNGTDLTVGEVDHIALSHGFFRIHQESTPESGSDNSTPIVPADIPAASRRLVQETAKAVYRALGCRGLARVDLFLRGDGTVVLNEVNTFPGMTSYSRYPRMMAAAGRPMADVLDRIVSLALEDHADDR
>Ja_sp_DSM_45060
MNRLKVGVVFGGVSEEHPISVKSAREVAANLDPRRYETYWIGITTTGAWTLCDGPAEGWEDGARPAVLSPDRGVHGLLVLDEGRYETIRLDVVLPVLHGKLGEDGAMQGLLELAGLPYAGCDVQSSAVCMDKSLAYVVAASAGIATPRFWTVLADEKPDGGEFGYPVFVKPARSGSSFGVSKVTSEADLAGAVEAARRYDSKVVIEEAVAGSEIGCAVLGNGADLTVGEVDHIALSHGFFRIHQESTPESGSDNSTPIVPADIPAASRTLVQETAKAIYRALGCRGLARVDLFLRDDGTVVLNEVNTFPGMTSYSRYPRMMAAAGRPLADVLDRVVSLALEDHADAR
>K_albida_DSM_43870
VDRPKIGIVFGGCSEEHPVSVKSAQEVAKYLDTEKYEPFWIGITNSGAWKLCDSPDTNWENGSSRPAVLSPDRSVQGLLVLEEGKYETIPLDLVLPVLHGKLGEDGAIQGLLELSGIPYAGCGVQSSALCMDKSLTYLVTSSAGIATPNFWIVTADEDIDPDQLTYPVFVKPARSGSSFGVSKVSRKEELSRALETARQYDSKVLIEEAVVGSEVGCAVLGNGQDLIAGEVDQISLSHGFFKIHQESDPESGSENSTIVVPADISTESRALVQETAKAVYRVLGCSGLSRVDMFLKEDGQVVLNEVNTLPGMTSYSRYPRMMTAAGLPFAEVIDRIVSLALAGK
>Str_sp_YIM_121038
MNKLRIGIIFGGSSEEHPVSVKSAQEVAKNLDADKYEPYWIGITETGAWQLCDSPGADWENADARPVMLSPDPSVHGLLVLEQERFEVIRLDLVLPVLHGTLGEDGAIQGLLELSGVPYVGCDIQSSAICMDKSLTYTVAKSAGIATPNFWVVTENEKVDADQLPYPVFVKPARSGSSFGVSKVAGAEDLPGALDAARQYDSKVLIEEAVTGSEIGCAILGDPSALIAGEVDRVALSHGFFRIHQEASPETGSDNSTFIVPADISEEARQLVQESAKNIYRTLGCQGLARVDMFLQDDGQVVLNEVNTFPGMTSYSRYPRMMAAAGMPLSDVLDRLVSLTLDRKRR
>Ac_wychmicini_DSM_45934
MRIGIMFGGSSEEHPVSVKSAQEVAKHLDTDKYEPFWIGITKSGAWLLCDGPDADWENGGCRPAILSPDRGVHGLLVLNQGRYETISLDLVLPVLHGKLGEDGAIQGLLELAGIPYVGCDVPSSALCMDKSLAYVVAGSAGIATPNFWTVQANENVDPDRLTYPVFVKPARSGSSFGVSKVSRKEELLSAVETARQYDSKVLIEEAVVGSEVGCAILGNDLDLIAGEVDQIALSHGFFRIHQESAPESGSENSTITVPANISAETRSLVQETAKAIYRALGCRGLARVDMFLKEDGTVMLNEVNTLPGLTSYSRYPRMMAAAGMPLAEVIDQVVSLALTGKVR
>Pb_medicamentivorans_I11
MRRSKVGILFGGCSEEHPISVKSAHEVARHLDLEKYEPYYVGITADGAWRLCDGPDPAWEDGPHHPVVLSPDRGTHGLLVLEPGPPARYETISLDVVLPVLHGKRGEDGAIQGLLELSGIPYAGCDIQSSALCMDKSLTYMAVRAAGIATPSFRTVEAGERADPAELAYPVFVKPARSGSSFGVNKASHPGELPAAMRAARRYDAKVVIEEAISGSEVGCAILGDHGELLAGEVDQIALSHGFFRIHQEDDPESGSDNATVTVPADIPEASRALVQETAKAIYRALGCRGLARVDMFLQADGRVILNEVNTLPGLTSYSRYPRMMAAAGLPLGDVLDRMLSLALAGGGR
>St_australiensis_DSM_43800
VARLKIAVLFGGRGEEHPISVKSAREVAKHLDTGKYEPFYVGITRDGAWRLCDGPDDDWENGHRRPVVLSPDSTTRGLLVLERGRYATIALDLVLPVLHGRFGEDGATQGLLELSGIPYAGCDVPSSALCIDKSLTYLVARGAGIATPDFRTVAADEPVDADGLTYPVFVKPARSGSSFGVSKVSRAEELPAAVETARRYDSKVLIEQAVVGGEVGCAVLGDGADPVVGEVDRIALSHGFFKIHQEDAPESGSENSTVIVPADIPERSRELVRETAKTLYRALGCRGLSRVDLFLTEDGRVVLNEVNTLPGLTSYSRYPRMMAAAGLSLADVLDRVISSTLAGQGR
>St_espanaensis_DSM_44229
MKIGIIFGGTSEEHPVSVKSAQEVAKSLDPEKYEPYWIGIAENGSWWLCDGPDVDGEGGGRRPVVLSTDSGVHGLLVLEDGKYEEVGLDVVLPVLHGRFGEDGAVQGLLEFSGIPYVGCDVQSSALCMDKALAYTVVRAAGIPTPDFLVVPAGEDVEPGGLTYPVFVKPARSGSSFGVTKVSRPEELRSAVETARRYDSKVLVEEGIVAAEIGCAILGDDVDLVIGEPDQITLSHGIFRIHQEENPEGGSENSTITVPADIPAESRALVQETGKAVYRALGCRGLARVDLFLTDDGEVILNEVNTLPGLTSYSRYPRMMAAAGLSPADVLDRLVSLAVAGNVR
>Kr_sindirgiensis_DSM_27082
MDRVKIAVLFGGISEEHHISVKSAQEIAKNLDLDKYEPFYIGITERGAWKLCDGPGPDWENGNCRPVVLSPDSSVQGLLVLESDRMGSRIRQGQYRTINLDLVFPVLHGKRGEDGVIQGLLELSGIPYVGCDVQSSVQCIDKSLTYTVARSAGIATPNFWFATPDLDPEQLPYPVFVKPARSGSSFGVSKVSDAAELREALETAGQYDSKVLIEEAVVGSEVGCAVLGNDVDLMTGELDRVALTHGFFKIHQEDSPETGSENATFVVPADISEESRALIQETAQAVYRALGCGGLARVDLFLTADGRAVLNEVNTLPGMTSYSRYPRMMAAAGVPLSEVIDRLVSVTLTGKLQ
>Str_albofaciens_JCM_4342
MNRARIGIIFGGSSEEHSVSVKSAQEVAKNLDTDSYEPYWIGITRSGAWKLCDFPGTGWENGGARPVVLSPDRSVHGLLVLEQGRCEVIRLDLVLPVLHGTLGEDGAVQGLLELSGIPYAGCDVQSSAICMDKSLTYTVARSAGIATPDFRVVTGNGKVDAGRLPYPVFVKPARSGSSFGVSKVTGEEDLPSALDAARQYDSKILIEEAVAGSEVGCAILGDPCAPITGEVDRVALSHGFFRIHQENSPETGSENSTFIVPADISEASRRLVQESARTIYRALGCRGLARVDMFLKEDGQVVLNEVNTLPGMTSYSRYPRMMAAAGLPLSDVIDRLVSMTLHRKKR
>Str_kasugaensis_AM-2504
MLKIGIIFGGSSEEHHVSVKSAKEVAKNLDAGKYEPYWIGITQSGAWKLCDSPGADWENGGARPVTLSPDRSVHGLLVLEQGRFEVIRLDLVLPVLHGTFGEDGAVQGLLELSGVPYVGCDIQSSAICMDKSLTYTVAKSAGIATPNFWVVEGDEKVDAGQLPYPVFVKPARSGSSFGVSKVAGEEDLPSALDAARQYDSKVLIEEAVAGSEVGCAILGEPFTPIAGEVDRVALSHGFFRIHQEDSPETGSENSTFIVPADISEASRRLVQESAKTIYRTLGCQGLARVDMFLKEDGQVVLNEVNTLPGMTSYSRYPRMMAAAGLPLSEVIDRLVSMTLHRKKR
>Str_rimosus_ssp_rimosus_NRRL_WC-3897
MNRLKVGIVFGGSSEEHPVSVKSAQEVAKNLSTDKYEPYWIGITQSGAWKLCDVPSADWEKEGARPVALSPDRSVHGLLILEQGRFEAIRLDFVLPLVHGALGEDGALQGLLELSGIPYAGCDVQSSAICMDKSLTYTVAKSAGIATPNFRVVAGNEKVDAEQLPYPVFVKPARSGSSFGVSKVAGKEDLPGALDAARQYDSKILIEEAVVGSEIGCAILGDPSSPIAGEVDRVALSHGFFRIHQEDSPETGSENSTFIVPADISEESRRLVQESAKTIYRTLGCQGLARVDMFLKEDGQVVLNEVNTLPGMTSYSRYPRMMAAAGLPLSDVIDRLVSITLNRKKR
>Str_sp_NRRL_WC-3701
MNRLKVGIVFGGSSEEHPVSVKSAQEVAKNLSTDKYEPYWIGITQSGAWKLCDVPSADWEKEGARPVALSPDRSVHGLLILEQGRFEAIRLDFVLPLVHGALGEDGALQGLLELSGIPYAGCDVQSSAICMDKSLTYTVAKSAGIATPNFRVVAGNEKVDAEQLPYPVFVKPARSGSSFGVSKVAGKEDLPGALDAARQYDSKILIEEAVVGSEIGCAILGDPSSPIAGEVDRVALSHGFFRIHQEDSPETGSENSTFIVPADISEESRRLVQESAKTIYRTLGCQGLARVDMFLKEDGQVVLNEVNTLPGMTSYSRYPRMMAAAGLPLSDVIDRLVSITLNRKKR
>Str_sp_SID5471
MNRLKVGIVFGGSSEEHPVSVKSAQEVAKNLSTDKYEPYWIGITQSGAWKLCDVPSADWEKEGARPVALSPDRSVHGLLILEQGRFEAIRLDFVLPLVHGALGEDGALQGLLELSGIPYAGCDVQSSAICMDKSLTYTVAKSAGIATPNFRVVAGNEKVDAEQLPYPVFVKPARSGSSFGVSKVAGKEDLPGALDAARQYDSKILIEEAVVGSEIGCAILGDPSSPIAGEVDRVALSHGFFRIHQEDSPETGSENSTFIVPADISEESRRLVQESAKTIYRTLGCQGLARVDMFLKEDGQVVLNEVNTLPGMTSYSRYPRMMAAAGLPLSDVIDRLVSITLNRKKR
>Str_sp_WAC_06725
MNRLKVGIVFGGSSEEHPVSVKSAQEVAKNLSTDKYEPYWIGITQSGAWKLCDVPSADWEKEGARPVALSPDRSVHGLLILEQGRFEAIRLDFVLPLVHGALGEDGALQGLLELSGIPYAGCDVQSSAICMDKSLTYTVAKSAGIATPNFRVVAGNEKVDAEQLPYPVFVKPARSGSSFGVSKVAGKEDLPGALDAARQYDSKILIEEAVVGSEIGCAILGDPSSPIAGEVDRVALSHGFFRIHQEDSPETGSENSTFIVPADISEESRRLVQESAKNIYRTLGCQGLARVDMFLKEDGQVVLNEVNTLPGMTSYSRYPRMMAAAGLPLSDVIDRLVSITLNRKKR
>Str_sp_WAC_06783
MNRLKVGIVFGGSSEEHPVSVKSAQEVAKNLNTDKYEPYWIGITQSGAWKLCDVPGTDWEEEGARPVALSPDRSVHGLLILEQGRFEAIRLDFVLPLVHGALGEGGALQGLLELSGIPYAGCDVQSSAICMDKSLTYTVAKSAGIATPNFRVIAGNEKVDADQLPYPVFVKPARSGSSFGVSKVAGKEDLPGALDAARQYDSKILIEEAVVGSEIGCAILGDPSSPIAGEVDRVALSHGFFRIHQEDSPETGSENSTFIVPADISEESRRLVQESAKTIYRTLGCQGLARVDMFLKEDGQVVLNEVNTLPGMTSYSRYPRMMAAAGLPLSDVIDRLVSMTLNRKKR
>Atp_minutum_10063974
MNRIKVAIIFGGCSEEHDVSVKSAIEIAANIDTEKFDPHYIGITKNGVWKLCKKPCTEWEADSLPAILSPDRKTHGLLVMKESEYETRRIDVAFPVLHGKCGEDGAIQGLFVLSGIPYVGCDIQSSAACMDKSLAYILTKNAGIAVPEFQIINKGDKPEAGALTYPVFVKPARSGSSFGVTKVNGTEELNAAIEAAGQYDGKILIEQAISGCEVGCAVMGNEDDLIVGEVDQIRLSHGIFRIHQENEPEKGSENAMITVPADIPVEERNRVQETAKKVYRVLGCRGLARVDLFLQEDGGIVLNEVNTMPGFTSYSRYPRMVAAAGITLPALIDSLITLALKR
>Cs_aurantiacum_DSM_46144
MDRLKVGILFGGASEEHPVSVKSAQEVARSLDTTKYEPFWIGITDRGAWKLCDGPGTDWETNGSRPAVLSPDRSMLGLLVLEQGRYEVLSLDLVLPVLHGTFGEDGVIQGLLELSGIPYVGCDVQSSALCMDKSLTYLVAGHAGITTPTFWAVTANEDLDPDRIRYPVYVKPARSGSSFGVSKVSHKAELPSALEAARKYDSKVLIEEAVVGSEVGCAVLGNDSDLIVGEVDRIHLSHGFFRIHQEDDPESGSTNSTPIVPADISADLRALVQETAKTVYRALGCRGLSRVDMFLKEDGAVVLNEVNTLPGLTSYSRYPRMMAAAGLPLAEVIDRLASLTLTGKLE
>Str_sp_WAC_01420
MDRLKVGIIFGGCSEEHPVSVKSAREVARNLDVEKYEPFYIGITQSGDWRLCDGPDADWEKGDCRPAVLSPDRSVRGLLVLDQGRYETLALDVVLPVLHGKLGEDGAIQGLLELSGIPYIGCDIQSSALCMDKSLAYLVAGSAGIATPNFWTVTADKNIDPDRITYPVFVKPARSGSSFGVSKVSRKEELLSAVETARQYDSKVLIEEAVAGSEIGCAILGNELDLITGQVDRIALSHGFFRIHQEDRPETGSDNSVAIVPADIPEESRSLVQEKAKAVYRALGCRGLARVDMFLKEDGEVVLNEVNTFPGMTSYSRYPRMMAAADLPLAEVIARLVSLALTGKLR
>Amd_sp_NEAU-Ht49
MSRLKVGFIFGGACEEHSVSVKSAREVARNLDTEKYEPLWIGITADGDWILCDGPAAGWESGSARPVTLSPDRSVHGLLVMGQVGYETVRLDLVFPILHGRLGEDGAIQGLLELSGIPYVGCDIQGSAVCMDKSLAYTVAKSAGIATPVFWVVAENEKVDPDRLPYPVFVKPARSGSSFGVSKVTEKDELPSALSAARQYDLKVLIEEAVAGGEIGCAVLEERSGLVTGEVDRVDLSHGFFRIHQEDSPETGSENSTFIVPADISDDSRRLAQQTAKTVYRALGCRGLARVDMFLTDDGQVVLNEVNTMPGMTSYSRYPRMMAAAGLSLSDVIDRLISMTLHGTKR
>Amd_sp_WMMB499
MNRVKVGIIFGGASEEHPVSVKSAQEIARNLDNEKYEPFWIGITADGDWKLCEGPDAGWENGVTRPVALSPDRGTHGLLVMEQGTCEPERLDVVLPVLHGKLGEDGGIQGLLELSGIPYVGCDVQSSVVCMDKSLAYTIAKGAGIATPNFWVVAENEKVDPGRLSYPVFVKPARSGSSFGVSKVTRADELPGALSAARQYDSKIVIEEAVDGSEVGCAVLGAPYGLVVGEVDRVDLSHGFFRIHQEASPETGSENSTFIVPADIPDESRQLVQETAKTIYRALGCKGLARVDMFLTGDGGVVLNEVNTMPGMTSYSRYPRMMAAAGLSLSDVIDRLISMTLRGKKR
>Amd_syzygii_GKU157
MSRLKVGVIFGGACEEHLVSVKSAREVARNLDTEKYEPLWIGITADGVWKLCDGPAADWENGSARPVTLSPDRNVHGLLVMGQGGYETVSLDLVFPVLHGKLGEDGAIQGLLELSGIPYIGCDIQGSAVCMDKSLTYTVAKSAGIATPNFRVVAENEKVDSDRLRYPVFVKPARSGSSFGVSKVADKNELASALSAAHQYDSKALIEDAVVGSEIGCAVLEERFGLVTGEVDRVDLSHGFFRIHQEDSPETGSENSTFIVPADISDDSRRLVQETAKTIYRALGCKGIARVDMFLTEDGQVVLNEVNTMPGLTSYSRYPRMMAAAGLSLSDVIDRLISTALHGKER
>L_flaviverrucosa_DSM_44664
VTKVRIGIIFGGTFEEHPVSVKSAGEVARSLDPAKYDPFWIKITRSGDWKLCAGPDAEDGRPVVLCSEGLLVLGDGRFEVLGLDVVFPVLHGRLGEDGTVQGLLEVSGVPYVGCDVQSSALCMDKSLTYVVARSAGVATPAFWTGAPDSPAYPVFVKPARSGSSFGVTKVSTEDELQVALEVARQYDSKVVVEEAVVGSEIGCSILGTGDDLVVGELDRVALTHGFFRIHQESSPETGSENSAFIVPADIPAESRALVQETAKVVYRALGCSGLARVDMFLTPDGKVVLNEVNTMPGLTSYSRYPRMMAAAGLSLGDVIDRLVSLALTGKLQ
>Str_acidiscabies_NCPPB_4445
MAKLKVGIVFGGRSEEHPVSVKSAQEVAKNLDLARYEPHYIGITKSGSWKLCSGPAPDWENGACRPVTLSPDSGVRGLLVLEDGRYDMIGLDVVLPVLHGRLGEDGAIQGLLELSGIPYAGCDVQSSALCMDKSLTYLVARDAGIATPDFRTVTADEPVDAGRLTYPVFVKPARSGSSFGVTKASREEELPAAIETARQYDAKVLVEEAVVGSEVGCAILGTGTELMTGEVDRMDLSHGFFRIHQEANPESGSENSTPIVPADIPVESRILVQETAKAVYRALECRGLARVDLFLTADGTVVLNEVNTLPGLTSYSRYPRMMAAAGLQLSDVIDKMVSLALNGNGR
>Str_antibioticus_DSM_40234
MARLKVGVIFGGRSEEHPISVKSAREVARHLDPGKYEPFYIGITRSGAWKLCDGPDAEWENADCRPVVLSPDSNVHGLLTLEQGCYDTIRLDVVLPVLHGPLGEDGAMQGLLELSGIPYVGCDVQSSALCMDKSLAYLVARSAGIATPDFRTVTADETVDPAELSYPVFVKPARSGSSFGVTKVSRAEELPSALESARQYDAKVLIEEAVVGSEIGCALLGTGSQLVAGEVDRIALSHGFFRIHQEETPETGSDNSTAIVPADIPEASRLRVQEAAKAVYRALGCGGLARVDLFLTEDGDIVLNEVNTFPGMTSYSRYPRMMAAAGLPLSEVIDRAISLALTGKLR
>Str_silvensis_ATCC_53525
MSKTKLQVGILFGGCSEEHPISLKSAQEIARNLDADTYEPHFIGITRDGAWKLCEGPATDWEKQAHRPAVLSPDRGVRGLLVLDEGKYETISLDVVLPVLHGRLGEDGAIQGLLELSGIPYVGCDVQSSALGMDKSLAYLVAASAGVATPEFRTVAAGEAMDTCRLTYPVFVKPARSGSSFGVSKVANAEELAAALDVARRYDTKVLVEEAVVGSEVGCAVLGAGTDLTVGEVDRIALSHGFFRIHQEDTPEAGSDNSTPIVPADIAPESRARVQEAAKAVYRALGCSGLARVDLFLKDDGQIVLNEINTFPGMTSYSRYPRMMAAAGIPLSEVIDRLVTGALARSLTSTEHADA
>Str_sp_BK042
MARLKVGVIFGGRSEEHPISVKSAREVARHLDPEKYEPFYIGITKSGAWKLCDGPDAEWENAECRPVVLSPDSDVHGLLTLEQGRYDTIRLDVVLPVLHGPLGEDGAMQGLLELSGIPYIGCDVQSSALCMDKSLAYLVARSAGIATPAFRTVTADDTIDPAELSYPVFVKPARSGSSFGVTKVSGADELPGALESARQYDAKVLIEEAVVGSEIGCALLGGGSQLVAGEVDRIALSHGFFRIHQEETPETGSDNSTAIVPADIPEASRQRVQEAAKAVYRALGCGGLARVDMFLKEDGEVVLNEVNTFPGMTSYSRYPRMMAAAGLPLSEVIDRTISLALTGKLR
>Str_sp_CMB-StM0423
VARLKVAIVFGGSSEEHPVSVKSAQQVARNLDLEKYQPFYVGITESGAWKLCDGPGPDWEKGNCRPALLSPDRSVGGLLVLEQGRYGTIGLDVVLPVLHGRLGEDGAIQGLLELTGIPYVGCDVQSSAVCMDKSLAYRVVRSAGVATPSFWTVTADDAVDPGRLTYPVFVKPARSGSSFGVSKVSGPAELPSAVKTARQYDSKVLIEEAVAGSEVGCAILGNDRDLIAGEVDRIALSHGFFKIHQEADPESGSENSTPVVPADIPAESRALVRETAKTVYRALGCRGLARVDLFLTNEGEVVLNEVNTLPGMTSYSRYPRMMAAAGLPLSQVIDRLIALALTGHAR
>Str_sp_CNQ-509
VARLKVGILFGGSSEEHPVSVKSAQQVARSLDLEKYQPFYVGITESGAWKLCDGPGPDWENGNCRPALLSPDRGVGGLLVLEQGRYGTIGLDVVLPVLHGKLGEDGAIQGLLELTGIPYAGCDVQSSAVCMDKSLAYRVVRSAGIATPDFWTVTADDVVDPGRLTYPVFVKPARSGSSFGVSKVSGPAELPDAVKTARQYDSKVLIEEAVAGSEVGCAILGDEPDLLAGEVDRIALSHGFFKIHQEADPESGSENSTPLVPADIPAESRALVRETAKAVYRALGCRGLARVDLFLTDEGDVVLNEVNTFPGMTSYSRYPRMMAAAGLPLSQVIDRLISLALNGNTR
>Str_sp_CNZ288
VARLKVGILFGGCSEEHPVSVKSAQEVARNLDPGKYQPFYVGITRNGAWKLCDGPGPDWENSSCRPALLSPDRGVGGLLVLEQGRYGTVGLDVVLPVLHGKLGEDGAIQGLLELSGIPYAGCDIQSSALCMDKSLAYGVARSAGIATPNFWTVTADDVVDPDVLPYPVFVKPARSGSSFGVSKVSRPEELPGAVKTARQYDSKVLIEEAVAGSEVGCAILGDDPDLFAGEVDRIALSHGFFKIHQEEDPENGSENSTPIVPADIPGPSRSLVRETAKAVYRALGCRGLARVDLFLTDDGKAVLNEVNTLPGMTSYSRYPRMMAAAGVPLSEVIDRTIALALAGNTR
>Str_sp_GGCR-6
MARLKVGVIFGGRSEEHPISVKSAREVARHLDPEKYEPFYIGITKSGAWKLCDGPDAEWENAECRPVVLSPDSDVHGLLTLEQGRYDTIRLDVVLPVLHGPLGEDGAMQGLLELSGIPYIGCDVQSSALCMDKSLAYLVARSAGIATPAFRTVTADDTIDPAELSYPVFVKPARSGSSFGVTKVSGADELPGALESARQYDAKVLIEEAVVGSEIGCALLGGGSQLVAGEVDRIALSHGFFRIHQEETPETGSDNSTAIVPADIPEASRQRVQEAAKAVYRALGCGGLARVDMFLKEDGEVVLNEVNTFPGMTSYSRYPRMMAAAGLPLSEVIDRTISLALTGKLR
>Str_sp_TLI_55
MARLKVGVVFGGRSEEHPVSLKSAREVARHLDPEKYEPFYIGITKSGAWRLCDGPDAEWENAECRPVVLSPDSDVHGLLTLDQGRYDTIRLDVVLPVLHGSLGEDGAMQGLLELSGIPYVGCDVQSSALCMDKSLAYLVARSAGIATPEFRTVTDGESIDPAGLTYPVFVKPARSGSSFGVTKVSGAEELPGALEAARQYDAKVLIEEAVVGSEIGCALLGAGSQLVAGEVDRIALSHGFFRIHQEETPETGSDNSTAIVPADIPQASRLRVQEAAKAVYRALGCGGLARVDMFLKEDGEIVLNEVNTFPGMTSYSRYPRMMAAAGLPLSEVIDRAISLALTGKLR
>Str_sp_WAC_06738
VARLKVGILFGGSSEEHPVSVKSAQQVARSLDLEKYQPFYVGITESGAWKLCDGPGPGWENGNCRPALLSPDRGVGGLLVLEQGRYGTIGLDVVLPVLHGKLGEDGAIQGLLELTGIPYAGCDVQSSAVCMDKSLAYRVVRSAGIATPDFWTVTADDVVDPGRLTYPVFVKPARSGSSFGVSKVSGPAELPDAVKTARQYDSKVLIEEAVAGSEVGCAILGDEPDLLAGEVDRIALSHGFFKIHQEADPESGSENSTPLVPADIPAESRALVRETAKAVYRALGCRGLARVDLFLTDEGDVVLNEVNTFPGMTSYSRYPRMMAAAGLPLSQVIDRLISLALNGNAR
>Am_tolypomycina_DSM_44544
MARIKVGIVFGGVSEEHPVSVKSAREVAKHLDAGKYEAFWIGITRDGAWKLGDGPGEDWAAGRPVVLSPDRSVPGLLVLDDGKYETIGLDVVLPVLHGKLGEDGAIQGLLELSGIPYAGCDVQSSALCMDKSLAYVVAASAGIATPQFRTVSAGENVDGLTYPVFVKPARSGSSFGVSKVSTKDELAAAIGAAAQYDSKVLIEEAVAGSEVGCAVLGHGSELFTGEVDRVALSHGFFRIHQEDSPESGSENSTFVVPADIPAETRARVQETAKAIYRALGCGGLARVDMFLTDDGTVVLNEVNTLPGLTSYSRYPRMMAAAGVPLGDLIDRIVAGARR
>Kib_phytohabitans_KLBMP1111
MDRLKIGIIFGGCSEEHPVSVKSAQEVAKHLDTDKYEPFWIGITESGAWKLCDGPDAQWDDNGRPAVLTPDRSARGLLVLEQGHYETITLDVVLPLLHGKLGEDGAIQGLLELSGIPYAGCDIQSSALCMDKSLAYLVVSSAGIATPNFWTVTADESIAADQLTYPVFVKPARSGSSFGVSKVSAEAELAGAVATARQFDSKVLIEEAVVGSEVGCAVLGNDEDLIAGEPDQITLSHGFFKIHQESDPESGSENSTVTVPADIPAESRLLVQETAKAIYRALGCRGLARVDLFLKDDGTVMLNEVNTLPGMTSYSRYPPMMNAAGLPPADVIDHLVSLALTGKVR
>K_buriramensis_DSM_45791
MTRLKVGIVFGGSSEEHPISVKSAQEVARNLDAEKYEAFWIGITKGGEWKLCDGPGPEWESGESRPVVLSPDRGARGLLVLDEGKYDTVGLDVVFPVLHGRFGEDGAMQGLLELSGIPYVGCDVQSSALCMDKSLAYAVVRSAGIATPNFWVVPAGGSVDADGLEYPVFVKPARSGSSFGVSKVTRADELSVAMDAARKYDSKVVIEEAVVGSEIGCAIMGSGADLFAGEVDRIALSHGFFRIHQEATPEQGSDNSTPIVPADISPEARARVQETAKAIYRALGCGGLARVDLFLTEDGTVVLNEVNTLPGLTSYSRYPRMMAAAGLPMAEVIDRIIAAAVADKVR
>Sb_nassauensis_DSM_44728
MAKSKVGIVFGGACEENPVSVKSAQEVARNLDTDKYEVLYIGITKTGDWLLCDSPDTGWETTKNRPAVLSPDRNVHGLLVLENGKYETIRLDLVFPVLHGKLGEDGAIQGLLELSGIPYVGCDVQTSALCMDKSLTYLVAQHAGITTPQYWIVTANKDIEPDRLPYPVVVKPARSGSSFGVNKVTHEEELQTAIDTARQYDSKVLIEEAIVGTEVGCSILGERYGLVAGEVDQINVSQGIFRIHQENNPESGSENSTITVPADISLESRSLVQETAKTLYRALGGKGLARIDFFLKEDGTLVLNEVQTLPGMTSYSRYPRMMAAAGIPMADLIDRMVSLTLNGKRR
>Ps_sp_CNS-139
MDRLKVGIVFGGASEEHPVSVKSAREVAENLDPDRYEPFWIGITESGSWTLCDGPGAGWERGARAAVLSPDRSVHGLLVLEQGRYEAIRLDVVLPVLHGRLGEDGALQGLLELAGIPYVGCDVPSSALCMDKSLAYTVAASAGIATPAFRVVGADESPDPGRFGYPVFVKPARSGSSFGVSKVTRAADLPGAVEAARQFDTKVLVEEAVAGSEVGCAVLGNDPDLTTGEVDRIALSHGFFRIHQESAPESGSENSTPVVPADIPAESRALVRETAKAVYRALGCRGLARVDMFLKDDGTVVLNEVNTLPGLTSYSRYPRMMAAAGLPLAEVIDRVVSLALTGKAR
