# Supplementary material for: Occurrence of vanHAX and Related Genes beyond the Actinobacteria Phylum
Source: Genes (Basel). 2022 Oct 27;13(11):1960. doi: 10.3390/genes13111960 (PMC9689679; doi:10.3390/genes13111960)
Supplement: Supplementary file 1 [file genes-13-01960-s001.zip › Supplementary FASTA File S3.fasta]

>SCO5560-SCO2118
MSTENLPQNPEQSPRRPPRKPRVAVVFGGRSSEHGISVVTAGAVLAAIDRTRYDVLPIGITRDGRWALTADEPERMAITERRTPDVEELAESTEGGVLLPVDPANREVVYSEPGSVPKALGEVDVVFPVLHGPYGEDGTLQGLLELSGVPYVGAGVLASAVGQDKEYMKAVFTSYGLKVGPYAVIRPREWEQDRSGARKKIVDFAGEHGWPLFVKPARAGSSIGITKVDDLAGLDEAIEEARRHDPKILVEAALRGREIECGVLEFEDGPRASVPAEIPPPSEHAYYDFEAKYIDSTPGIVPAPLTAEETAEVQRLAVAAFDAASCEGLVRADFFLTEDDEFVINEINTMPGFTPISMYPQMWQASGVSYPELVDRLVQAALRRPTGLRMEILAFGVQADEKPLIERAFRDHEDVRCLDVFLNEDTAPIAAGHEIVSTSVNADLGAAVLEILAAGGTRMVAQRSTGFNNVDLDTADRLGMTVARVSYYSPHSVAEFAWALAMAVNRRIVRASIRTRDFDFRLDGLMGRDLHGRTAGVLGTGKIGEAFARIAHGFGMRLLGWDVAENPACAELGMRYVAKDELLARSDLITLHVPLMAETRHLIDATALKAMRDDAILINSSRGGLIDTAALVGELRAGRFAGVGLDVYEAEAGLFFLDKSLEAVEDDTLARLVTFPNVLVTSHQAYYTEDAVGQIVGTTVRNVLDYREGRRSENVLVPRS
>[Clostridium_innocuum]_66202529
MNRIKVAIIFGGCSEEHDVSVKSAIEIAANIDTEKFDPHYIGITKNGVWKLCKKPCTEWEADSLPAILSPDRKTHGLLVMKESEYETRRIDVAFPVLHGKCGEDGAIQGLFVLSGIPYVGCDIQSSAACMDKSLAYILTKNAGIAVPEFQMIDKGDKPEAGALTYPVFVKPARSGSSFGVTKVNGTEELNAAIEAAGQYDGKILIEQAISGCEVGCAVMGNEDDLIVGEVDQIRLSHGIFRIHQENEPEKGSENAMITVPADIPVEERNRVQETAKKVYRVLGCRGLARVDLFLQEDGGIVLNEVNTMPGFTSYSRYPRMVAAAGITLPALIDSLITLALKRMRKSVGITVFGCEQDEANAFRALSPDFHIIPTLISDAISADNAKLAAGNQCVSVGHKSEVSEATILALRKVGVKYISTRSIGCDHIDTTAAERMGISVGTVAYSPDSVADYALMLMLMAIRGAKPTMHAVAQQDFRLDRIRGKELGDMTVGVIGTGHIGQAVVKRLRGFGCHVLAYDNSRKMDADYVQLDELLKNSDIVTLHVPLCADTRHLIGQKQIGEMKQGAFLINTGRGALVDTGALVEALESGKLGGAALDVLEGEDQFVYTDCSQKVLDHPFLSQLLRMPNVIITPHTAYYTERVLQDTTEKTIRNCLNFERSLQHE
>Alicyclobacillus_shizuokensis_NBRC_103103
MDKTKVAILFGGCSEEHDVSVKSAIEIAANIDNEKYEPLYIGITKSGVWKMCEKPCAEWENGNCCSAVLSPDKKMHGLLVLKNNEYEIHHVDVAFSVLHGKSGEDGSIQGLFELSGIPYVGCDIQSSAICMDKSLTYIVAKNAGIDTPEFWVMNKDDRPATDAFTYPVFVKPARSGSSYGVTKVNGADELDAAIELARQYDSKILIEQAVLGCEVGCAVLGNSSELIVGEVDQIRLRHGIFRIHQEAEPEKGSENAVITIPADLSAEVRGRIQETAKKIYKALGCRGLARVDMFLQDNGRIVLNEVNTLPGFTSYSRYPRMMAAAGITLPELIDRLIVLALKGMKNIGITVYGCEQDEADAFRALSPRFGVMPTIINAPVSEANAIYANQCISVGHKSEVSASIILALKRAGVKYISTRSIGCNHIDTTAAKRLGIAVGNVAYSPDSVADYTMMLMLMSVRNAKSIMRSVEKHDFRLDSVRGKVLSDMTVGVVGTGRIGKAVIERLRGFGCHVLAYDRSQKMEANYVPFDTLLRNSDIVTLHVPLNADTRHIIGHEQIRRMKQGAFIINTGRGALVDTDALVKALENGKLGGAALDVLEGEEGLFYFDFTQKPIDNQFFLKLQGMPNVIITPHTAYYTEQALRDIVEKTIQNCLYFERSLAHG
>Alkalihalobacillus_sp._EGI_L200015
MDRVKVAILFGGCSEEHDVSVKSAREIAANIDNEKYESLYIGITKSGVWKMCEKPCAEWENGNCCSAVLSPDKKMHGLLVLKNHEYEIHHVDVAFSVLHGKSGEDGSIQGLFELSGIPFVGCDIQSSAICMDKSLAYIIAKNAGIATPEFWVIHKDDRPAIDTFTYPVFVKPARSGSSYGVKKVNGADELDAAIESASLYDSKILIEQAVLGCEVGCAVLGNSSELTVGEVDQITLRHGIFRIHQEADPEKGSENAVITLPADLSAEERGRIQETAKKIYKALGCKGLARVDMFLQDNGRIVLNEVNTLPGFTSYSRYPRMMAAAGITLPELIDRLIVLALKEMKNIGITVYGCEQDEADAFHALSPRFGIMPTIINAAVSETNAKSAPCNQCISVGHKSEVSASILLALKRAGVKYISTRSIGCNHIDTTAAKRMGITVGNVAYSPDSVADYTMMLMLMAVRNAKSIVRSVEKHDFRLDRVRGKVLRDMTVGVVGTGYIGKAVIERLRGFGCHVLAYSRSQSIEANYVPFDVLLQNSDIVTLHVPLNADTRHIIGHEQMKRMKQGAFMINTGRGALVDTEELVKALENGKLGGAALDVLEGEEGLFYFDCTQKPIDNQFLLKLQRMPNVIITPHTAYYTEQALRDTVEKTIKNCLDFERSLAHG
>Aminipila_terrae_CBA3637
MDRLKIAVLFGGCSDEYFISIKSAQEIARNINIEKYEPVYVGINREGQWKICEQPEVNWEKGRCIPAIISPDRSFHGLLALEDGRYKSIEIDVVFPVLHGKMGEDGAIQGLLELSGIPYIGCDIQSSVLGMDKSLTNIMAKDSGVRVPEFWVVNLDEEFGSLELKYPVFVKPARSGSSFGVSKVYNGEQLSSAVENARQYDTKVLIEEAISGYEVGCAVMGSGKELVVGEVDQIEVSHGFFRIHQEKNPEKGSDNSTIKVPADISEKDRRCVQETAKRIYNTLGCKGLARVDMFLQEDGRVVLNEVNTMPGCTSYSRYPRMMAAAGLTMSELIDNIVELALKGMGKKGLTIYGCEKDEAMLFQKYSKSYDLKLKIVRDAVTLENASLAGGNKCISVSHKTEITLPVLKALEKKGVRYISTRSIGLNHIDVKAAQRLGICIDNVVYSPNGVADYTLMLMLMGLRNTEDVLRRADEQNFRLAARGKELSDMTVGVLGTGRIGQAVIKRLTGFGCKVLAYDHEKTAEVNYANLDDVLEQSDIVTLHMPLDVETRHMLDDSSIAKMKKDALIVNTGRGALIDTEALVQALESGRLGGAVLDVIEGEEGIFYHNCKDEIIPNELFLRLRKLSNVTITPHIAFYTEHALKDVVENTIKNCLEYERRIEKWID
>Anaerobacterium_chartisolvens_DSM_27016
MDRLKIAIIFGGCSEEHPISVKSAQEVAKNLDIEKYEPFYIGITKNGAWKLCPCPDENWENGNCRPVILSPDRSVHGLLVVEQGQYKTIRLDMVFPVLHGKLGEDGAMQGLLELSGIPYAGCDVQSSALCMDKSLAYIVAGNAGIATPKFWTVTANKNIDADRLTYPVFVKPARSGSSFGVSKACRKEELLSAVEIARQYDSKVLIEEAVAGSEVGCAILGNDMDLIAGEVDQICLSHGFFRIHQENKPENGSENSTIIVPADIPAEVRLLVRETAKAVYRALGCRGLSRVDMFLTEDGKVILNEVNTLPGMTSYSRYPRMMAAAGLSFAGMIDRIVSLTLKGEGRMAKAGITIYGCEQDEAVLFREMAPRFGVMPTITDAAVSEANTELALGNKCISVGHKTEITNSNLLALSQAGVMYISTRSIGYNHINVKYAQSVGISVENVAYSPDSVADYTLMLMLMAVRNAKSIIRCADIHDFRLNAVRGKELRDMTVGVIGTGRIGAAVMDRLRGFGCHTLAHDPHPIASAHYVALDDLLQQSDIVTLHIPLNADTKHLLNHQRIENMKHGAFIINTGRGSLIDTEAVIPALESGKLGGAALDVVEGEEGVFYFDYRNKPIESKLLLRLQKLPNVLITPHTAYYTERALSDTVENTIINCLKFERRKQHG
>Anoxybacillus_sediminis_PCH_117
MDKIKVAILFGGCSEEHDVSVKSAVEIAANINTDKYEPIFIGITKSGVWKLCEKPRPDWENGNCCSAVLSPDKHMHGLIVLKDNEFEIRRVDAAFSVLHGKSGEDGSIQGLFELSGIPYVGCDIQSSAICMDKSLAYILAKNAGIATPEFWILNHDESLAAEALPYPVFVKPARSGSSFGVTKVNSADELDAAIETARQYDSKILIEQAVSGCEVGCAVLGNSAELIVGEVDQIRLRHGFFRIHQEAEPEKGSENAEINVPADLSAEERRRIQETAKQIYKALGCSGLARVDMFLQENGSIVLNEVNTLPGFTSYSRYPRMMAAAGITLSELIDRLIVLALERLKHMNITVYGCEQDEADAFRAVSPRFGVIPTIIHDPVSEANAKYAHECISVGHKTEVSASILLALKRAGVKYISTRSVGCNHIDTAAAKRLGIAVDNVTYAPDSVADYTMMLMLMAVRNAKSLMRSVEKHDFRLDGVRGKVLSDMTVGVVGTGCIGEAVMERLRGFGCRVLAYSRSQKIEANYVPFDTLLQTSDIVTLHVPLNADTRHMIGREQIRRMKQGALIINTGRGALIDTAALVQALENGKLGGAALDVLEGEEGLFYCDYTQKPIDHPFFQKLQRMPNVIITPHTAYYTEQALREIVEKTVQNCMDFERSLAHG
>Bacillus_circulans_VR0709
MNRIKVAILFGGCSEEHDVSVKSAIEIAANIDKEKYETLYIGITKSGVWKMCEKPCVEWENDNCCSAVLSPDKKMHGLLVKKNHEYEIDHVDVAFSVLHGKSGEDGSIQGLFELSGIPFVGCDIQSSAICMDKSLTYIVAENAGIATPEFWVFNKDDKPMADTFTYPVFVKPARSGSSFGVKKVNGADELDAAIELAGQYDSKILIEQAVLGCEVGCAVLGNSSAFVVGEVDQIRLQHGIFRIHQEAEPEKGSENAVITVPADLSAEERGRIQETAKKIYNALGCRGLARVDMFLQDNGRIVLNEVNTLPGFTSYSRYPRMMAAVGIAFPELIDRLIVLALKGMKNIGITVYGCNQDEADAFRALSPQFGIMPSIINADVSEANAISAPLNQCISVGHKSEISASILVALKRGGVKYISTRSIGCNHIDTIAAKRIGITVGNVAYSPDSVADFTMMLMLMAVRNTKSIVRSVEKHDFRLDSVRGKVLSEMTVGVVGTGQIGKAVIERLRGFGCKVLAYSHSKSIEVYYVPFDELLQNSDIVTLHVPLHTDTHYIIGHEQIQRMKKGAFIINTSRGPLVDTYALVKALENGKLGGAALDVLEGEEEFFYSDCTQRPIDNQFLLKLQKMPNVIITPHTAYYTEQALRDTVEKTITNCLDFERRLEHE
>Bacillus_sp._JCA
MDRVKVAILFGGCSEEHDVSVKSAIEIAANIDKEKYEPFYIGISKSGVWKICEKPCAEWENGNCCSAVLSPDKKMHGLLVKKNHEYEIHHVDVVFSALHGKSGEDGAIQGLFELSGIPYVGCDIQSSAICMDKSLTYIVAKNAGIATPEFWVINKDDRPVADTFTYPVFVKPARSGSSFGVKKVNGADELDTAIELARQYDSKILIEQAILGCEVGCAVLGNSSAFVVGEVDQIRLQHGIFRIHQEAEPEKGSENASITIPADLSVEERGRIQETAKRIYKALGCRGLSRVDMFLQDNGRIVLNEVNTLPGFTSYSRYPRMMAAAGITLPVLIDRLIVLALKGMKNIGITVYGCDQDEADAFRVLSPRFGVRPSIINADVWESNAISYPYNQCISVGHKSEVSASILLALKRAGVKYISTRSIGFNHIDTTAAKRMGITVGNVAYSPDSVADYTMMLMLMTVRNAKSILHSVERHDFRLDSVRGKVLGDMTVGVVGTGHIGKAVMERLRGFGCQVLAYNRSQSIEANYVSFDELLQNSDIVTLHVPLGVDTRHLIGHEQIRRMKQGAFIINTGRGALIDTDALIKALENGKLGGAALDVLEGEEGIFYFDCTQKPIDNQFLLKLQRLQNVIITPHTAYYTKQALRDTVEKTIKNCLEFERSLAHG
>Bariatricus_massiliensis_DFI.1.181
MYKINVAVLFGGCSEEHTVSIKSAMELAANMDTEKYQPFYIGITKSGIWKLCEKPCLDWERYAKYSVVFSPGRNTHGLLIQKDAGYETQLIDVVFPMIHGKFGEDGSIQGLLELSGIPYVGCDIQSSVICMDKSLAYTTVKNAGIEVPDFQIIQDGDSPETERFGFPLFVKPARSGSSFGVNKVEKAEDLCAAINEARQYDRKVLIEQAVSGSEVGCAVLGTGTDLIVGEIDQISLKHGFFKIHQEAQPEKGSENATIQVPADLPAEVRKRIQETAKKIFQVLGCRGLARIDLFLREDGQIVLNEVNTMPGFTSYSRYPRMMTAAGFTLSELIDRLIELALRRMKKEMNITVFGCEPDEAAVFNRLSFEFGVTVSLIREAVSENNVNLADGCQCVSISHKAELSESLLLALKNAGVKYICTRSIGFNHIDIQAAGQMGMTIGTVAYSPGSVADYTIMLMLMLMRGTKSVMHRAETQNYCLNDLRGKELQDMTVGVIGTGRIGQAVMERLKGFGCTVLAYDCNHKAGADYVPLCELLQSSDIITLHVPLSEDTFHMIGREQLKMMKKDALLINTARGALVDTEALIDELEDGRIGGAALDVLEGEEGIFYYDCTQKVLKHPFLSALQRMPNVIVTPHTAYHTDRVLVDTVSNTIQNCLNFERSLGNV
>Beduini_massiliensis_GM1
MKKLKAAILFGGISEEHDISIKSAIEVAGNINKDKYDVIYVGITRSGRWKRCEKITKNWEEEAGESVILSSNRDVLGMLVVGNGKYHIQPIDVIIPVLHGKMGEDGSIQGLLELSGIPYVGCGIQASAVCLDKALTYLIVQGSGFKTPEFKVVNDDKNLDNKNLKFPAFVKPARSGSSFGITKVECAEELPDAIEEARKYDKKVLIEQAITGIEVGCAVLGNGKNLLVGEVDQIRLTHGFFRIHQEKTPETGSENSAFIVPAEVPEKKREEIKQTAKAIYQSLGCCGLARIDMFLQADGQIVLNEVNTMPGLTSYSRYPRMMRAANIGLEELIDRWITLALEGGKMKSKDTLEQRTESGKTRITVFGCEPDEIEIFQRLSVQFDVTPVLIDLNISEGSARLAKGSTCISIGHKAELSRRTIAALKKLGVKYICTRSVGFNHIDLEAAKEMGIMVENTSYSPGSVADYTLMLMLMILRGVKSTLFNVEKSDFRLNAVRGKELQDLTVGVIGSGQIGKAVIERLRGFGCQVLSCDKETMSQSFSEILKNSDILTLHLPLDNTNHHLISHREIEQMKQGAILINTARGGLVDTEALINALDNGKLGGAALDVLEGEEGIFYNDCRYKGFRNTFLSHLRQIQNVIITPHTAYYTQQALYDVVEQTMIKCKQFERK
>Blautia_producta_ER3
MFKIKVAVLFGGCSEEHNVSVKSAMEVAANINKEKYQLFYIGITKSGAWKLCDKPCRDWENYAGYPAVISPDRRTHGLLIQKDGGYESQPVDVVLPMIHGKFGEDGTIQGLLELSGIPYVGCDIQSSVTCMDKSLAYMVVKNAGIEVPGFRVLQKGDSLEAETLSYPVFVKPARSGSSFGVNKVCRAEELQAAVTEAGKYDSKILVEEAVSGSEVGCAILGNGNDLIAGEVDQIELKHGFFKIHQEAQPEKGSENAVIRVPTALPDEVREQIQETAKKIYRVLGCRGLSRIDLFLQEDGSIVLNEVNTMPGFTSYSRYPRMMTAAGFTLSEILDRLIGLSLRRMEKIIDITVFGCEPDEMEVFQKISYELGVTATLIKDSISESNAGLANGCRCVSVSHKAELSEPILLALKNAGVKYISTRSIGFNHIDIQAAGLLGMVVGTVEYSPGSVADYTVMLMLMLMRGTKSILRETQRQNYCLNDLRGKELRDMTVGVLGTGRIGQAVMERLEGFGCKVLAYDRNQKAGADYVSFHELLKKSDIVTLHIPLAEDTRHMIGYEELEMMKQEALLINTGRGALVDTAALVEALKGQKIGGAALDVLEGEEGIFYHDCTQRRIEHPFLSVLQGMPNVIVTPHTAYHTERVLVDTVRNTIRNCLNFERSLGNV
>Blautia_pseudococcoides_SCSK
MYNINVAVLFGGCSEEHTVSIKSAMELAANIDTKKYQPFYIGITKSGIWKLCEKPCLDWERYAKYSVVFSPGRNTHGLLIQKDAGYETQLIDVVFPMIHGKFGEDGSIQGLLELSGIPYVGCDIQSSVICMDKSLAYTTVKNAGIEVPDFQIIQDGDSLETERFGFPLFVKPARSGSSFGVNKVDKAEDLCVAINEAKQYDRKVLIEQAVSGSEVGCAVLGTGMDLIVGEIDQIRLKHGFFKIHQEAQPEKGSENATIQVPADLPAEVRKRIQETAKKIYQTLGCRGLARIDLFLREDGQIVLNEVNTMPGFTSYSRYPRMMTATGFTLSELIDRLIELALRRMKKEMNITVFGCEPDEAAVFNRLSFEFGVTVSLIREAVSENNVNLADGCPCVSISHKAELSESLLLALKEAGVKYICTRSIGFNHIDIQAAGQMGMTIGTVAYSPGSVADYTIMLMLMLMRGTKSVMHRAETQNYCLNDLRGKELQDMTVGVIGTGRIGQAVMERLKGFGCTVLAYDCNHKAGADYVPLCELLQSSDIITLHVPLSEDTFHMIGREQLKMMKKDALLINTARGALVDTEALIDELEDGRIGGAALDVLEGEEGIFYYDCTQKVLKHPFLSALQWMPNVIVTPHTAYHTDRVLVDTVSNTIQNCLNFERSLGNV
>Blautia_sp._NBRC_113351
MFKIKVAVLFGGCSEEHNVSIKSAMEIATNIDTKKYQPYYIGITKSGIWKMCEKPCLEWEQYAGDPVVFSPDRNTHGLLIQKDKGYEIQPVDVVLPMIHGKFGEDGSIQGLLELSGIPYVGCDIQSSVICMDKALAYTVVKNEGIAVPGFRILQEGDRLETEDFVYPVFVKPARSGSSFGVNKVCRAEELQAAIEDARKYDSKILIEEAVTGSEVGCAILGNENDLMAGEVDQIELRHGFFKIHQEAQPEKGSENAVIRVPAALPDEVRERIQKTAMKIYRILGCRGLARIDLFLREDGCIVLNEVNTMPGFTSYSRYPRMMTAAGFTLTEILDRLIELSLRRMNKKMDITVFGCEPDEMEVFQKISYELGVTATLIKDSISESNAGLAAGCCCVSVSHKAELSEPILLALKNAGVKYISTRSIGFNHIDIQAAGLLGMVVGTVEYSPGSVADYTVMLMLMLMRGTKSILRETQRQNYCLNDLRGKELRDMTVGVLGTGRIGQAVMERLRGFGCKVLAYDRNQKTGADYVSFHELLEKSDIVTLHIPLAEDTRHMIGYEELEMMKQEALLINTGRGALVDTAALVEALKGQKIGGAALDVLEGEEGIFYHDCTQRRIEHPFLSVLQGMPNVIVTPHTAYHTERVLVDTVRNTIRNCLNFERSLGNV
>Brevibacillus_halotolerans_J5TS2
LYRLKIAILFGGCSEEHDVSVKSAKEIANNINTEKYEPIYIGITRSGVWKMCEKPCRDWDNENCCSAVLSPDKRMHGLLVMRDKGYQIQRIDAAFSVLHGKSGEDGAIQGLFELSGIPYVGCDIQSSAVCMDKSLAYIIAKNAGIATPEFWVINKDDRPAADALTYPVFVKPARSGSSYGVKKVNGADELDTAIESASQYDSKILIEQAVLGCEVGCAVLGNSSELIVGEVDQIRLQHGIFRIHQEAEPEKGSENAVITIPADLSAEERGRIRETAKKIYKALGCRGLARVDMFLQDNGRIVLNEVNTLPGFTSYSRYPRMMVAAGITLPELIDRLIVLAIKGMKNIGITIYGCEQDEADVFKELSPRFGVIPAITSSAVSETNVMLAHGNQCISVGHKSEISESILLALKESGVKYISTRSIGYNHIDMKAAESMGIAVGNVAYSPDSVADYTLMLMLMAVRNAKSIVRSVEKHDFRLDSVRGKVLRDMTVGVLGTGHIGKAVIERLRGFGCHVLAYGHNKEAAANYVSLNELLQKSDILTIHVPLSADTYHMIGREQIKAMKQGAFLINTARGGLIDTEVLVKALENGKLGGAALDVLEGEEGLFYFDCTQKPIDNQFLLKLQRMPNVIITPHTAYYTEQALRDTVENTIKNCLEFERRETLV
>Brevibacillus_laterosporus_ACRRF
MDRVKVAILFGGCSEEHDVSVKSAIEIAANIDKEKYEPLYIGITKSGVWKMCEKPCAEWENDNCCSAVLSPDKKMHGLLVIKNHEYEIHHVDVAFSVLHGKSGEDGSIQGLFELSGIPYVGCDIQSSAICMDKSLAYIIAKNAGIATPEFWGINKDDKPAIDAFTYPVFVKPARSGSSYGVKKVNGADELNAAIESARQYDSKILIEQAVLGCEVGCAVLGNSSELIVGEVDQIRLQHGIFRIHQEAEPEKGSENAVITIPADLSAEERGRIRETAKKIYKALGCRGLARVDMFLQDNGRIVLNEVNTLPGFTSYSRYPRMMVAAGITLPELIDRLIVLALKGMKNIGITVYGCDQDEADAFRALSSRFGVMPSIINADVSESNAISAPFNQCISVGHKSEVSASILLALKRAGVKYISTRSIGCNHIDTTAAKRMGITVNNVAYSPDSVADYTMMLMLMAVRNAKSIVRSVEKHDYRLDSVRGKVLSDMTVGVVGTGHIGKAVIERLRGFGCQVLAYNRSQSIEANYVPFDELLQNSDIVTLHVPLNADTRHIIGHEQMRRMKQGAFIINTGRGALIDTDALVKALENGKLGGAALDVLEGEEGLFYFDCTQKPIDNQFLLKLQRMQNVIITPHTAYYTEQALRDTVEKTIKNCLDFERSLAHG
>Brevibacillus_laterosporus_B9_plasmid_unnamed2
LYRLKIAILFGGCSEEHDVSVKSAKEIANNINTEKYEPIYIGITRSGVWKMCEKPCMDWDNENCRSAVLSPDKRMHGLLVMRDKGYQIQRIDAAFSVLHGKSGEDGAIQGLFELSGIPYVGCDIQSSAVCMDKSLAYIIAKNAGIATPEFWVINKDDRPAADALTYPVFVKPARSGSSYGVKKVNGADELDAAIESARQYDSKILIEQAVLGCEVGCAVLGNSSELIVGEVDQIRLQHGIFRIHQEAEPEKGSENAVITIPADLSAEERGRIRETAKKIYKALGCRGLARVDMFLQDNGRIVLNEVNTLPGFTSYSRYPRMMVAAGITLPELIDRLIVLAIKGIMKNIGITIYGCEQDEADVFKELSPRFGVIPAITSSAVSETNVMLAHGNQCISVGHKSEISESILLALKESGVKYISTRSIGYNHIDMKAAESMGIAVGNVAYSPDSVADYTVMLMLMAVRNAKSIVRSVEKHDFRLDSVRGKVLRDMTVGVLGTGHIGKAVIERLRGFRCHVLAYGHNKEAAANYVSLNELLQKSDILTIHVPLSADTYHMIGREQIKAMKQGAFLINTARGGLIDTDVLVKALENGKLGGAALDVLEGEEGLFYFDCTQKPIDNQFLLKLQRMPNVIITPHTAYYTEQALRDTVENTIKNCLEFERRETLV
>Brevibacillus_laterosporus_G25-128
MDRVKVAILFGGCSEEHDVSVKSAIEIAANIDKEKYEPLYIGITKSGVWKMCEKPCAEWENDNCCSAVLSPDKKMHGLLVIKNHEYEIHHVDVAFSVLHGKSGEDGSIQGLFELSGIPYVGCDIQSSAICMDKSLAYIIAKNAGIATPEFWVINKDDKPAIDAFTYPIFVKPARSGSSYGVKKVNGADELNAAIESARQYDSKILIEQAVLGCEVGCAVLGNSSELIVGEVDQIRLQHGIFRIHQEAEPEKGSENAVITIPADLSAEERGRIRETAKKIYKALGCRGLARVDMFLQDNGRIVLNEVNTLPGFTSYSRYPRMMVAAGITLPELIDRLIVLALKGMKNIGITVYGCDQDEADAFRALSSRFGVMPSIINADVSESNAISAPFNQCISVGHKSEVSASILLALKRAGVKYISTRSIGCNHIDTTAAKRMGITVNNVAYSPDSVADYTMMLMLMAVRNAKSIVRSVEKHDYRLDSVRGKVLSDMTVGVVGTGHIGKAVIERLRGFGCQVLAYNRSQSIEANYVPFDELLQNSDIVTLHVPLNADTRHIIGHEQMRRMKQGAFIINTGRGALIDTDALVKALENGKLGGAALDVLEGEEGLFYFDCTQKPIDNQFLLKLQRMQNVIITPHTAYYTEQALRDTVEKTIKNCLDFERSLAHG
>Brevibacillus_laterosporus_OSY-I1
MDRVKVAILFGGCSEEHDVSVKSAIEIAANIDKEKYEPLYIGITKSGVWKMCEKPFAEWENDNCCSAVLSPDKKMHGLLVIKNHEYEIHHVDVAFSVLHGKSGEDGSIQGLFELSGIPYVGCDIQSSAICIDKSLAYIIAKNAGIATPEFWVINKDDKLAIDAFTYPVFVKPARSGSSYGVKKVNGADELNAAIESARQYDSKILIEQAVLGCEVGCAVLGNSSELIVGEVDQIRLQHGIFRIHQEAEPEKGSENAVITIPADLSAEERGRIRETAKKIYKALGCRGLARVDMFLQDNGRIVLNEVNTLPGFTSYSRYPRMMVAAGITLPELIDRLIVLALKGMKNIGITVYGCDQDEADAFRALSSRFGVMPSIINADVSESNAISAPFNQCISVGHKSEVSASILLALKRAGVKYISTRSIGCNHIDTTAAKRMGITVNNVAYSPDSVADYTMMLMLMAVRNAKSIVRSVEKHDYRLDSVRGKVLSDMTVGVVGTGHIGKAVIERLRGFGCQVLAYNRSQSIEANYVPFDELLQNSDIVTLHVPLNADTRHIIGHEQMRRMKQGAFIINTGRGALIDTDALVKALENGKLGGAALDVLEGEEGLFYFDCTQKPIDNQFLLKLQRMQNVIITPHTAYYTEQALRDTVEKTIKNCLDFERSLAHG
>Brevibacillus_laterosporus_SAM19
LYRLKIAILFGGCSEEHDVSVKSAKEIANNINTEKYEPIYIGITRSGIWKMCEKPCMDWDNENCRSAVLSPDKRMHGLLVMRDKGYQIQRIDAAFSVLHGKSGEDGAIQGLFELSGIPYVGCDIQSSAVCMDKSLAYIIAKNAGIATPEFWVINKDDRPAADAFTYPVFVKPARSGSSYGVKKVNGADELDAAIESARQYDSKILIEQAVLGCEVGCAVLGNSSELIVGEVDQIRLQHGIFRIHQEAEPEKGSENAVITIPADLSAEERGRIRETAKKIYKALGCRGLARVDMFLQDNGRIVLNEVNTLPGFTSYSRYPRMMVAAGITLPELIDRLIVLALKGMKNIGITIYGCEQDEADVFKELSPRFGVIPAITSSAVSETNVMLASGNQCISVGHKSEISESILLALKESGVKYISTRSIGYNHIDMKAAESMGIAVGNVAYSPDSVADYTLMLMLMAVRNAKSIVRSVEKHDFRLDSVRGKVLRDMTVGVLGTGHIGKAVIERLRGFGCHVLAYGHNKEAAANYVSLNELLQKSDILTIHVPLSADTYHMIGREQIKAMKQGAFLINTARGGLIDTDVLVKALENGKLGGAALDVLEGEEGLFYFDCTQKPIDNQFLLKLQRMPNVIITPHTAYYTEQALRDTVENTIKNCLEFERRETLV
>Brevibacillus_sp._MCWH
MDKIKVAILFGGCSEEHDVSVKSAVEIAANINTDKYEPIYIGITKSGVWKLCEKPRPDWENGNCCSAVLSPDKHIHGLIVLKDNEFEIRRVDAAFSVLHGKSGEDGSIQGLFELSGIPYVGCDIQSSAICMDKSLAYILAKNAGIATPEFWILNHDEGLSAEAFPYPVFVKPARSGSSFGVTKVNSADELDAAIETARQYDSKILIEQAVSGCEVGCAVLGNSAELIVGEVDQIRLRHGFFRIHQEAEPEKGSENAEITVPADLSAEERRRIQETAKQIYKALGCSGLARVDMFLQENGSIVLNEVNTLPGFTSYSRYPRMMAAAGITLSELIDRLIVLALERLKHMNITVYGCEQDEADAFRAVSPRFGVIPTIIHDPVSEANAKYAHECISVGHKTEVSASILLALKRAGVKYISTRSVGCNHIDTAAAKRLGIAVDNVTYAPDSVADYTMMLMLMAVRNAKSLMRSVEKHDFRLDGVRGKVLSDMTVGVVGTGCIGEAVMERLRGFGCRVLAYSRSQKIEANYVPFDTLLQTSDIVTLHVPLNADTRHMIGREQIRRMKQGALIINTGRGALIDTAALVQALENGKLGGAALDVLEGEEGLFYCDYTQKPIDHPFFQKLQRMPNVIITPHTAYYTEQALREIVEKTVQNCMDFERSLAHG
>Brevibacillus_sp._NL20B1
MDKIKVAILFGGCSEEHDVSVKSAVEIAANINTDKYEPIFIGITKSGVWKLCEKPRPDWENGNCCSAVLSPDKHMHGLIVLKDNEFEIRRVDAAFSVLHGKSGEDGSIQGLFELSGIPYVGCDIQSSAICMDKSLAYILAKNAGIATPEFWILNHDESLAAEALPYPVFVKPARSGSSFGVTKVNSADELDAAIETARQYDSKILIEQAVSGCEVGCAVLGNSAELIVGEVDQIRLRHGFFRIHQEAEPEKGSENAEINVPADLSAEERRRIQETAKQIYKALGCSGLARVDMFLQENGSIVLNEVNTLPGFTSYSRYPRMMAAAGITLSELIDRLIVLALERLKHMNITVYGCEQDEADAFRAVSPRFGVIPTIIHDPVSEANAKYAHECISVGHKTEVSASILLALKRAGVKYISTRSVGCNHIDTAAAKRLGIAVGNVTYAPDSVADYTMMLMLMAVRNAKSLMRSVEKHDFRLDGVRGKVLSDMTVGVVGTGCIGEAVMERLRGFGCRVLAYSRSQKIEANYVPFDTLLQTSDIVTLHVPLNADTRHMIGREQIRRMKQGALIINTGRGALIDTAALVQALENGKLGGAALDVLEGEEGLFYCDYTQKPIDHPFFQKLQRMPNVIITPHTAYYTEQALREIVEKTVQNCMDFERSLAHG
>Brevibacillus_sp._SKDU10
LYRLKIAILFGGCSEEHDVSVKSAKEIANNINTEKYEPIYIGITRSGVWKMCEKPCMDWDNESCRSAVLSPDKRMHGLLVMRDKGYQIQRIDAAFSVLHGKSGEDGAIQGLFELSGIPYVGCDIQSSAVCMDKSLAYIIAKNAGIATPEFWVINKDDRPATDAFTYPVFVKPARSGSSYGVKKVNGVDELDAAIESASQYDSKILIEQAVLGCEVGCAVLGNSSELIVGEVDQIRLQHGIFRIHQEAEPEKGSENAVITIPADLSAEERGRIRETAKKIYKALGCRGLARVDMFLQDNGRIVLNEVNTLPGFTSYSRYPRMMVAAGITLPELIDRLIVLALKGMKNIGITIYGCEQDEADVFKELSPRFGVIPAITSSAVSETNVMLAPGNQCISVGHKSEISESILLALKESGVKYISTRSIGYNHIDMKAAKSMGIAVGNVAYSPDSVADYTLMLMLMAVRNAKSIVRSVEKHDFRLDSVRGKVLRDMTVGVLGTGHIGKAVIERLRGFGCHVLAYGHNKETASNYVSLNELLQKSDILTIHVPLSADTYHMIGSEQIKAMKQGAFLINTARGGLIDTDVLVKALENGKLGGAALDVLEGEEGLFYFDCTQKPIDNQFLLKLQRMPNVIITPHTAYYTEQALRDTVENTIKNCLEFERRETLV
>Brevibacillus_sp_VP
MDRVKVAILFGGCSEEHDVSVKSAIEIAANIDKEKYEPLYIGITKSGVWKMCEKPCAEWENDNCCSAVLSPDKKMHGLLVIKNHEYEIHHVDVAFSVLHGKSGEDGSIQGLFELSGIPYVGCDIQSSAICMDKSLAYIIAKNAGIATPEFWVINKDDKPAIDAFTYPVFVKPARSGSSYGVKKVNGADELNAAIESARQYDSKILIEQAVLGCEVGCAVLGNSSELIVGEVDQIRLQHGIFRIHQEAEPEKGSENAVITIPADLSAEERGRIRETAKKIYKALGCRGLARVDMFLQDNGRIVLNEVNTLPGFTSYSRYPRMMVAAGITLPELIDRLIVLALKGMKNIGITVYGCDQDEADAFRALSSRFGVMPSIINADVSESNAISAPFNQCISVGHKSEVSASILLALKRAGVKYISTRSIGCNHIDTTAAKRMGITVNNVAYSPDSVADYTMMLMLMAVRNANSIVRSVEKHDYRLDSVRGKVLSDMTVGVVGTGHIGKAVIERLRGFGCQVLAYNRSQSIEANYVPFDELLQNSDIVTLHVPLNADTRHIIGHEQMRRMKQGAFIINTGRGALIDTDALVKALENGKLGGAALDVLEGEEGLFYFDCTQKPIDNQFLLKLQRMQNVIITPHTAYYTEQALRDTVEKTIKNCLDFERSLAHG
>Candidatus_Formimonas_warabiya_DCMF
MDRLKIAIIFGGCSEEHPISVKSAQEVAKNLDIEKYEPFYIGITKNGVWKLCHCPDANWENGSCRRAMLSPDRSVHGLLVLEQGQYKTIRLDMVFPVLHGKLGEDGAMQGLLELSGIPYVGCDVQSSALCMDKSLAYIVARNAGIATPNFWTVTANENIDADRLTYPVFVKPARSGSSFGVSKVCRKEELLSAVETARQYDSKVLIEEAVVGSEVGCAILGNDMDLIAGEVDRICLSHGFFRIHQENKPENGSENSTVIVPADISAEARLLVQETAKAVYRALGCRGLSRVDMFLKEDGKVILNEVNTLPGMTSYSRYPRMMAAAGLTFAEVIERIVSLTWKGKRRMAKMGISIYGCGQDEAVLFREMAPRFGVMPTITDAAVSEVNIELAFGNRCISVGHKTQITNSILLALSQAGVKYISTRSIGYNHINVKCAESVGISVENVAYSPDSVADYTLMLMLMAVRNAKSIIRRADIHDFRLNDVRGKELRDMTIGVIGTGRIGAAVMDRLRGFGCHILAYDHRPQTSADYVPLDELLQQSDIVTLHTPLNADTNHLFNRQRIEQMKHGAFIINTGRGSLLDTEALISALESGKLGGAALDVLEGEEGVFYFDYRNKPIESKLLLRLQKLPNVLITPHTAYYTEHTLSDTVENTIINCLKFERRKQHG
>Clostridioides_difficile_AI0499
MNRIKVAIIFGGCSEEHDVSVKSAIEIAANIDTEKFDPHYIGITKNGVWKLCKKPCTEWEADSLPAILSPDRKTHGLLVMKESEYETRRIDVAFPVLHGKCGEDGAIQGLFVLSGIPYVGCDIQSSAACMDKSLAYILTKNAGIAVPEFQMIDKGDKPEAGALTYPVFVKPARSGSSFGVTKVNGTEELNAAIEAAGQYDGKILIEQAISGCEVGCAVMGNEDDLIVGEVDQIRLSHGIFRIHQENEPEKGSENAMITVPADIPVEERNRVQETAKKVYRVLGCRGLARVDLFLQEDGGIVLNEVNTLPGFTSYSRYPRMMAAAGITLPALIDSLITLALKRMRKSVGITVFGCEQDEANAFRALSPDFHIIPTLISDAISADNAKLAAGNQCVSVGHKSEVSEATILALRKVGVKYISTRSIGCDHIDTTAAERMGISVGTVAYSPDSVADYALMLMLMAIRGAKPTMHAVAQQDFRLGRIRGKELGDMTVGVIGTGHIGQAVVKRLRGFGCHVLAYDNSRKMDADYVQLDELLKNSDIVTLHVPLCADTRHLIGQKQIGEMKQGAFLINTGRGALVDTGALVEALESGKLGGAALDVLEGEDQFVYTDCSQKVLDHPFLSQLLRMPNVIITPHTAYYTERVLQDTTEKTIRNCLNFERSLQHE
>Clostridium_argentinense_113/29
LNRLKIALLFGGCSEEHDVSIKSAKEIADNIDTEKYEPIYIGITRSGVWKMCEKPCVDWDNENCRSAVLSPDKKMHGLLVMGNKGYQMQRIDAVFSALHGKSGEDGAIQGLFELSGIPYVGCDVQSSAVCMDKSLTYIVTQNAGFGTPEFLILNHGDIPDSNSLTYPVFVKPARSGSSFGVNKVNNEDELDAAIETARQYDSKVLIEQAVPGLEVGCAVLGNGTDLIVGEVDQISLSHGIFRIHQEDQPEKGSENAVVLVPANLSAEKRIKIQETAKAIYKALGCKGLSRIDMFLQEDGRIILNEVNTLPGFTSYSRYPRMMAAAGVTLSELIDHCITLALKGMKNIGITIYGCERDEAEVFNELSPRFGVIPTITSSAVSETNAMLAHGNQCISVGHKSEISESILLALKESGVKYISTRSIGFNHIEVKAAESMGIAVGNVAYSPDSVADYTLMLMLMAIRNAKSIMSRAEKYDFSLDTVYGKELREMTVGVLGTGHIGKAVIERLRGFGCHVLAYGHSKEAAANYVSLNELLQKSDILTIHVPLGTDTYHMIGYEQIEVMKQGAFLINTARGGLVDTSALIKALENGRLGGAALDVLEGEEGFFYFDCTQKPIDNQFLLKLHKMPNVIITPHTAYYTERALYDTVEKTILNCLDFERRDTLE
>Clostridium_sp._M3/9
MDKLKVAILFGGCSEEHDVSIKSAKEIANHIDTEKYEPVYIGITKTGTWKICDKPCAEWENGDCCSAVLSPDRAMHGLIVVKNDEYQIQHIDVVFPVLHGKTGEDGSIQGLLELSGVPYVGCNIQSSAVCMDKSLTYIVVRNAGFNTPDFLILHDGDTPEADTLTYPIFIKPARSGSSFGVTKVNSANELHAAIETARQYDSKVLIEQTVSGIEVGCAVLGNGSDLFVGEVDQITLSHGIFRIHQEANPEKGSENAMFTVPANIPAEKRIEIQETAKAIYKALGCKGLSRVDMFLLKNGCIVLNEVNTLPGFTSYSRYPRMMISAGMTLSSLIKRCISLALNGMMNIGITVYGCEQDEAKAFNALSPRFGVVPVITSSALSEANARLSPGNQCISVGHKSEVSKPTIAALKNAGVKYISTRSIGFNHIDMKAAKDMGIAVGNVTYSPGSVADYTLMLMLMVIRGAKSIVSSTEKNDFRLDTARGKELCDMTVGVLGTGHIGKAVIGRLQGFGCRVLAHSRSKETSADYVSLNDLLQKSDILTIHIPLGTDTYHLIGQRQIETMKQGAYLINTARGGIVDTDALIKALQNGKLGGAALDVLEGEEGLFYFDCTQKPIDNQFLLELQKMPNVIITPHTAYYTERALHDTVEKTILNCLDFERSQLYG
>Clostridium_sp._MLG245_Tn1549-like_transposon
MNRIKVAIIFGGCSEEHDVSVKSAIEIAANIDTEKFDPHYIGITKNGVWKLCKKPCTEWEADSLPAILSPDRKTHGLLVMKESEYETRRIDVAFPVLHGKCGEDGAIQGLFVLSGIPYVGCDIQSSAACMDKSLAYILTKNAGIAVPEFQIIDKGDKPEAGALTYPVFVKPARSGSSFGVTKVNGTEELNAAIEAAGQYDGKILIEQAISGCEVGCAVMGNEDDLIVGEVDQIRLSHGIFRIHQENEPEKGSENAMITVPADIPVEERNRVQETAKKVYRVLGCRGLARVDLFLQEDGGIVLNEVNTMPGFTSYSRYPRMVAAAGITLPALIDSLITLALKRMRKSVGITVFGCEQDEANAFRALSPDFHIIPTLISDAISADNAKLAAGNQCVSVGHKSEVSEATILALRKVGVKYISTRSIGCDHIDTTAAERMGISVGTVAYSPDSVADYALMLMLMAIRGAKPTMHAVAQQDFRLDRIRGKELGDMTVGVIGTGHIGQAVVKRLRGFGCHVLAYDNSRKMDADYVQLDELLKNSDIVTLHVPLCADTRHLIGQKQIGEMKQGAFLINTARGALVDTGALVEALESGKLGGAALDVLEGEDQFVYTDCSQKVLDHPFLSQLLRMPNVIITPHTAYYTERVLQDTTEKTIRNCLNFERSLQHE
>Clostridium_tagluense_CS002
MDRLKIAIIFGGCSEEHPISIKSAQEVAKNLDMEKYEPFYIGITKNGVWKLCHCPDANWENGSCRPAILSPDRSVHGLLVLEQGQYKTIRLDMVFPVLHGKLGEDGAMQGLLELSGIPYVGCDIQSSALCMDKSLAFIVARNAEVATPNFWTVMANENIDADQLTYPVFVKPARSGSSFGISKVCRKEELLSAVETARQYDSKVLIEEAIVGSEVGCAILGNDMDLIVGEVDQICLSHGFFKIHQENKPENGSENSTIIVPADISAEARLLVQETAKVIYRALGCRGLSRVDMFLTEDGKVILNEVNTLPGMTSYSRYPRMMAAAGLPLCEVIDRIVSLTVKGERRMAKMKITIYGCTQDEAVLFREIAPRFGIMPTITEAVVSEANIELAFGNRCISVGHKTQITNSILLALSQAGVMYISTRSIGYNHIDVKYAKSVGISIENVAYSPDSVADYTLMLMLMAVRNAKSIISRADIYDFRLNDVRGKELRDMTIGVIGTGRIGAAVIDRLRGFGCHILAYDHRPISSDDYVPLNELLQQSDIVTLHAPLKVDTNHLINRQRIEQMKHGAFIINTGRGALIDTEALIPALESGKLGGAALDVLEGEEGIFYFDYRKKTIESKLLLRLQKLTNVIITPHTAYYTKHALNDTVENTIINCLKFERRE
>Cohnella_zeiphila_CBP-2801
MDKIKVAILFGGCSEEHEVSVKSAMEIAANFDNEKYEPIYIGITKSGVWKVCEKPGFEWEIGNGYSAVLSPDKQMRGLLVRKNHGYEIRHVDVAFPVLHGKSGEDGAIQGLFELSGIPYVGCDIQSSAICMDKSLAYIVARNAGIATPEFWVIHQDDWPAPEAFTYPIFVKPARSGSSFGVTKAGGPDELEAAIEAARRYDSKILIEQAVLGCEVGCAVLGDSGDHSELMVGEVDQIRLRHGIFRIHQEAEPEKGSENAVIAVPADLPSEERGRIRETAQKIYKALGCRGLARVDMFLQDNGRIVLNEVNTLPGFTSYSRYPRMMAAAGITLPELIDRLILLALKGMKNIGITVYGCEQDEADAFRALSPRFGVMPSIINAPVSEVGAVSAPCNRCISVGHKSEVSASILLALKRAGVKYISTRSIGCNHIDTTAAKRMGIAVGHVAYSPDSVADYTVMLMLMAIRNAKSTERSVEKHDFRQNSVRGKVLRDMTVGVLGTGQIGKAVMERLRGFGCHVLAYDRSQKAEANYIPLDTLLQNSDIVTLHVPLGEDTRHIIGREQLRGMKQGAFLINTGRGALVDTDALVQALETGKLGGAALDVLEGEEGVFYFDCTQKPIDHPFLLKLQRMPNVIITPHTAYYTEQALRDTVEKTIQNCLDFERSLAHG
>Cuneatibacter_sp._NSJ-177
MDKIKVAVLFGGCSEEHQVSIKSAMELSANLDTKKYEPFYIGITKSGAWKMCGKPCPEWEKYAKWPVVFSPDRNTHGLLIHKEGGYEFQPVDVVFPIIHGKSGEDGSIQGLLELSGIPYVGCDVQSSVICMDKALAYTVVKDAGIEVPEFWTIQEGDRLETEELAFPVFVKPARSGSSFGVNKVCREEELQAAINEAKRYDSKILIEQAVTGCEVGCAILGNCSDLIAGEVDQIRLKHGFFQIHQEAQPEKGSENAAILVPAGLPAEVKEQIQNTAKKIYRTLGCRGLARVDLFLREDGHIVLNEVNTMPGFTSYSRYPRMMIAAGFSLSELFDHLIQLSLRRMKKKIDITVFGCEPDETEMFKKLSSEFGVQVLFVKNVVTENNAVFADGCRCISVNHKAELSEPLLLALKDAGVKYISTRSIGFDHIDIGAAGRLGMAVGTVAYSPGSVADYTIMLMLMLMRGTKSVMRGAEEQNYCLNHLRGKELRDMTVGVVGTGRIGQAVMERLEGFGCKVLAYDRNHKAGVNYVPFHELLNNSDIVTLHVPLAEDTRHMIGREQINRMKPGAFFINTSRGALVDTGALVEGLEAGKLGGAALDVLEGEEGIFYNDCTQKSIDHPFLSVLQEMPNVIITPHTAYHTERVLADTVRNTIKNCLDFERSLGNGQN
>Dictyobacter_alpinus_Uno16
MDRLNIAILFGGCSEEHPISVKSAQEVAKHLDIEKYEPFYIGITKSGAWKLCDGPGANWENNNCRPALLSPDRSVHGLLVLEQGQYKTIRLDMVLPVLHGKLGEDGAIQGLLELSSIPYVGCDIQSSALCMDKSLAYIVVRNAGIATPNFWVVTVDEDINADRLPYPVVVKPARSGSSFGVSKISRKEELLSAVEAARQYDSKVLIEEVVVGSEVGCAIVGNDLDLLVGEVDQICLSHGFFRIHQENNPESGSENSTVIVPADLSAEERLLVQQKAKVIYHALGCRGLSRVDMFLKEDGTVVLNEVNTLPGMTSYSRYPRMMAAAGLPFAEVIDRMVSLALNGKDDERMTKMGITIYGCGQDEAVLFREMASRFDVIPTITAASVSEANIELTSGNQCISVNHKTHITKSILRALGQAGVAYISTRSSGCNHIDVDFAQSVGISVENVVYSPASVADYTLMLMLMVIRHTKSTLSRVDIHDFRLHDVRGKELRDMTVGVIGTGYIGAAVIDRLRGFGCRIVAYDHRPKTSANYVPLDALLQQSDMVTLHTPLNADTNHLLNHQRIEQMKPGAFIINTGRGSLLDTEALLLALESGRLGGAALDVLEGEEGIFYADYRNKPIESQLLLRLQKLPHVLITPHTAYYTDHALRDTVENTLINCLKFARRSSNLGTPSGTTLVI
>Enterococcus_faecalis_ARO1-DG_pARO1.3
MNRIKVAILFGGCSEEHDVSVKSAIEIAANINKEKYEPLYIGITKSGVWKMCEKPCAEWENDNCYSAVLSPDKKMHGLLVKKNHEYEINHVDVAFSALHGKSGEDGSIQGLFELSGIPFVGCDIQSSAICMDKSLTYIVAKNAGIATPAFWVINKDDRPVAATFTYPVFVKPARSGSSFGVKKVNSADELDYAIESARQYDSKILIEQAVSGCEVGCAVLGNSAALVVGEVDQIRLQYGIFRIHQEVEPEKGSENAVITVPADLSAEERGRIQETAKKIYKALGCRGLARVDMFLQDNGRIVLNEVNTLPGFTSYSRYPRMMAAAGIALPELIDRLIVLALKGMNNIGITVYGCEQDEADAFHALSPRFGVMATIINANVSESNAKSAPFNQCISVGHKSEISASILLALKRAGVKYISTRSIGCNHIDTTAAKRMGITVDNVAYSPDSVADYTMMLILMAVRNVKSIVRSVEKHDFRLDSDRGKVLSDMTVGVVGTGQIGKAVIERLRGFGCKVLAYSRSRSIEVNYVPFDELLQNSDIVTLHVPLNTDTHYIISHEQIQRMKQGAFLINTGRGPLVDTYELVKALENGKLGGAALDVLEGEEEFFYSDCTQKPIDNQFLLKLQRMPNVIITPHTAYYTEQALRDTVEKTIKNCLDFERRQEHE
>Enterococcus_faecalis_BM4382_Tn1549
MNRIKVAIIFGGCSEEHDVSVKSAIEIAANINTEKFDPHYIGITKNGVWKLCKKPCTEWEADSLPAILSPDRKTHGLLVMKESEYETRRIDVAFPVLHGKCGEDGAIQGLFELSGIPYVGCDIQSSAACMDKSLAYILTKNAGIAVPEFQMIDKGDKPEAGALTYPVFVKPARSGSSFGVTKVNGTEELNAAIEAAGQYDGKILIEQAISGCEVGCAVMGNEDDLIVGEVDQIRLSHGIFRIHQENEPEKGSENAMITVPADIPVEERNRVQETAKKVYRVLGCRGLARVDLFLQEDGGIVLNEVNTLPGFTSYSRYPRMVAAAGITLPALIDSLITLALKRMRKSMGITVFGCEQDEANAFRALSPDFHIIPTLISDAISADNAKLAAGNQCVSEGHKSEVSEATILALRKVGVKYISTRSIGCDHIDTTAAERMGISVGTVAYSPDSVADYALMLMLMAIRGAKPTMHAVAQQDFRLDRIRGKELGDMTVRVIGTGHIGQAVVKRLRGFGCHVLAYDNSRKMDADYVQLDELLKNSGIVTLHVPLCADTRHLIGQKQIGEMKQGAFLINTGRGALVDTGALVEALESGKLGGAALDVLEGEDQFVYTDCSQKVLDHPFLSQLLRMPNVIITPHTAYYTERVLQDTTEKTIRNCLNFERSLQHE
>Enterococcus_faecalis_pSL1
MNRIKVAILFGGCSEEHDVSVKSAIEIAANINKEKYEPLYIGITKSGVWKMCEKPCAEWENDNCYSAVLSPDKKMHGLLVKKNHEYEINHVDVAFSALHGKSGEDGSIQGLFELSGIPFVGCDIQSSAICMDKSLTYIVAKNAGIATPAFWVINKDDRPVAATFTYPVFVKPARSGSSFGVKKVNSADELDYAIESARQYDSKILIEQAVSGCEVGCAVLGNSAALVVGEVDQIRLQYGIFRIHQEVEPEKGSENAVITVPADLSAEERGRIQETAKKIYKALGCRGLARVDMFLQDNGRIVLNEVNTLPGFTSYSRYPRMMAAAGIALPELIDRLIVLALKGMNNIGITVYGCEQDEADAFHALSPRFGVMATIINANVSESNAKSAPFNQCISVGHKSEISASILLALKRAGVKYISTRSIGCNHIDTTAAKRMGITVDNVAYSPDSVADYTMMLILMAVRNVKSIVRSVEKHDFRLDSDRGKVLSDMTVGVVGTGQIGKAVIERLRGFGCKVLAYSRSRSIEVNYVPFDELLQNSDIVTLHVPLNTDTHYIISHEQIQRMKQGAFLINTGRGPLVDTYELVKALENGKLGGAALDVLEGEEEFFYSDCTQKPIDNQFLLKLQRMPNVIITPHTAYYTEQALRDTVEKTIKNCLDFERRQEHE
>Enterococcus_faecalis_pWZ7140
MNRIKVAILFGGCSEEHDVSVKSAIEIAANINKEKYEPLYIGITKSGVWKMCEKPCAEWENDNCYSAVLSPDKKMHGLLVKKNHEYEINHVDVAFSALHGKSGEDGSIQGLFELSGIPFVGCDIQSSAICMDKSLTYIVAKNAGIATPAFWVINKDDRPVAATFTYPVFVKPARSGSSFGVKKVNSADELDYAIESARQYDSKILIEQAVSGCEVGCAVLGNSAALVVGEVDQIRLQYGIFRIHQEVEPEKGSENAVITVPADLSAEERGRIQETAKKIYKALGCRGLARVDMFLQDNGRIVLNEVNTLPGFTSYSRYPRMMAAAGIALPELIDRLIVLALKGMNNIGITVYGCEQDEADAFHALSPRFGVMATIINANVSESNAKSAPFNQCISVGHKSEISASILLALKRAGVKYISTRSIGCNHIDTTAAKRMGITVDNVAYSPDSVADYTMMLILMAVRNVKSIVRSVEKHDFRLDSDRGKVLSDMTVGVVGTGQIGKAVIERLRGFGCKVLAYSRSRSIEVNYVPFDELLQNSDIVTLHVPLNTDTHYIISHEQIQRMKQGAFLINTGRGPLVDTYELVKALENGKLGGAALDVLEGEEEFFYSDCTQKPIDNQFLLKLQRMPNVIITPHTAYYTEQALRDTVEKTIKNCLDFERRQEHE
>Enterococcus_faecium_399/F98/A4_pVEF4
MNRIKVAILFGGCSEEHDVSVKSAIEIAANINKEKYEPLYIGITKSGVWKMCEKPCAEWENDNCYSAVLSPDKKMHGLLVKKNHEYEINHVDVAFSALHGKSGEDGSIQGLFELSGIPFVGCDIQSSAICMDKSLTYIVAKNAGIATPAFWVINKDDRPVAATFTYPVFVKPARSGSSFGVKKVNSADELDYAIESARQYDSKILIEQAVSGCEVGCAVLGNSAALVVGEVDQIRLQYGIFRIHQEVEPEKGSENAVITVPADLSAEERGRIQETAKKIYKALGCRGLARVDMFLQDNGRIVLNEVNTLPGFTSYSRYPRMMAAAGIALPELIDRLIVLALKGMNNIGITVYGCEQDEADAFHALSPRFGVMATIINANVSESNAKSAPFNQCISVGHKSEISASILLALKRAGVKYISTRSIGCNHIDTTAAKRMGITVDNVAYSPDSVADYTMMLILMAVRNVKSIVRSVEKHDFRLDSDRGKVLSDMTVGVVGTGQIGKAVIERLRGFGCKVLAYSRSRSIEVNYVPFDELLQNSDIVTLHVPLNTDTHYIISHEQIQRMKQGAFLINTGRGPLVDTYELVKALENGKLGGAALDVLEGEEEFFYSDCTQKPIDNQFLLKLQRMPNVIITPHTAYYTEQALRDTVEKTIKNCLDFERRQEHE
>Enterococcus_faecium_399/F99/A9_pVEF2
MNRIKVAILFGGCSEEHDVSVKSAIEIAANINKEKYEPLYIGITKSGVWKMCEKPCAEWENDNCYSAVLSPDKKMHGLLVKKNHEYEINHVDVAFSALHGKSGEDGSIQGLFELSGIPFVGCDIQSSAICMDKSLTYIVAKNAGIATPAFWVINKDDRPVAATFTYPVFVKPARSGSSFGVKKVNSADELDYAIESARQYDSKILIEQAVSGCEVGCAVLGNSAALVVGEVDQIRLQYGIFRIHQEVEPEKGSENAVITVPADLSAEERGRIQETAKKIYKALGCRGLARVDMFLQDNGRIVLNEVNTLPGFTSYSRYPRMMAAAGIALPELIDRLIVLALKGMNNIGITVYGCEQDEADAFHALSPRFGVMATIINANVSESNAKSAPFNQCISVGHKSEISASILLALKRAGVKYISTRSIGCNHIDTTAAKRMGITVDNVAYSPDSVADYTMMLILMAVRNVKSIVRSVEKHDFRLDSDRGKVLSDMTVGVVGTGQIGKAVIERLRGFGCKVLAYSRSRSIEVNYVPFDELLQNSDIVTLHVPLNTDTHYIISHEQIQRMKQGAFLINTGRGPLVDTYELVKALENGKLGGAALDVLEGEEEFFYSDCTQKPIDNQFLLKLQRMPNVIITPHTAYYTEQALRDTVEKTIKNCLDFERRQEHE
>Enterococcus_faecium_399/F99/H8_pVEF1
MNRIKVAILFGGCSEEHDVSVKSAIEIAANINKEKYEPLYIGITKSGVWKMCEKPCAEWENDNCYSAVLSPDKKMHGLLVKKNHEYEINHVDVAFSALHGKSGEDGSIQGLFELSGIPFVGCDIQSSAICMDKSLTYIVAKNAGIATPAFWVINKDDRPVAATFTYPVFVKPARSGSSFGVKKVNSADELDYAIESARQYDSKILIEQAVSGCEVGCAVLGNSAALVVGEVDQIRLQYGIFRIHQEVEPEKGSENAVITVPADLSAEERGRIQETAKKIYKALGCRGLARVDMFLQDNGRIVLNEVNTLPGFTSYSRYPRMMAAAGIALPELIDRLIVLALKGMNNIGITVYGCEQDEADAFHALSPRFGVMATIINANVSESNAKSAPFNQCISVGHKSEISASILLALKRAGVKYISTRSIGCNHIDTTAAKRMGITVDNVAYSPDSVADYTMMLILMAVRNVKSIVRSVEKHDFRLDSDRGKVLSDMTVGVVGTGQIGKAVIERLRGFGCKVLAYSRSRSIEVNYVPFDELLQNSDIVTLHVPLNTDTHYIISHEQIQRMKQGAFLINTGRGPLVDTYELVKALENGKLGGAALDVLEGEEEFFYSDCTQKPIDNQFLLKLQRMPNVIITPHTAYYTEQALRDTVEKTIKNCLDFERRQEHE
>Enterococcus_faecium_399/S99/A7_pVEF3
MNRIKVAILFGGCSEEHDVSVKSAIEIAANINKEKYEPLYIGITKSGVWKMCEKPCAEWENDNCYSAVLSPDKKMHGLLVKKNHEYEINHVDVAFSALHGKSGEDGSIQGLFELSGIPFVGCDIQSSAICMDKSLTYIVAKNAGIATPAFWVINKDDRPVAATFTYPVFVKPARSGSSFGVKKVNSADELDYAIESARQYDSKILIEQAVSGCEVGCAVLGNSAALVVGEVDQIRLQYGIFRIHQEVEPEKGSENAVITVPADLSAEERGRIQETAKKIYKALGCRGLARVDMFLQDNGRIVLNEVNTLPGFTSYSRYPRMMAAAGIALPELIDRLIVLALKGMNNIGITVYGCEQDEADAFHALSPRFGVMATIINANVSESNAKSAPFNQCISVGHKSEISASILLALKRAGVKYISTRSIGCNHIDTTAAKRMGITVDNVAYSPDSVADYTMMLILMAVRNVKSIVRSVEKHDFRLDSDRGKVLSDMTVGVVGTGQIGKAVIERLRGFGCKVLAYSRSRSIEVNYVPFDELLQNSDIVTLHVPLNTDTHYIISHEQIQRMKQGAFLINTGRGPLVDTYELVKALENGKLGGAALDVLEGEEEFFYSDCTQKPIDNQFLLKLQRMPNVIITPHTAYYTEQALRDTVEKTIKNCLDFERRQEHE
>Enterococcus_faecium_BM4147_pIP816
MNRIKVAILFGGCSEEHDVSVKSAIEIAANINKEKYEPLYIGITKSGVWKMCEKPCAEWENDNCYSAVLSPDKKMHGLLVKKNHEYEINHVDVAFSALHGKSGEDGSIQGLFELSGIPFVGCDIQSSAICMDKSLTYIVAKNAGIATPAFWVINKDDRPVAATFTYPVFVKPARSGSSFGVKKVNSADELDYAIESARQYDSKILIEQAVSGCEVGCAVLGNSAALVVGEVDQIRLQYGIFRIHQEVEPEKGSENAVITVPADLSAEERGRIQETAKKIYKALGCRGLARVDMFLQDNGRIVLNEVNTLPGFTSYSRYPRMMAAAGIALPELIDRLIVLALKGMNNIGITVYGCEQDEADAFHALSPRFGVMATIINANVSESNAKSAPFNQCISVGHKSEISASILLALKRAGVKYISTRSIGCNHIDTTAAKRMGITVDNVAYSPDSVADYTMMLILMAVRNVKSIVRSVEKHDFRLDSDRGKVLSDMTVGVVGTGQIGKAVIERLRGFGCKVLAYSRSRSIEVNYVPFDELLQNSDIVTLHVPLNTDTHYIISHEQIQRMKQGAFLINTGRGPLVDTYELVKALENGKLGGAALDVLEGEEEFFYSDCTQKPIDNQFLLKLQRMPNVIITPHTAYYTEQALRDTVEKTIKNCLDFERRQEHE
>Enterococcus_faecium_E155
MNKIKVAIIFGGCSEEHDVSVKSAIEIAANINTEKFDPHYIGITKNGVWKLCKKPCTEWEADSLPAIFSPDRKTHGLLVMKEREYETRRIDVAFPVLHGKCGEDGAIQGLFELSGIPYVGCDIQSSAACMDKSLAYILTKNAGIAVPEFQMIEKGDKPEARTLTYPVFVKPARSGSSFGVTKVNSTEELNAAIEAAGQYDGKILIEQAISGCEVGCAVMGNEDDLIVGEVDQIRLSHGIFRIHQENEPEKGSENAMIIVPADIPVEERNRVQETAKKVYRVLGCRGLARVDLFLQEDGGIVLNEVNTLPGFTSYSRYPRMAAAAGITLPALIDSLITLAIERMRKSMGITVFGCEQDEANAFRTLSPDFHIIPTLISDAISADNAKLAAGNQCISVGHKSEVSEATILALRKVGVKYISTRSIGCNHIDTTAAERMGISVGTVAYSPDSVADYALMLMLMAIRGAKSTIHAVAQQNFRLDCVRGKELRDMTVGVIGTGHIGQAVVKRLRGFGCRVLAYDNSRKIEADYVQLDELLKNSDIVTLHVPLCADTRHLIGQRQIGEMKQGAFLINTGRGALVDTGSLVEALGSGKLGGAALDVLEGEDQFVYTDCSQKVLDHPFLSQLLRMPNVIITPHTAYYTERVLRDTTEKTIRNCLNFERSLQHE
>Enterococcus_faecium_E525
MNRIKVAIIFGGCSEEHDVSVKSAIEIAANIDTEKFDPHYIGITKNGVWKLCKKPCTEWEADSLPAILSPDRKTHGLLVMKESEYETRRIDVAFPVLHGKCGEDGAIQGLFVLSGIPYVGCDIQSSAACMDKSLAYILTKNAGIAVPEFQIIDKGDKPEAGALTYPVFVKPARSGSSFGVTKVNGTEELNAAIEAAGQYDGKILIEQAISGCEVGCAVMGNEDDLIVGEVDQIRLSHGIFRIHQENEPEKGSENAMITVPADIPVEERNRVQETAKKVYRVLGCRGLARVDLFLQEDGGIVLNEVNTMPGFTSYSRYPRMVAAAGITLPALIDSLITLALKRMRKSVGITVFGCEQDEANAFRALSPDFHIIPTLISDAISADNAKLAAGNQCVSVGHKSEVSEATILALRKVGVKYISTRSIGCDHIDTTAAERMGISVGTVAYSPDSVADYALMLMLMAIRGAKPTMHAVAQQDFRLDRIRGKELGDMTVGVIGTGHIGQAVVKRLRGFGCHVLAYDNSRKMDADYVQLDELLKNSDIVTLHVPLCADTRHLIGQKQIGEMKQGAFLINTARGALVDTGALVEALESGKLGGAALDVLEGEDQFVYTDCSQKVLDHPFLSQLLRMPNVIITPHTAYYTERVLQDTTEKTIRNCLNFERSLQHE
>Enterococcus_faecium_HBSJRP
MNRIKVAILFGGCSEEHDVSVKSAIEIAANINKEKYEPLYIGITKSGVWKMCEKPCAEWENDNCYSAVLSPDKKMHGLLVKKNHEYEINHVDVAFSALHGKSGEDGSIQGLFELSGIPFVGCDIQSSAICMDKSLTYIVAKNAGIATPAFWVINKDDRPVAATFTYPVFVKPARSGSSFGVKKVNSADELDYAIESARQYDSKILIEQAVSGCEVGCAVLGNSAALAVGEVDQIRLQYGIFRIHQEVEPEKGSENAVITVPADLSAEERGRIQETAKKIYKALGCRGLARVDMFLQDNGRIVLNEVNTLPGFTSYSRYPRMMAAAGIALPELIDRLIVLALKGMNNIGITVYGCEQDEADAFHALSPRFGVMATIINANVSESNAKSAPFNQCISVGHKSEISASILLALKRAGVKYISTRSIGCNHIDTTAAKRMGITVDNVAYSPDSVADYTMMLILMAVRNVKSIVRSVEKHDFRLDSDRGKVLSDMTVGVVGTGQIGKAVIERLRGFGCKVLAYSRSRSIEVNYVPFDELLQNSDIVTLHVPLNTDTHYIISHEQIQRMKQGAFLINTGRGPLVDTYELVKALENGKLGGAALDVLEGEEEFFYSDCTQKPIDNQFLLKLQRMPNVIITPHTAYYTEQALRDTVEKTIKNCLDFERRQEHE
>Enterococcus_faecium_MLG229_Tn1549
MNRIKVAIIFGGCSEEHDVSVKSAIEIAANIDTEKFDPHYIGITKNGVWKLCKKPCTEWEADSLPAILSPDRKTHGLLVMKESEYETRRIDVAFPVLHGKCGEDGAIQGLFVLSGIPYVGCDIQSSAACMDKSLAYILTKNAGIAVPEFQIIDKGDKPEAGALTYPVFVKPARSGSSFGVTKVNGTEELNAAIEAAGQYDGKILIEQAISGCEVGCAVMGNEDDLIVGEVDQIRLSHGIFRIHQENEPEKGSENAMITVPADIPVEERNRVQETAKKVYRVLGCRGLARVDLFLQEDGGIVLNEVNTMPGFTSYSRYPRMVAAAGITLPALIDSLITLALKRMRKSVGITVFGCEQDEANAFRALSPDFHIIPTLISDAISADNAKLAAGNQCVSVGHKSEVSEATILALRKVGVKYISTRSIGCDHIDTTAAERMGISVGTVAYSPDSVADYALMLMLMAIRGAKPTMHAVAQQDFRLDRIRGKELGDMTVGVIGTGHIGQAVVKRLRGFGCHVLAYDNSRKMDADYVQLDELLKNSDIVTLHVPLCADTRHLIGQKQIGEMKQGAFLINTARGALVDTGALVEALESGKLGGAALDVLEGEDQFVYTDCSQKVLDHPFLSQLLRMPNVIITPHTAYYTERVLQDTTEKTIRNCLNFERSLQHE
>Enterococcus_faecium_pF856
MNRIKVAILFGGCSEEHDVSVKSAIEIAANINKEKYEPLYIGITKSGVWKMCEKPCAEWENDNCYSAVLSPDKKMHGLLVKKNHEYEINHVDVAFSALHGKSGEDGSIQGLFELSGIPFVGCDIQSSAICMDKSLTYIVAKNAGIATPAFWVINKDDRPVAATFTYPVFVKPARSGSSFGVKKVNSADELDYAIESARQYDSKILIEQAVSGCEVGCAVLGNSAALAVGEVDQIRLQYGIFRIHQEVEPEKGSENAVITVPADLSAEERGRIQETAKKIYKALGCRGLARVDMFLQDNGRIVLNEVNTLPGFTSYSRYPRMMAAAGIALPELIDRLIVLALKGMNNIGITVYGCEQDEADAFHALSPRFGVMATIINANVSESNAKSAPFNQCISVGHKSEISASILLALKRAGVKYISTRSIGCNHIDTTAAKRMGITVDNVAYSPDSVADYTMMLILMAVRNVKSIVRSVEKHDFRLDSDRGKVLSDMTVGVVGTGQIGKAVIERLRGFGCKVLAYSRSRSIEVNYVPFDELLQNSDIVTLHVPLNTDTHYIISHEQIQRMKQGAFLINTGRGPLVDTYELVKALENGKLGGAALDVLEGEEEFFYSDCTQKPIDNQFLLKLQRMPNVIITPHTAYYTEQALRDTVEKTIKNCLDFERRQEHE
>Enterococcus_faecium_PR00859-7_plasmid_unnamed_4
MNRIKVAILFGGCSEEHDVSVKSAIEIAANINKEKYEPLYIGITKSGVWKMCEKPCAEWENDNCYSAVLSPDKKMHGLLVKKNHEYEINHVDVAFSALHGKSGEDGSIQGLFELSGIPFVGCDIQSSAICMDKSLTYIVAKNAGIATPAFWVINKDDRPVAATFTYPVFVKPARSGSSFGVKKVNSADELDYAIESARQYDSKILIEQAVSGCEVGCAVLGNSAALAVGEVDQIRLQYGIFRIHQEVEPEKGSENAVITVPADLSAEERGRIQETAKKIYKALGCRGLARVDMFLQDNGRIVLNEVNTLPGFTSYSRYPRMMAAAGIALPELIDRLIVLALKGMNNIGITVYGCEQDEADAFHALSPRFGVMATIINANVSESNAKSAPFNQCISVGHKSEISASILLALKRAGVKYISTRSIGCNHIDTTAAKRMGITVDNVAYSPDSVADYTMMLILMAVRNVKSIVRSVEKHDFRLDSDRGKVLSDMTVGVVGTGQIGKAVIERLRGFGCKVLAYSRSRSIEVNYVPFDELLQNSDIVTLHVPLNTDTHYIISHEQIQRMKQGAFLINTGRGPLVDTYELVKALENGKLGGAALDVLEGEEEFFYSDCTQKPIDNQFLLKLQRMPNVIITPHTAYYTEQALRDTVEKTIKNCLDFERRQEHE
>Enterococcus_faecium_PR01996-12_plasmid_unnamed_4
MNRIKVAILFGGCSEEHDVSVKSAIEIAANINKEKYEPLYIGITKSGVWKMCEKPCAEWENDNCYSAVLSPDKKMHGLLVKKNHEYEINHVDVAFSALHGKSGEDGSIQGLFELSGIPFVGCDIQSSAICMDKSLTYIVAKNAGIATPAFWVINKDDRPVAATFTYPVFVKPARSGSSFGVKKVNSADELDYAIESARQYDSKILIEQAVSGCEVGCAVLGNSAALAVGEVDQIRLQYGIFRIHQEVEPEKGSENAVITVPADLSAEERGRIQETAKKIYKALGCRGLARVDMFLQDNGRIVLNEVNTLPGFTSYSRYPRMMAAAGIALPELIDRLIVLALKGMNNIGITVYGCEQDEADAFHALSPRFGVMATIINANVSESNAKSAPFNQCISVGHKSEISASILLALKRAGVKYISTRSIGCNHIDTTAAKRMGITVDNVAYSPDSVADYTMMLILMAVRNVKSIVRSVEKHDFRLDSDRGKVLSDMTVGVVGTGQIGKAVIERLRGFGCKVLAYSRSRSIEVNYVPFDELLQNSDIVTLHVPLNTDTHYIISHEQIQRMKQGAFLINTGRGPLVDTYELVKALENGKLGGAALDVLEGEEEFFYSDCTQKPIDNQFLLKLQRMPNVIITPHTAYYTEQALRDTVEKTIKNCLDFERRQEHE
>Enterococcus_faecium_PR02395-7_plasmid_unnamed_5
MNRIKVAILFGGCSEEHDVSVKSAIEIAANINKEKYEPLYIGITKSGVWKMCEKPCAEWENDNCYSAVLSPDKKMHGLLVKKNHEYEINHVDVAFSALHGKSGEDGSIQGLFELSGIPFVGCDIQSSAICMDKSLTYIVAKNAGIATPAFWVINKDDRPVAATFTYPVFVKPARSGSSFGVKKVNSADELDYAIESARQYDSKILIEQAVSGCEVGCAVLGNSAALAVGEVDQIRLQYGIFRIHQEVEPEKGSENAVITVPADLSAEERGRIQETAKKIYKALGCRGLARVDMFLQDNGRIVLNEVNTLPGFTSYSRYPRMMAAAGIALPELIDRLIVLALKGMNNIGITVYGCEQDEADAFHALSPRFGVMATIINANVSESNAKSAPFNQCISVGHKSEISASILLALKRAGVKYISTRSIGCNHIDTTAAKRMGITVDNVAYSPDSVADYTMMLILMAVRNVKSIVRSVEKHDFRLDSDRGKVLSDMTVGVVGTGQIGKAVIERLRGFGCKVLAYSRSRSIEVNYVPFDELLQNSDIVTLHVPLNTDTHYIISHEQIQRMKQGAFLINTGRGPLVDTYELVKALENGKLGGAALDVLEGEEEFFYSDCTQKPIDNQFLLKLQRMPNVIITPHTAYYTEQALRDTVEKTIKNCLDFERRQEHE
>Enterococcus_faecium_PR02648-8_plasmid_unnamed_2
MNRIKVAILFGGCSEEHDVSVKSAIEIAANINKEKYEPLYIGITKSGVWKMCEKPCAEWENDNCYSAVLSPDKKMHGLLVKKNHEYEINHVDVAFSALHGKSGEDGSIQGLFELSGIPFVGCDIQSSAICMDKSLTYIVAKNAGIATPAFWVINKDDRPVAATFTYPVFVKPARSGSSFGVKKVNSADELDYAIESARQYDSKILIEQAVSGCEVGCAVLGNSAALAVGEVDQIRLQYGIFRIHQEVEPEKGSENAVITVPADLSAEERGRIQETAKKIYKALGCRGLARVDMFLQDNGRIVLNEVNTLPGFTSYSRYPRMMAAAGIALPELIDRLIVLALKGMNNIGITVYGCEQDEADAFHALSPRFGVMATIINANVSESNAKSAPFNQCISVGHKSEISASILLALKRAGVKYISTRSIGCNHIDTTAAKRMGITVDNVAYSPDSVADYTMMLILMAVRNVKSIVRSVEKHDFRLDSDRGKVLSDMTVGVVGTGQIGKAVIERLRGFGCKVLAYSRSRSIEVNYVPFDELLQNSDIVTLHVPLNTDTHYIISHEQIQRMKQGAFLINTGRGPLVDTYELVKALENGKLGGAALDVLEGEEEFFYSDCTQKPIDNQFLLKLQRMPNVIITPHTAYYTEQALRDTVEKTIKNCLDFERRQEHE
>Enterococcus_faecium_RBWH1
MNRIKVAIIFGGCSEEHDVSVKSAIEIAANIDTEKFDPHYIGITKNGVWKLCKKPCTEWEADSLPAILSPDRKTHGLLVMKESEYETRRIDVAFPVLHGKCGEDGAIQGLFVLSGIPYVGCDIQSSAACMDKSLAYILTKNAGIAVPEFQIIDKGDKPEAGALTYPVFVKPARSGSSFGVTKVNGTEELNAAIEAAGQYDGKILIEQAISGCEVGCAVMGNEDDLIVGEVDQIRLSHGIFRIHQENEPEKGSENAMITVHADIPVEERNRVQETAKKVYRVLGCRGLARVDLFLQEDGGIVLNEVNTMPGFTSYSRYPRMVAAAGITLPALIDSLITLALKRMRKSVGITVFGCEQDEANAFRALSPDFHIIPTLISDAISADNAKLAAGNQCVSVGHKSEVSEATILALRKVGVKYISTRSIGCDHIDTTAAERMGISVGTVAYSPDSVADYALMLMLMAIRGAKPTMHAVAQQDFRLDRIRGKELGDMTVGVIGTGHIGQAVVKRLRGFGCHVLAYDNSRKMDADYVQLDELLKNSDIVTLHVPLCADTRHLIGQKQIGEMKQGAFLINTARGALVDTGALVEALESGKLGGAALDVLEGEDQFVYTDCSQKVLDHPFLSQLLRMPNVIITPHTAYYTERVLQDTTEKTIRNCLNFERSLQHE
>Enterococcus_faecium_RBWH1_pRBWH1.3
MNRIKVAILFGGCSEEHDVSVKSAIEIAANINKEKYEPLYIGITKSGVWKMCEKPCAEWENDNCYSAVLSPDKKMHGLLVKKNHEYEINHVDVAFSALHGKSGEDGSIQGLFELSGIPFVGCDIQSSAICMDKSLTYIVAKNAGIATPAFWVINKDDRPVAATFTYPVFVKPARSGSSFGVKKVNSADELDYAIESARQYDSKILIEQAVSGCEVGCAVLGNSAALAVGEVDQIRLQYGIFRIHQEVEPEKGSENAVITVPADLSAEERGRIQETAKKIYKALGCRGLARVDMFLQDNGRIVLNEVNTLPGFTSYSRYPRMMAAAGIALPELIDRLIVLALKGMNNIGITVYGCEQDEADAFHALSPRFGVMATIINANVSESNAKSAPFNQCISVGHKSEISASILLALKRAGVKYISTRSIGCNHIDTTAAKRMGITVDNVAYSPDSVADYTMMLILMAVRNVKSIVRSVEKHDFRLDSDRGKVLSDMTVGVVGTGQIGKAVIERLRGFGCKVLAYSRSRSIEVNYVPFDELLQNSDIVTLHVPLNTDTHYIISHEQIQRMKQGAFLINTGRGPLVDTYELVKALENGKLGGAALDVLEGEEEFFYSDCTQKPIDNQFLLKLQRMPNVIITPHTAYYTEQALRDTVEKTIKNCLDFERRQEHE
>Enterococcus_faecium_VREfm1_pPEC286
MNRIKVAILFGGCSEEHDVSVKSAIEIAANINKEKYEPLYIGITKSGVWKMCEKPCAEWENDNCYSAVLSPDKKMHGLLVKKNHEYEINHVDVAFSALHGKSGEDGSIQGLFELSGIPFVGCDIQSSAICMDKSLTYIVAKNAGIATPAFWVINKDDRPVAATFTYPVFVKPARSGSSFGVKKVNSADELDYAIESARQYDSKILIEQAVSGCEVGCAVLGNSAALAVGEVDQIRLQYGIFRIHQEVEPEKGSENAVITVPADLSAEERGRIQETAKKIYKALGCRGLARVDMFLQDNGRIVLNEVNTLPGFTSYSRYPRMMAAAGIALPELIDRLIVLALKGMNNIGITVYGCEQDEADAFHALSPRFGVMATIINANVSESNAKSAPFNQCISVGHKSEISASILLALKRAGVKYISTRSIGCNHIDTTAAKRMGITVDNVAYSPDSVADYTMMLILMAVRNVKSIVRSVEKHDFRLDSDRGKVLSDMTVGVVGTGQIGKAVIERLRGFGCKVLAYSRSRSIEVNYVPFDELLQNSDIVTLHVPLNTDTHYIISHEQIQRMKQGAFLINTGRGPLVDTYELVKALENGKLGGAALDVLEGEEEFFYSDCTQKPIDNQFLLKLQRMPNVIITPHTAYYTEQALRDTVEKTIKNCLDFERRQEHE
>Enterococcus_faecium_VREfm81_pBUD102
MNRIKVAILFGGCSEEHDVSVKSAIEIAANINKEKYEPLYIGITKSGVWKMCEKPCAEWENDNCYSAVLSPDKKMHGLLVKKNHEYEINHVDVAFSALHGKSGEDGSIQGLFELSGIPFVGCDIQSSAICMDKSLTYIVAKNAGIATPAFWVINKDDRPVAATFTYPVFVKPARSGSSFGVKKVNSADELDYAIESARQYDSKILIEQAVSGCEVGCAVLGNSAALAVGEVDQIRLQYGIFRIHQEVEPEKGSENAVITVPADLSAEERGRIQETAKKIYKALGCRGLARVDMFLQDNGRIVLNEVNTLPGFTSYSRYPRMMAAAGIALPELIDRLIVLALKGMNNIGITVYGCEQDEADAFHALSPRFGVMATIINANVSESNAKSAPFNQCISVGHKSEISASILLALKRAGVKYISTRSIGCNHIDTTAAKRMGITVDNVAYSPDSVADYTMMLILMAVRNVKSIVRSVEKHDFRLDSDRGKVLSDMTVGVVGTGQIGKAVIERLRGFGCKVLAYSRSRSIEVNYVPFDELLQNSDIVTLHVPLNTDTHYIISHEQIQRMKQGAFLINTGRGPLVDTYELVKALENGKLGGAALDVLEGEEEFFYSDCTQKPIDNQFLLKLQRMPNVIITPHTAYYTEQALRDTVEKTIKNCLDFERRQEHE
>Enterococcus_faecium_VREfm87_pMIS102
MNRIKVAILFGGCSEEHDVSVKSAIEIAANINKEKYEPLYIGITKSGVWKMCEKPCAEWENDNCYSAVLSPDKKMHGLLVKKNHEYEINHVDVAFSALHGKSGEDGSIQGLFELSGIPFVGCDIQSSAICMDKSLTYIVAKNAGIATPAFWVINKDDRPVAATFTYPVFVKPARSGSSFGVKKVNSADELDYAIESARQYDSKILIEQAVSGCEVGCAVLGNSAALAVGEVDQIRLQYGIFRIHQEVEPEKGSENAVITVPADLSAEERGRIQETAKKIYKALGCRGLARVDMFLQDNGRIVLNEVNTLPGFTSYSRYPRMMAAAGIALPELIDRLIVLALKGMNNIGITVYGCEQDEADAFHALSPRFGVMATIINANVSESNAKSAPFNQCISVGHKSEISASILLALKRAGVKYISTRSIGCNHIDTTAAKRMGITVDNVAYSPDSVADYTMMLILMAVRNVKSIVRSVEKHDFRLDSDRGKVLSDMTVGVVGTGQIGKAVIERLRGFGCKVLAYSRSRSIEVNYVPFDELLQNSDIVTLHVPLNTDTHYIISHEQIQRMKQGAFLINTGRGPLVDTYELVKALENGKLGGAALDVLEGEEEFFYSDCTQKPIDNQFLLKLQRMPNVIITPHTAYYTEQALRDTVEKTIKNCLDFERRQEHE
>Enterococcus_gallinarum_A6981_pA6981
MNRIKVAILFGGCSEEHDVSEKSAIEIAANINKEKYEPLYIGITKSGVWKMCEKPCAEWENDNCYSAVLSPDKKMHGLLVKKNHEYEINHVDVAFSALHGKSGEDGSIQGLFELSGIPFVGCDIQSSAICMDKSLTYIVAKNAGIATPAFWVINKDDRPVAATFTYPVFVKPARSGSSFGVKKVNSADELDYAIESARQYDSKILIEQAVSGCEVGCAVLGNSAALAVGEVDQIRLQYGIFRIHQEVEPEKGSENAVITVPADLSAEERGRIQETAKKIYKALGCRGLARVDMFLQDNGRIVLNEVNTLPGFTSYSRYPRMMAAAGIALPELIDRLIVLALKGMNNIGITVYGCEQDEADAFHALSPRFGVMATIINANVSESNAKSAPFNQCISVGHKSEISASILLALKRAGVKYISTRSIGCNHIDTTAAKRMGITVDNVAYSPDSVADYTMMLILMAVRNVKSIVRSVEKHDFRLDSDRGKVLSDMTVGVVGTGQIGKAVIERLRGFGCKVLAYSRSRSIEVNYVPFDELLQNSDIVTLHVPLNTDTHYIISHEQIQRMKQGAFLINTGRGPLVDTYELVKALENGKLGGAALDVLEGEEEFFYSDCTQKPIDNQFLLKLQRMPNVIITPHTAYYTEQALRDTVEKTIKNCLDFERRQEHE
>Extibacter_muris_DSM_28560
MYKINVAVLFGGCSEEHTVSIKSAMELAANIDMEKYQPFYIGITKSGVWKLCEKPCLDWERYAKYPVVFSPGRNTHGLLIQKDDGYETQLVDVVFPMIHGKFGEDGSIQGLLELSGIPYVGCDIQSSVICMDKSLAYTAVKNAGIKVPDFQIIQDGASPGAERFGFPLFVKPARSGSSFGVNKVDKAEDLCAAINEARQYDRKVLIEQAVCGSEVGCAVLGTGTNLIVGEVDQISLKHGFFKIHQEAQPEKGSENATIKVPADLPAEIRERIQKTAKKIYQILGCRGLARIDLFLQEDGHVVLNEVNTMPGFTSYSRYPRMMAAAGFTLSELIDCLIELALRRMKKKTDITVFGCEMDEAAVFYKLSCEFGVTVSLISEAVSENNAKLAAGCQCVSISHKAELSEPLLLALKNAGVKYICTRSIGFNHIDIQAAGQMGITVGTVAYSPGSVADYAIMLMLMLMRGTKPVMHRAEIQNYCLNNLRGKELQDMTVGVIGTGRIGQAVMERLKGFGCTVLAYDRNHKAGAGYVSFCELLQSSDIITLHVPLAEDSFHMIGREQLNMMKKEALLINTARGALVDTGALIDALEDGRIGGAALDVLEGEEGIFYYDYTHKALEHPFLSALQRMPNVIVTPHTAYHTERVLVDTVSNTIRNCLNFERSLGNV
>Ktedonobacter_racemifer_DSM_44963
MDRLKVAILFGGCSEEHPISVKSAQEVAKHLDIEKYEPFYIGITKSGAWKLCDGPGANWENNNCRPAMLSPDRSVHGLLVLEQGQYKTIRLDMVLPVLHGKLGEDGAMQGLLELSGIPYVGCDIQSSALCMDKSLAYIVVRNAGIATPNFWIVTADEDIDADRLPYPVVVKPARSGSSFGVSKVSRKEELLSAVETARQYDSKVLIEEAVVGSEVGCAILGNDLDVIVGEVDQIRLSHGFFRIHQENNPESGSENSTVIVPADISAEARLLVQQTAKAIYRTLGCRGLSRVDMFLKEDGKVVLNEVNTLPGMTSYSRYPRMMAGAGLPFAEVIDRMVSFALNGKDDERMAKIGITIYGCGQDEAVLFREMAPRFGVMPTITAAPVSEANIELAFGNRCISVSHKTQITNSILRALSQAGVAYISTRSTGYNHIDVDFAQSAGISVGNVVYSPDSVADYTLMLMLMVVRNAKSTISRADIHDFRLNDIRGKELRDMTIGVIGTGRIGAAVMDRLRGFGCHIVAYDHRPKTSANYVPLDELLQQSDIVTLHTPLNADTNHLLNRQRIEQMKHGAFIINTGRGSLLDTEALIPALESSRLGGAALDVLEGEEGIFYADYRNKPIESKLLLQLQKLPNVLITPHAAYYTDHALRDTVENTIINCLKFERRPSCLGTPPSTKMVI
>Ktedonobacter_sp._SOSP1-52
MERLKVAILFGGCSEEHPISVKSAQEVAKHLNIEKYEPFYIGITKSGAWKLCDGPGANWENNTCRPAMLSPDRSVHGLLVLEQGQYKTISLDIVLPVLHGKLGEDGAMQGLLELSGIPYVGCDIQSSALCIDKSLTYTVVRSAGIATPNFWTVTADEDIDADQLPYPVFVKPARSGSSYGVTKVSRKEELLSAVETAREYDSKVLIEEAVVGSEVGCAILGNDTDDLITGELDRVSLSHGFFRIHQESNPESGSENATFIVPADISAEARALVQETAKAIYRALGCRGLARVDTFLTEDGKVVLNEVNTFPGMTSYSRYPRMMAGAGLLFAEVIDRMVSFALNGKDDEREGHRMAKMGITIYGCGPDEAVLFREMAPRFGVMATITAAPVSEATIELAFGNRCISVSHKTQITNSILRALSQVGVAYISTRSTGCNHIDVDFAQSVGISVENVVYSPDSVADYTLMLMLMAVRNAKSTLSRADIHDFRLNDVRGKELRDMTIGVIGTGRIGAAVMGRLRGFGCHIVAYDHRPKTSANYVPLDELLQQSDIVTLHTPLNADTDHLLNRQRIEQMKHGAFIINTGRGSLLDTQALIPALESGRLGGAALDVLEGEEGIFYADHRNKPIESKLLLRLQKLPNVLITPHTAYYTDHALRDTVENTLINCLKFERRPSCLGTPPSTKMVIERGENS
>Ktedonobacteria_bacterium_brp13
MDRLKVAILFGGCSEEHPISVKSAQEVAKHLDIEKYEPFYIGITKSGAWKLCDGPGANWENNNCRPAMLSPDRSIHGLLVLEQGQYKTIRLDMVLPVLHGKLGEDGAMQGLLELSGIPYVGCDIQSSALCMDKSLAYIVARNAGIATPNFWIVTADEDIDADRLPYPVVVKPARSGSSFGVSKVSRKEELLSAVETARQYDSKVLIEEAVVGSEVGCAILGNDLDLMVGEVDQIRLSHGFFRIHQENNPESGSENSTVIVPADISAEARLLVQQTAKAIYRALGCRGLSRVDMFLKEDGKVVLNEVNTLPGMTSYSRYPRMMAGAGLPFAEMIDRMVSFALNGKNDERMAKMGITIYGCGQDEAVLFRAMAPRFGVMPTITAAPVSEANIELAFGNRCISVSHKTQITNSILRALSQAGVAYISTRSTGYNHIDVYFAQSVGISVGNVVYSPDSVADYTLMLMLMVVRNAKSTISRADIHDFRLNDVRGKELRDMIIGVIGTGRIGAAVMDRLRGFGCHIVAYDHRPKTSANYVPLDELLQQSDMVTLHTPLNADTNHLLNRQRIEQMKHGAFIINTGRGSLLDTEALIPALESGRLGGAALDVLEGEEGIFYADYRNKPIESKLLLRLQKLPNVLITPHTAYYTDRALRDTVENTIINCLKFERRPSCLETPPSTKMVI
>Ktedonosporobacter_rubrisoli_SCAWS-G2
MGRLKLAIIFGGCSEEHPISVKSAQEVAKHLDIEKYEPYYIGITKSGAWKLCDGPGANWENNSRPAILSPDRSVHGLLVLEQGQYKTISLDIVLPVLHGKLGEDGAIQGLLELSGIPYVGCDIQSSALCMDKSLAYIIVRNAGIATPNFWIVTADEDIDADRLPYPVVVKPARSGSSFGVSKVAGKDELLSAVETARQYDAKVLIEEAVVGSEVGCAILGNDRDLIVGEVDQIRLSHGFFRIHQENNPESGSENSTVIVPADISAEARLLAQQTAKAIYRALGCRGLARVDMFLREDGKIILNEVNTLPGMTSYSRYPRMMAGAGMPFAEMLDRMVSIALKGKGAERMTKMGITIYECGQDEAVLFREMAPRFGVIPTITAAPISEANIDLAFGNRCISVSHKTQITNSILRALSRAGVAYISTRSSGYNHIDVDFAQSVGISVENVMYSPDSVADYTLMLMLMAVRNAKSIISRTNIHDFRLNEVRGKELRDMTIGVIGTGRIGAAVMDRLRGFGCHILAYDHRPKTSATYVPLDELLQLSDIVTLHTPLNADTHHLLTCRRIECMKHGAFIINTGRGSLLDTEALISALESGRLGGAALDVLEGEEGIFYADYRNKPIESKLLLRLQNLPNVLITPHTAYYTEHALRDTVENSIINCQKFDKEKIVWVG
>Lachnospiraceae_bacterium_M18-1
MYKLKIAVLFGGCSEEHDVSVKSAMEVAANINKEKYQLFYIGITKSGAWKLCDKPCRDWENYAGYPAVISPDRRTHGLLIQKDGGYESQPVDVVLPMIHGKFGEDGTIQGLLELSGIPYVGCDIQSSVTCMDKSLAYMVVKNAGIEVPGFRVLQKGDSLEAETLSYPVFVKPARSGSSFGVNKVCKAEELQAAIEDARKYDSKILIEEAVTGSEVGCAILGNGNDLIAGEVDQIELKHGFFKIHQEAQPEKGSENAVIRVPTALPDEVREQIQETAKKIYRVLGCRGLSRIDLFLQEDGSIVLNEVNTMPGFTSYSRYPRMMTAAGFTLSEILDRLIGLSLRRMQEKIDITVFGCERDEAAVFRKLSSEYGITVSLIEDAVSEHNAKLADGCQCVSVSHKAELSEQLLLALKHAGVKYISTRSIGFNHIDIQAAGLLGIVVGTVEYSPGSVADYTVMLMLMLMRGTKSILRETQRQNYCLNDLRGKELQDLTVGVLGTGRIGQAVMERLEGFGCKVLAYDRNHKAGANYVSFCELLKSSDIVTLHVPLAEDTRHMIGREQLEMMKREALLINTARGALVDTAALVAALKEQKIGGAALDVLEGEEGIFYHECTQKTIGHPYLSALQKMPNVIVTPHTAYHTDRVLVDTVSNTIRNCLNFERSLGNV
>Lachnotalea_sp._AF33-28
MYKMKVAVLFGGCSEEHDVSIKSAMELAKNLNTEKYEVFYIGITKYGIWKMCEKPCMEWEKYAKHPAVLSPVRNMHGLLIQKDDRYDIQRIDVVFPMLHGKFGEDGSMQGLLELSGIPYVGCDIQSSVICMDKALTYAVMERAGIDVPKFRLIQDGGSVDAEDFVYPVFVKPARSGSSYGVNKVCRANDLQAAIDEAKRYDRKILIEQAVTGSEVGCAIFGNGSYLIAGEIDQIELKHGFFKIHQEAQPEKGSENAVIRVPADLTAEVRKQIQKTAEKIYRTLGCRGLARIDLFLQEDGHLVLNEVNTMPGFTSYSRFPRMMVAAGFTLSELLDHLIELALRRAVQMDITVFGCEPDEAEIFTKLSSEFGVTVSLIKNAVSENNAKLVRGCRCISVSHKTELSEPILIALKNAGVKYISTRSIGWNHIDIQAAKRLGIQIDTVAYSPGSVADYTLMLILMLVRGTKSILRGAERFNYRLNNLRGKELGDMTVGVVGTGRIGQAVMERLKGFGCRVLAYDCNQNTKASYVAFHELLSNSDIITLHIPLTADTRHIIGCDQMKAMKPGALLINTSRGALVDTEALAKALKEKNIGGAALDVLEGEEGIFYHSCIKRALEHPFLATLQQMPNVIVTPHTAYYTERVLVDTVRNTIKNCLNFGRSLEHV
>Longicatena_caecimuris_3BBH23
MYKINVAVLFGGCSEEHTVSIKSAIELAANIDTGKYQPFYIGITKSGVWKLCEKPCLDWERYAKYPVVFSPGRNTHGLLIQKDDGYEIQPVDVVFPMIHGKFGEDGSIQGLLELSGIPYVGCDIQSSVICMDKSLAYTVVKNAGIEAPNFQLIQDGGSPETEKFSFPLFVKPARSGSSFGVNKVDKAEDLCAAINEAKQYDRKVLIEQAVSGSEVGCAVLGNGTDLIVGEVDQISLKHGFFKIHQEAQPEKGSENATIKVPADLPTKVREQIQETAKKIYQTLGCRGLARIDLFLREDGQIVLNEVNTMPGFTSYSRYPRMMTAAGFTLSELIDRLIELALRRMKKKIDITVFGCEPDEAAVFHKLSREFGVTVSLIGEAVSENNAKLAEGCQCVSISHKAELSEPLLLALKSAGVKYICTRSIGFNHIDIQAAGQMGMTIGTVAYSPGSVADYAIMLMLMLMRGTKSVIHRTEKQDYCLNNLRGKELRDMTVGVLGAGRIGQAVMERLKGFGCRVLAYDRNRKAGADYVPFRELLQRSDIITLHVPLAEDTFHMIGREQLEMMKKEALLINTARGALVDTEALVDALADGRIGGAALDVLEGEEGVFYYDCTHKALEHPFLSALQRMPNVIVTPHTAYHTERVLVDTVSNTIRNCLNFERSLGNV
>Neobacillus_jeddahensis_JCE
MDRVKVAILFGGCSEEHDVSVKSAIEIAANIDKEKYEPFYIGISKSGVWKICEKPCAEWENGNCCSAVLSPDKKMHGLLVKKNHEYEIHHVDVVFSALHGKSGEDGAIQGLFELSGIPYVGCDIQSSAICMDKSLTYIVAKNAGIATPEFWVINKDDRPVADTFTYPVFVKPARSGSSFGVKKVNGADELDTAIELARQYDSKILIEQAILGCEVGCAVLGNSSAFVVGEVDQIRLQHGIFRIHQEAEPEKGSENASITIPADLSVEERGRIQETAKRIYKALGCRGLSRVDMFLQDNGRIVLNEVNTLPGFTSYSRYPRMMAAAGITLPVLIDRLIVLALKGMKNIGITVYGCDQDEADAFRVLSPRFGVRPSIINADVWESNAISYPYNQCISVGHKSEVSASILLALKRAGVKYISTRSIGFNHIDTTAAKRMGITVGNVAYSPDSVADYTMMLMLMTVRNAKSILHSVERHDFRLDSVRGKVLGDMTVGVVGTGHIGKAVMERLRGFGCQVLAYNRSQSIEANYVSFDELLQNSDIVTLHVPLGVDTRHLIGHEQIRRMKQGAFIINTGRGALIDTDALIKALENGKLGGAALDVLEGEEGIFYFDCTQKPIDNQFLLKLQRLQNVIITPHTAYYTKQALRDTVEKTIKNCLEFERSLAHG
>Neobacillus_jeddahensis_MGYG-HGUT-01469
MDRVKVAILFGGCSEEHDVSVKSAIEIAANIDKEKYEPFYIGISKSGVWKICEKPCAEWENGNCCSAVLSPDKKMHGLLVKKNHEYEIHHVDVVFSALHGKSGEDGAIQGLFELSGIPYVGCDIQSSAICMDKSLTYIVAKNAGIATPEFWVINKDDRPVADTFTYPVFVKPARSGSSFGVKKVNGADELDTAIELARQYDSKILIEQAILGCEVGCAVLGNSSAFVVGEVDQIRLQHGIFRIHQEAEPEKGSENASITIPADLSVEERGRIQETAKRIYKALGCRGLSRVDMFLQDNGRIVLNEVNTLPGFTSYSRYPRMMAAAGITLPVLIDRLIVLALKGMKNIGITVYGCDQDEADAFRVLSPRFGVRPSIINADVWESNAISYPYNQCISVGHKSEVSASILLALKRAGVKYISTRSIGFNHIDTTAAKRMGITVGNVAYSPDSVADYTMMLMLMTVRNAKSILHSVERHDFRLDSVRGKVLGDMTVGVVGTGHIGKAVMERLRGFGCQVLAYNRSQSIEANYVSFDELLQNSDIVTLHVPLGVDTRHLIGHEQIRRMKQGAFIINTGRGALIDTDALIKALENGKLGGAALDVLEGEEGIFYFDCTQKPIDNQFLLKLQRLQNVIITPHTAYYTKQALRDTVEKTIKNCLEFERSLAHG
>Oxobacter_pfennigii_DSM_3222
MDKLKIAIIFGGCSEEHPISVKSAQEVAKNLDPQKYEPFYIGITKNGVWKLCNFPDRNWEKISCHPAMLSPDRSIHGLLVLEQGQYKTIPLDMVFPVLHGKLGEDGAMQGLLELSGIPYAGCDVQSSALCMDKSLAYIVAGNAGIATPNFWIITAKENIDAGGFTYPVFVKPARSGSSFGVTKVCRKEELRSAVETARQYDSKVLIEEAVAGSEVGCAILGDDMDLIAGEVDQISLSHSFFRIHQENEPEKGSENSTVTVPADISAEARLLIQETAKAIYRALGCRGLSRVDMFLKEDGKVILNEVNTLPGMTSYSRYPRMMAAAGLTLAEVIDRIVALTLKGKRMAKMGITIYGCGQDETVLFQEAAPRFGVMPTITDAAVSEVNIELALGNRCISIGHKTQITNSVLLGLSQAGVKYISTRSIGYNHINVKYAQSVGVSVENVAYSPDSVADYTLMLMLMAVRNAKSIISRADIHDFRLNDVRGKELRDMTIGVIGTGRIGTAVIDRLRGFGCRILAYDHRPKTSADYVPLDELLQQSDIVTLHTPLNADTNHLFDRQRIGQMKQDAFIINTGRGSLLDTEVLITALESGKLGGAALDVLEGEEGVFYFDCREKPIESKLLLRLQKLPNVLITPHTAYYTEHALRDTVENTIINCLKFERRKQHG
>Paenibacillus_apiarius_MW-14
LYRLKIAILFGGCSEEHDVSVKSAKEIANNINTEKYEPIYIGITRSGVWKMCEKPCMDWDNENCRSAVLSPDKRMHGLLVMRDKGYQIQRIDAAFSVLHGKSGEDGAIQGLFELSGIPYVGCDIQSSAVCMDKSLAYIIAKNDGIATPEFWVINKDDRPAADAFTYPVFVKPARSGSSYGVKKVNGADELDAAIESARQYDSKILIEQAVLGCEVGCAVLGNSSELIVGEVDQIRLQHGIFRIHQEAEPEKGSENAVITIPADLSAEERGRIRETAKKIYKALGCRGLARVDMFLQDNGRIVLNEVNTLPGFTSYSRYPRMMVAAGITLPELIDRLIVLALKGMKNIGITIYGCEQDEADVFKELSPRFGVIPAITSSAVSETNVMLAPGNQCISVGHKSEISESILLALKESGVKYISTRSIGYNHIDMKAAESMGIAVGNVTYSPDSVADYTLMLMLMAVRNAKSIVRSVEKHDFRLDSVRGKVLRDMTVGVLGTGHIGKAVIERLRGFGCHVLAYGHNKEAAANYVSLNELLQKSDILTIHVPLSADTYHMIGREQIKAMKQGAFLINTARGGLIDTDVLVKALENGKLGGAALDVLEGEEGLFYFDCTQKPIDNQFLLKLQRMPNVIITPHTAYYTEQALRDTVENTIKNCLEFERRETLV
>Paenibacillus_apiarius_PA-B2B
LYRVKIAILFGGCSEEHDVSVKSAKEIANNINTEKYEPIYIGITRSGVWKMCEKPCMDWDNENCRSAVLSPDKRMHGLLVMRDKGYQIQRIDAAFSVLHGKSGEDGAIQGLFELSGIPYVGCDIQSSAVCMDKSLAYIIAKNDGIATPEFWVINKDDRPAAAAFTYPVFVKPARSGSSYGVKKVNGADELDAAIESARQYDSKILIEQAVLGCEVGCAVLGNSSELIVGEVDQIRLQHGIFRIHQEAEPEKGSENAVITIPADLSAEERGRIRDTAKKIYKALGCRGLARVDMFLQDNGRIVLNEVNTLPGFTSYSRYPRMMVAAGITLPELIDRLIVLALKGMKNIGITIYGCEQDEADVFKELSPRFGVIPAITSSAVSETNVMLAPGNQCISVGHKSEISESILLALKESGVKYISTRSIGYNHIDMKAAESMGIAVGNVAYSPDSVADYTLMLMLMAVRNAKSIVRSVEKHDFKLDSVRGKVLRDMTVGVLGTGHIGKRVIERLRGFGCHVLAYGHNKEAAANYVSLNELLQKSDILTIHVPLSADTYHMIGREQIKAMKQGAFLINTARGGLIDTDVLVKALENGKLGGAALDVLEGEEGLFYFDCTQKPIDNQFLLKLQRMPNVIITPHTAYYTEQALRDTVENTIKNCLEFERRETLV
>Paenibacillus_dendritiformis_J6TS7
MNRVKVAILFGGCSEEHDVSVKSAREIAANIDNEKYEPLYIGITKSGVWKMCEKPCAEWENGNCCSAVLSPDKKMHGLLVKKNHEYEIHHVDVAFSVLHGKSGEDGSIQGLFELSGIPFVGCDIQSSAICMDKSLAYIIAKNAGIATPEFWVINKDDRPAADAFTYPVFVKPARSGSSYGVKKVNGADELDAAIESARQYDSKILIEQAVLGCEVGCAVLGNGSELIVGEVDQIRLQHGFFRIHQEAEPEKGSENAVITIPADLSAEERGRIQETAKKIYKALGCRGLSRVDMFLQDNGRIVLNEVNTLPGFTSYSRYPRMMAAAGITLPELIDRLIVLALKGEMVLIMKNIGITVYGCEQDEADAFRALSPRFGITPTIINAAVSEANAISAPCNQCISVGHKSEVSASILLALKRAGVKYISTRSIGCNHIDTTAAKRMGIAVGNVAYSPDSVADYTMMLMLMAVRNAKSIVRSVEKHDFRLDSVRGKVLRDMTVGVVGTGHIGKAVIERLQGFGCHVLAYDRSQKIEANYVPFDALLQNSDIVTLHVPLNADTRHIIGHEQMRVMKQGALIINTGRGALVDTDALVKALENGKLGGAALDVLEGEEGLFYFDCAQKTIDNQFLLKLQRMPNVIITPHTAYYTEQALRDTVEKTIKNCLDFERSQEHE
>Paenibacillus_elgii_MER_157
MNKLKIAVLFGGRSEEHAVSIKSAQEIARNLDPEKFDPLYIGITKAGGWKLCDYPDANWESGNGFPAILSPDRNVHGLIVLEQGEYKIIRLDMVFPVLHGKMGEDGAMQGLLELSGIPYAGCDIQSSALCMDKSLAYVIVRNAGIATPDFWTFNQGDMPDAEQLVYPVFVKPARSGSSFGISKVCNMDELPEAIESARQYDTKILIEQMISGSEVGCAVLGTGNDLFVGEVDQIQLSHGFFQIHQEKNPETGSENSTIKVPADISDQDKKRVQETAKLVYRALGCSGLARVDMFLQEDGQVVLNEVNTMPGCTSYSRYPRMMVAAGLTLADVIERVVALAMEGMEKTGITIYGCEKDEADMFRRSSPHYGVELTIIKSAVSAENAALASGNCCISVSHKTEIDLSTLRALKENGVDYISTRSIGCNHIDMEAAEKLGITIGNVAYSPASVADYTLMLILMSIRNAKSVLCRADVHDYKLCAVPGRELRDMTVGILGTGRIGQAVMDRLNGFGCRILAYNLYPQAKAEYVTLGELLRQSDILTLHMPLNADTYHILDRKRIKSMKHGAFVINTARGSLIDTEALIWALENGRLGGAALDVVEGEEGLFYHDCTNKPIHNQLLLRLQKLPNAIITPHTAFYTEHALQDIVENTIQNCLEFERGKR
>Paenibacillus_elgii_SWL-W8
MNKLKIAVLFGGCSEEHAVSIKSAQEIARNLDPEKFDPLYIGISKAGGWKLCDYPDANWESGNGIPAILSPDRNVHGLIVLEQGEYKIIRLDMVFPVLHGKMGEDGAIQGLLELSGIPYVGCDIQSSALCMDKSLAYVIVRNAGIATPDFWIFNQGDMPDAEQLVYPVFVKPARSGSSFGISKVCNMDELPEAIESARQYDPKIVIEQMISGSEVGCAVLGTGNDLFVGEVDQIQLSHGFFQIHQEKNPETGSENSTIKVPADISDQDKKRVQETAKLVYRALGCSGLARVDMFLQEDGQVVLNEVNTMPGCTSYSRYPRMMAAAGLTLADVIERVVALAMEGMEKAGITIYGCEKDEADVFRRYSPHYGVEPTIIKSAVSAENAALASGNCCISVNHKTEIDLSTLRALKENGVAYISTRSIGCNHIDIEAAEKLGMTIGNVAYSPASVADYTLMLILMSIRNTKSVLSRADVHDYKLCAVPGRELRDMTVGVLGTGRIGQAVIDRLNGFGCRILAYNLYPQAKAEYVTLGELLRQSDILTLHMPLNAETYHILDRERITSMKYGAFVINTARGSLIDTEALIWALENGRLGGAALDVVEGEEGLFYHDCTNKSIHNQLLLRLQKLPNAIITPHTAFYTEHALQDVVENTIQNCLEFERGKR
>Paenibacillus_flagellatus_DXL2
MNKLKLAVLFGGCSEEHDVSIKSAQEIARNLDPEKFDPLYIGITKDGGWKLCEYPDANWESGTCIPAMLSPDRNVHGLIVLEQGECKIIRLDVVFPVLHGKMGEDGAMQGLLELSGIPYVGCDIQSSVLCMDKSLAYGIVKNAGIATPDFLTFNQGDMPDEEQLVYPVFVKPARSGSSFGVSKVCNRDELPEAIESARQYDAKIVIEQTISGSEVGCAVLGTGNDLFVGQVDQVRLSHGFFRIHQEKNPENGSENATIKVPADLSDQDKKRVQETAKRIYRALGCSGLARVDMFLQEDGQVVLNEVNTMPGCTSYSRYPRMMAAAGLTLADVIERVVALAMEGMEKPRIAIYGCEKEEADLFRRYSPHYGIEPRIMESAVSAENAALASGACCISVSHKTEIDFSTLRALQENGVAYLSTRSVGCNHIDLQAAEKLGITIGHVAYSPASVADYTLMLILMTIRNAKSVLRRADVHDYKLCAVPGRELRDMTVGVLGTGRIGQAVIDRLIGFGCRILAYSSYPQAKAEYVTLGELLRQSDILTLHMPLNADTYHILDRDRIKSMKHGAFVINTARGFLIDTEALIGALENGRLGGAALDVVEGEEGIFYHDWTNKPIHNQLLPRLQKLPNAIITPHTAYYTEHALQDIVENTIRNCLEFERGRTK
>Paenibacillus_hemerocallicola_KCTC_33185
MNKLKIAVLFGGCSEEHAVSIKSAQEIARNLDPEKFDPLYIGITKAGGWKLCDYPDANWESGNCIPAILSPDRNVHGLIVLEQGEYKIIRLDIVFPALHGKMGEDGAMQGLLELSGIPYVGCDIQSSALCMDKSLAYVIVRNAGIATPDFLTFNKGDMPDSEQLVYPVFVKPARSGSSFGVGKVCNMDELPEAIENARQYDTKILIEQMISGSEVGCAVLGNGNDLFVGEVDQIQLSHGIFRIHQEKNPENGSENSTIKVPADISDQDMKRVQEAAKLVYRALGCSGLARVDMFLQEDGQVVLNEVNTMPGCTSYSRYPRMMAAAGLTLADVIERVVALAMEGMEKTGITIYGCEKDEADMFRRYSPHYGVEPTIIKSAVSAENAALASGNCCISVNHKTEIALSTLRALKENGVAYISTRSIGCNHIDIEAAEKLGITIGNVAYSPASVADFTLMLILMSIRNAKSVLCRADVHDYNLCAVPGRELRDMTVGILGTGRIGQAVIDRLNGFGCRILAYDSKAEYVTLGELLQQSDILTLHMPLNADTYHILDRKRIKSMKHGALVINTARGSLIDTEALIWALENGRLGGAALDVVEGEEGIFYHDCTNKPIHNQLLLRLQKLPNAIITPHTAFYTEHALQDIVENTIQNCLEFERGKR
>Paenibacillus_jilunlii_DSM_23019
MDRLKVAILFGGCSEEHDVSVKSAIEIAANIDNEKYEPLYIGITKSGAWKMCEKPCTEWENGDCCSAVLLPDKKMHGLLVIKSHEYEIRRIDVAFPVLHGKWGEDGAIQGLFELSGIPFVGCDIQSSAICMDKSLAYIVAKNAGIATPEFWVVNENDTPTADRFTYPVFVKPARSGSSFGVKKVDNTGELDAAIESARQYDNKILIEQAVLGSEVGCAVLGNGSELIVGEVDQIRLRQGIFRIHQEAEPEKGSENAVITIPADLSAEEQGRIRETAKKIYKALGCRGLSRVDMFLQHDGRIVLNEVNTLPGFTSYSRYPRMMAAAGITLPELIDRLIVIALKGMNNIGITVYDCEHDEADVFRRLSPRFGVMPTIISDAVSETSAISAPCNQCISVSHKSEVSASILLALKGAGVKYISTRSIGCNHIDTTAAKKMGIAIGNVAYSPDSVADYTVMLMLMAVRNAKSIVRSVEKYDFKLDSVRGKELRDMTVGVMGTGRIGKAVIERLQGFGCHVLAYDRCQKITADYVPLDKLLRNSDIVTLHVPLGADTHHIIGHEQIKGMKQGAFIINTGRGALLDTAALIKALETGKLGGAALDVLEGEEGLFYFDCTQKTIDNQFLLKLQRMPNVIITPHTAYYTERALQDTVEKTIKNCLDFERSLTHG
>Paenibacillus_macerans_3CT49
MNKLKIAVLFGGCSEEHDVSIKSAQEIARNLDPEKFDPLYIGITKAGEWKLCDYPEANWERGNCLPAMLSPDRNVHGLIVLGHGEYKIIRLDIVFPVLHGKMGEDGAMQGLLELSGIPYAGCDIQSSALCMDKSLTYVIVRNAGIATPDFLEFNKGDMPDAEQLVYPVFVKPARSGSSFGVRKVCHMDELPEAIESASQYDTKILIEQMISGSEVGCAVLGTGNDLFVGEVDQIRLSHGFFRIHQEKNPENGSENSTIKVPADLSAQDKKRVQETAKQVYRALGCSGLARVDMFLQEDGQVVLNEVNTMPGCTSYSRYPRMMAAAGLTLADVIERVVALAMEGMEKTGITIYGCEEDEADLFRRYSPHYGVEPTIIESAVSADNAALASGNCCISVNHKTEIGLSTLRALKENGVAYISTRSIGCNHIDMEAAEKLGITIDNVAYSPASVADYTLMLILMSLRNAKSVLCRADAHDYKLCAVPGRELRDMTVGILGTGRIGQAVIDRLNGFGCRILAYNLYPQAKAEYVTLDELLRQSDILTLHMPLNADTYHILDRKRIKSVKHGAFVINTARGSLIDTEALIWALENGRLGGAALDVVEGEEGIFYHDRTNKPVNNQFLPGLQKLPNAIVTPHTAFYTDHALQDIVENTIQNCLEFERGTR
>Paenibacillus_macerans_DSM_24746
MHKLKMAVLFGGCSEEHDVSIRSAQEIARNLDPDKFDPLYIGITKTGEWKLCDYPEANWESGNCLPAILSPDRKVHGVLVLEQGKYKSIRLDIVFPVLHGKMGEDGAIQGLLELSGIPYAGCDIQSSALCMDKSLTYVIVRNAGIATPDFLAFNKGDMPDAAPFVYPVFVKPARSGSSFGVRKVCHMDELPEAIESAGQYDTKILIEQMISGSEVGCAVLGTGNDLFVGEVDQIRLSHGFFRIHQEKNPENGSENSTIKVPADLSDQDKKRVQETAKQVYRALGCSGLARVDMFLQNDGQVVLNEVNTMPGCTSYSRYPRMMAAAGLTLADVIERVVALAMEGMEKTGITIYGCEKYEADLFRRYSPHYGVEPTIIESAVSAENAALASGNCCISVNHKTKVGPSTLRALKENGVAYISTRSIDCNHIDMEAAEKLGITIGNVAYSPASVADYTLMLILMSLRNAKSVLCRADVHDYKLCAVPGRELRDMTVGVLGTGRIGQAVIDRLHGFGCRILAYNLYPQAKAEYATLDELLRQSDILTLHMPLNSDTYRILDRKRIKSLKHGAFVINTARGSLIDTEALFWALENGRLGGAALDVVEGEEGIFYHDCTNKPIHNQLLRRLQKLPNVMITPHTAFYTDHALQDIVENTIQNCLEFERGKR
>Paenibacillus_macerans_FSL_R5-0527
MNKLKMAVLFGGCSEEHDVSIKSAQEIARNLDPDKFDPLYIGITKAGEWKLCDYPGANWERGNCLPAMLSPDRNVHGLIVLEQGEYKIIRLDIVFPVLHGKMGEDGAMQGLLELSGIPYAGCDIQSSALCMDKSLTYVIVRNAGIATPDFLAFNKGDMPDAEQLVYPVFVKPARSGSSFGVRKVCHRDELPEAIESASQYDTKILIEQMISGSEVGCAVLGTGNDLFVGEVDQIQLSHGFFRIHQEKNPENGSENSMIKVPAAISDQDKKRVQETAKLVYRALGCSGLARVDMFLQEDGQVVLNEVNTMPGCTSYSRYPRMMAAAGLTLADVIERVVALAMEGMEKTGITIYGCEKDEADLFGRYSPHYGVEPTIIESAVSAENAALASGNCCISVNHKTEIGPSTLRALKENGVAYISTRSIGCNHIDLEAAEKLGITIGNVAYSPASVADYTLMLILMSIRNAKSVLCRADAHDYKLCAVPGRELRDMTVGVLGTGRIGQAVIDRLHGFGCRILAYNLYPQAKADYVTLDELLRQSDILTLHMPLNADTYHILDRKRIKSVKHGAFVINTARGALIDTEALIWALENGRLGGAALDVVEGEEGIFYHDSTNKPIHNQFLRRLQKLPNVMITPHTAFYTDHALQDIVENTIQNCLEFERGTR
>Paenibacillus_macerans_MER_50.2
MNKLKIAVLFGGCSEEHDVSIKSAQEIARNLDPDKFDPLYIGITKAGEWKLCDYPEANWESGNCLPAILSPDRNVHGLIVLEQGEYKIIRLDIVFPVLHGKMGEDGAMQGLLELSGIPYAGCDIQSSALCMDKSLTYVIVRNAGIATPDFLAFNKGDMPDAEQLVYPVFVKPARSGSSFGVRKVCHMDELPEAIASASQYDTKILIEQMISGSEVGCAVLGTGNDLFVGEVDQIQLSHGFFRIHQEKNPENGSENSTIKVPADLSDQDKKRVQETAKLVYRALGCSGLARVDMFLQEDGQVVLNEVNTMPGCTSYSRYPRMMAAAGLTLADVIERVVALAMEGMEKTGITIYGCEKGEADLFRRYSPHYGVAPTIIESALSAENAALASGNCCISVNHKTKVGPSTLRALKENGVAYISTRSIGCNHIDLEAAEKLGITIGNVAYSPASVADYTLMLILMSIRNAKSVLCRADVHDYKLCAVPGRELRDMTVGVLGTGRIGQAVIDRLNGFGCRILAYNLYPQAKAEYVTLDELLRQSDILTLHMPLNADTYHILDRKRIKSMKQGAFVINTARGSLIDTEALIWALEDGRLGGAALDVIEDEEGIFYHDRTNKSVNNQFLPRLQKLPNVMITPHTAFYTDHALQDIVENTIQNCLEFERGTR
>Paenibacillus_mesophilus_SYSU_K30004
MNKLKIAVLFGGCSEEHAVSIKSAQEIARNLDPEKFDPLYIGITKAGGWKLCDYPDANWESGNCIPAILSPDRNVHGLIVLEQGEYKIIRLDIVFPVLHGKMGEDGAMQGLLELSGIPYVGCDIQSSALCMDKSLAYVIVRNAGIATPDFLTFDKGDMPDAEQLVYPVFVKPARSGSSFGVSKVCNMDDLPEAIESARQYDTKIMIEQMISGSEVGCAVLGTGNDLFVGEVDQVQLSHGFFRIHQEKNPETGSENSTIKVPADISDQDKKRVQETAKLVYRALGCNGLARVDMFLQEDGQVVLNEVNTMPGCTTYSRYPRMMAAAGLTLADVIERVVALAMEGMEKTGITIYGCEKDEEDMFRRYSPHYGVEPTIIKSAVSAENAALASGNCCISVTHKTEIALSTLRALKENGVAYISTRSIGCNHIDIEAAEKLGITIGNVAYSPASVADFTLMLILMSIRNAKSVLCRADVHDYNLCAVPGRELCDMTVGILGTGRIGQAVIDRLKGFGCRILAYDSKAEYATLGELLQQSDILTLHMPLNADTYHIIDRKRIHSMKHGALVINTARGSLIDTEALVRALEIGRLGGAALDVVEGEEGIFYHDCTNKPIHNQLLLRLQKLPNAIITPHTAFYTEHALQDIVENTIQNCLEFERGKR
>Paenibacillus_nasutitermitis_CGMCC_1.15178
MDKVKVAILFGGCSEEHDVSVKSAMEIAANLDTEKYEPLYIGITKFGVWKMCEKPGPEWENGNGCSAVLSPDKKTHGLLVLKNNSYEIHHVDVAFPVLHGKSGEDGAIQGLFELSGIPYVGCDIQSSAICMDKSLAYIMAKNAGIATPEFWVIHEDDRAATDAFTYPVFVKPARSGSSFGVTKVGGADELEAAIEAASQYDSKILIEQAVVGCEVGCAVMGNRSELIAGEVDQIRLTHGLFRIHQEAEPEKGSENAVITVPAHLSAEERGRIREFAKQIYKALGCRGLSRIDIFLQDNGRIVLNEVNTLPGFTSYSRYPRMMAAAGITLPELIDRLIVLALKGMNNIGITVYGCEQDEADVFRRLSPRFGVMPTIISDAVSETNAISAPCNQCISVSHKSVVSASILLALKRAGVKYISTRSIGCNHIDTTAAKRMVIAIGNVTYSPNSVADFTLMLMLMAIRNAKSIVRSVEKHDFRLDSVRGKVLRDMTVGVLGTGQIGQAVIERLRAFGCRVLAYDRGQKITADYVPLDELLRNSDIVTLHVPLGADTHHIIGHEQIRGMKQGAFIINTGRGALIDTDALIKALENGKLGGAALDVLEGEEGLFYFDCTQKSIDNPFLLKLQRMPNVIITPHTAYYTEQALSDTVENTIKNCLDFERSLAHG
>Paenibacillus_oralis_KCOM_3021
MNKLKIAVLFGGCSEEHDVSIKSAQEIARNLDPEKFDPLYIGITKAGEWKLCDYPEANWESGNCLPAILSPDRNVHGLIVLGQGEYKIIRLDIVFPVLHGKMGEDGAMQGLLELSGIPYAGCDIQSSALCMDKTLTYVIVRNAGIATPDFLVFNKGDMPDAEQLVYPVFVKPARSGSSFGVRKVCNMDELPEAIESASQYDTKILIEQMISGSEVGCAVLGTGDDLFVGEVDQIQLSHGFFRIHQEKNPENGSENSTIKVPADLSAQDKKRVQETAKRIYRALGCSGLARVDMFLQEDGQVVLNEVNTMPGCTSYSRYPRMMAAAGLTLGDVIERVVALAMEGMDKTGITIYGCEKGEADLFRRYSPHYGVEPTIIESAVSADNAALASGNCYISVNHKTEIGPPTLRALKENGVAYISTRSIGCNHIDMEAAEKLGITIGNVAYSPASVADYTLMLILMSIRNAKSVLCRADVHDYNLCAVPGRELRDMTVGVLGTGRIGQAVIDRLHGFGCRILAYNLYPQAKAESVTLDELLRQSDILTLHMPLNADTYHILDRKRIESVKHGAFMINTARGSLIDTEALLWALENGRLGGAALDVVEGEEGIFYHDSTNKPIHNQFLPRLQKLPNAIVTPHTAFYTDHALQDIVENTIQNCLEFERGTR
>Paenibacillus_physcomitrellae_CGMCC_1.15044
MDKLKIAILFGGCSEEHDVAIKSAIEIAGHMDTEKYEPIYIGITKSGVWKMCEKPCAEWETGDCLPAVLSPDRKNHGLIVFQENTYQTVPIDVVFPVLHGKTGEDGVLQGLLELSGIPYVGCDVQSSALCMDKSLTYTVVKSAGVPTPDFLILHHGEQPDYSSLSYPVFVKPARSGSSYGVTKVNGPDELDSAIKTAKQYDSKILIEQAISGIEVGCAVLGNDPDLTAGEVDQITLSHGFFRIHQEREPEKGSENTIFTVPAEIPAEKRIELQETAKTIYQALGCKGLARVDLFLQENGRIVLNEVNTLPGFTSYSRYPRMMAAAGITLTELIDRLIELALEGVNHIGITVYGCEQDEARVFHSVALRFGVIPKITDSTVSEQNAWLAQGNPCISVGHKSEISETVLSALKKYGVKYISTRSIGFNHIDMKAAKRMGIAVGNVNYSPGSVADYTLMLILMAIRNAKTVVTGAERYNYRLDAVRGKELRDMTVGVLGTGRIGTAVIERLWGFGCHVLAHGRAQDSPIPSVPLNELLHQSDILTIHVPLDTGTYHMIGREEMASMKQGAFLINTARGGIVDTEALVCALESGHLGGAALDVIEGEEGLFYFDCMKKPIDNPFLIKLQKMPNVIITPHTAYYTERALRDTVEKTILNCLEFERGRRYG
>Paenibacillus_physcomitrellae_XB
MDKLKIAILFGGCSEEHDVAIKSAIEIAGHMDTEKYEPIYIGITKSGVWKMCEKPCAEWETGDCLPAVLSPDRKNHGLIVFQENTYQTVPIDVVFPVLHGKTGEDGVLQGLLELSGIPYVGCDVQSSALCMDKSLTYTVVKSAGVPTPDFLILHHGEQPDYSSLSYPVFVKPARSGSSYGVTKVNGPDELDSAIKTAKQYDSKILIEQAISGIEVGCAVLGNDPDLTAGEVDQITLSHGFFRIHQEREPEKGSENTIFTVPAEIPAEKRIELQETAKTIYQALGCKGLARVDLFLQENGRIVLNEVNTLPGFTSYSRYPRMMAAAGITLTELIDRLIELALEGVNHIGITVYGCEQDEARVFHSVALRFGVIPKITDSTVSEQNAWLAQGNPCISVGHKSEISETVLSALKKYGVKYISTRSIGFNHIDMKAAKRMGIAVGNVNYSPGSVADYTLMLILMAIRNAKTVVTGAERYNYRLDAVRGKELRDMTVGVLGTGRIGTAVIERLWGFGCHVLAHGRAQDSPIPSVPLNELLHQSDILTIHVPLDTGTYHMIGREEMASMKQGAFLINTARGGIVDTEALVCALESGHLGGAALDVIEGEEGLFYFDCMKKPIDNPFLIKLQKMPNVIITPHTAYYTERALRDTVEKTILNCLEFERGRRYG
>Paenibacillus_piri_MS74
MDRVKVAILFGGCSEEHDVSVKSASEIAANIDNEKYEPLYIGITKSGVWKMCEKPCAEWENGICYSAVLSPDKKMHGLLVIKNHEYEIHHVDVAFPVLHGKSGEDGSIQGLFELSGIPFVGCDIQSSAICMDKSLAYIIAKNAGIATPEFWVINKDDRPATDAFAYPVFVKPARSGSSYGVTKVNGADELDAAIESARQYDSKILIEQAVLGCEVGCAVLGNSSELIVGEVDQIRLRHGIFRIHQEAEPEKGSENAVITIPADLSAEERGRIREMAKKIYKAFGCRGLSRVDMFLQDDGRIVLNEVNTLPGFTSYSRYPRMMAAAGMTLPELIDRLIELALRGMNNIGITFYGCEQDEADAFRALSPRFGVMPSIINAPVSEDNAISAPCNRCISVGHKSEVSASILLALKRAGVKYISTRSIGCNHIDTTAAKRMGIAVGNVAYSPDSVADYTMMLMLMAVRNAKSIERSVEKHDFRLDSVRGKVLRDMTVGVLGTGHIGKAVIERLRGFGCHVLAYDRSQKVEANYAPFDALLQNSDIVTLHVPLNADTRHIIGHEQIRGMKQGAFIINTGRGALVDTDALVKALENGKLGGAALDVLEGEEGLFYFDCTQKLIDNEFLLKLQRMPNVIITPHTAYYTEQALRDTVEKTIKNCLDFERSLAHG
>Paenibacillus_popilliae_ATCC_14706
LNRLKIAILFGGCSEEHDVSVKSAKEIANNIDTEKYEPIYIGITRSGVWKMCEKPCMDWDNENCRSAVLSPDKKMHGLLVMRNKGYQIQRIDAVFSVLHGKSGEDGAIQGLFELSSIPYVGCDVQSSAVCMDKSLTYIVAQNAGFGTPEFLILNHGDIPDSNTLTYPVFVKPARSGSSFGVNKVNNEDELDAAIETARQYDSKVLIEQAVPGLEVGCAVLGNGTDLIVGEVDQISLSHGIFRIHQEDQPEKGSENAVVLVPANLSAEKRIKIQETAKAIYKALGCKGLSRVDMFLQENGRIILNEVNTLPGFTAYSRYPRMMAAAGMTLSGLIDHCITLALKGMKNIGITIYGCERDEAEVFNELSPRFGVIPAITSSAVSETNAMLAPGNQCISVGHKSEISESILLALKESGVKYISTRSIGCNHIDVKAAESMGIAVGNVAYSPDSVADYTLMLMLMAIRNAKSIVSRAEKYDFRLDTVPGKELREMTVGVLGTGQIGKAVIERLRGFGCHVLAYGHSKEAAANYVSLNELLQKSDILTIHVPLGTDTYHMIGHEQIEAVKQGAFLINTARGGLVDTGALIKALENGRLGGAALDVLEGEEGLFYFDCTQKPIDNQLLLKLHKMPNVIITPHTAYYTGRALYDTVEKTILNCLEFERRETLE
>Paenibacillus_sonchi_IIRRBNF1
MDRLKVAILFGGCSEEHDVSVKSAIEIAANIDNEKYEPLYIGITKSGAWKMCEKPSTEWENGDCCSAVLLPDKKMHGLLVIKSHEYEIRRIDVAFPVLHGKWGEDGAIQGLFELSGIPFVGCDIQSSAICMDKSLAYIVAKNAGIATPEFWVVNENDTPTADRFTYPVFVKPARSGSSFGVKKVNNAGELDAAIESARQYDNKILIEQAVLGCEVGCAVLGNGSGLIVGEVDQIRLRQGIFRIHQEAEPEKGSENAVITIPADLSAEERGRIRETAKKIYKALGCRGLSRVDMFLQHDGRIVLNEVNTLPGFTSYSRYPRMMAAAGITLPELIDRLIVIALKGMNNIGITVYDCEHDEADVFRRLSPRFGVMPAIISDPLSETNAISAPRNQCISVSHKSEVSASILLALKRAGVKYISTRSIGCNHIDTTAAKKMGIAIGNVAYSPDSVADYTLMLMLMAVRNAKSIVRSVEKYDFKLDSVRGKELRDMTVGVMGTGRIGKAVIERLQGFGCHVLAYDRCQKATADYVPLDKLLRNSDIVTLHVPLGADTHHIIGHEQIKGMKHGAFIINTGRGALLDTAALIKALETGKLGGAALDVLEGEEGLFYFDCTQKTIDNQFLLKLQRMPNVIITPHTAYYTERALQDTVEKTLGNCLDFERSLTHG
>Paenibacillus_sonchi_LMG_24727
MDRLKVAILFGGCSEEHDVSVKSAIEIAANIDNEKYEPLYIGITKSGAWKMCEKPSTEWENGDCCSAVLLPDKKMHGLLVIKSHEYEIRRIDVAFPVLHGKWGEDGAIQGLFELSGIPFVGCDIQSSAICMDKSLAYIVAKNAGIATPEFWVVNENDTPTADRFTYPVFVKPARSGSSFGVKKVNNAGELDAAIESARQYDNKILIEQAVLGCEVGCAVLGNGSGLIVGEVDQIRLRQGIFRIHQETEPEKGSENAVITIPADLSAEERGRIRETAKKIYKALGCRGLSRVDMFLQHDGRIVLNEVNTLPGFTSYSRYPRMMAAAGITLPDLIDRLIVIALKGMNNIGITVYDCEHDEADVFRRLSPRFGVMPAIISDPLSETNAISAPRNQCISVSHKSEVSASILLALKRAGVKYISTRSIGCNHIDTTAAKKMGIAIGNVAYSPDSVADYTLMLMLMAVRNAKSIVRSVEKYDFKLDSVRGKELRDMTVGVMGTGRIGKAVIERLQGFGCHVLAYDRCQKITADYVPLDKLLRNSDIVTLHVPLGADTHHIIGHEQIKGMKQGAFIINTGRGALLDTAALIKALETGKLGGAALDVLEGEEGLFYFDCTQKTIDNQFLLKLQRMPNVIITPHTAYYTERALQDTVEKTLGNCLDFERSLTHG
>Paenibacillus_sonchi_X19-5
MDRLKVAILFGGCSEEHDVSVKSAIEIAANIDNEKYEPLYIGITKSGAWKMCEKPSTEWENGDCCSAVLLPDKKMHGLLVIKSHEYEIRRIDVAFPVLHGKWGEDGAIQGLFELSGIPFVGCDIQSSAICMDKSLAYIVAKNAGIATPEFWVVNENDTPTADRFTYPVFVKPARSGSSFGVKKVNNAGELDAAIESARQYDNKILIEQAVLGCEVGCAVLGNGSGLIVGEVDQIRLRQGIFRIHQETEPEKGSENAVITIPADLSAEERGRIRETAKKIYKALGCRGLSRVDMFLQHDGRIVLNEVNTLPGFTSYSRYPRMMAAAGITLPDLIDRLIVIALKGMNNIGITVYDCEHDEADVFRRLSPRFGVMPAIISDPLSETNAISAPRNQCISVSHKSEVSASILLALKRAGVKYISTRSIGCNHIDTTAAKKMGIAIGNVAYSPDSVADYTLMLMLMAVRNAKSIVRSVEKYDFKLDSVRGKELRDMTVGVMGTGRIGKAVIERLQGFGCHVLAYDRCQKITADYVPLDKLLRNSDIVTLHVPLGADTHHIIGHEQIKGMKQGAFIINTGRGALLDTAALIKALETGKLGGAALDVLEGEEGLFYFDCTQKTIDNQFLLKLQRMPNVIITPHTAYYTERALQDTVEKTLGNCLDFERSLTHG
>Paenibacillus_sp_cl123 
MDKVKVAILFGGCSEEHEVSVKSAIEVAAHIDNEKYEPLYIGITKSGAWKLCEKPGPDWENGDCCTAVLSPDKNMHGLLVIKNQEYEIRRVDAAFPVLHGKSGEDGAIQGLFELSGIPFVGCDIQGSAICMDKSLAYIMAKHAGIATPEFWVMDKDERPAANALTYPVFVKPARSGSSFGVTKVGGPDELDAALESAKQYDSKILIEQAVSGCEVGCAVMGNGSELIVGEVDQIRLRHGIFRIHQEAEPEKGSENASITVPADLPAVERRRIQETAKQIYKALGCKGLSRVDMFLQDTGRIVLNEVNTLPGFTSYSRYPRMMAAAGMTLRELIDRLILLALKERGMTKSIGITVYGCEQDEAEAFRALSPRFGIMPTIINAAVSEVNALSALGHSCISVGHKSKVSASVLLALKKAGVKYISTRSVGCNHIDTTAAKSMGISVGNVAYSPDSVADFTIMLMLMALRNAKSIERSVEKHDFRLSNVRGKVLRDMTVGVLGTGHIGKAVMERLRAFGCRVLAYSRTPSIEANYVPLDVLLQNSDIVTLHVPLSSDTRHIISHEQISRMKQGALIINTGRGMLVDTAALVQALEAGKLGGAALDVLEGEEGIFYLDCRQQPIDHPFLLKLQGMSNVILTPHMAYYTEQALRDTVIKTIKNCLDFERSLAYG
>Paenibacillus_sp._SM_69
MNKLKIAVLFGGCSEEHAVSIKSAQEIARNLDPEKFDPLYIGITKAGGWKLCDYPDTNWESGNGIPAILSPDRNVHGLIVLEQGEYKIIRLDMVFPVLHGKMGEDGAMQGLLELSGIPYVGCDIQSSALCMDKSLTYVIVRNAGIATPDFLTFNKGDMPDAEQLVYPVFVKPARSGSSFGISKVCSMDELPEAIASARQYDPKILIEQMISGSEVGCAVLGTGNDLFVGEVDQIQLSHGFFQIHQEKNPETGSENSTIKVPADISDQDKKRVQETAKLVYRALGCSGLARVDMFLQEDGQVVLNEVNTMPGCTSYSRYPRMMAAAGLTLADVIERVVALAMEGMEKTGITIYGCEKDEADIFRRYSPRYGIEPTIIQSAVSAENAALASGNCCISVNHKTEIGLSTLRALKENGVAYISTRSIGCNHIDIEAAEKLGITIGNVAYSPASVADYTLMLILMSIRNAKSVLCRADVHDYKLCAVPGRELRDMTVGVLGTGRIGQAVIDRLNGFGCRILAYNLDPQAKAEYVTLGELLRQSDILTLHMPLNADTYHILDRKRIQSMKHGAFVINTARGSLIDTEALIRALENGRLGGAALDVVEGEEGLFYHDCTNKPIHNQLLLRLQKLPNAIITPHTAFYTEHALQDIVENTIQNCLEFERGKR
>Paenibacillus_sp._UNCCL117 
MDKVKVAILFGGCSEEHEVSVKSAIEVAAHIDNEKYEPLYIGITKSGAWKLCEKPGPDWENGDCCTAVLSPDKNMHGLLVIKNQEYEIRRVDAAFPVLHGKSGEDGAIQGLFELSGIPFVGCDIQGSAICMDKSLAYIMAKHAGIATPEFWVMDKDERPAANALTYPVFVKPARSGSSFGVTKVGGPDELDAALESAKQYDSKILIEQAVSGCEVGCAVMGNGSELIVGEVDQIRLRHGIFRIHQEAEPEKGSENASITVPADLPAVERRRIQETAKQIYKALGCKGLSRVDMFLQDTGRIVLNEVNTLPGFTSYSRYPRMMAAAGMTLRELIDRLILLALKERGMTKSIGITVYGCEQDEAEAFRALSPRFGIMPTIINAAVSEVNALSALGHSCISVGHKSKVSASVLLALKKAGVKYISTRSVGCNHIDTTAAKSMGISVGNVAYSPDSVADFTIMLMLMALRNAKSIERSVEKHDFRLSNVRGKVLRDMTVGVLGTGHIGKAVMERLRAFGCRVLAYSRTPSIEANYVPLDVLLQNSDIVTLHVPLSSDTRHIISHEQISRMKQGALIINTGRGMLVDTAALVQALEAGKLGGAALDVLEGEEGIFYLDCRQQPIDHPFLLKLQGMSNVILTPHMAYYTEQALRDTVIKTIKNCLDFERSLAYG
>Paenibacillus_sp._YIM_B00362
MDRVKIAILFGGCSEEHDVSVKSANEIAANIDNEKYEPIYIGITKSGVWKMCEKPSADWENGNCFPAVLSPDKNMHGLLVIKNQECEIHRIDVAFPVLHGKSGEDGAIQGLFELSGIPYVGCDIQSSAICMDKSLAYIIAKNAGIATPEFWVIHKDDHPATDAFPYPVFVKPARSGSSFGVKKVNGADELDAAIESARQYDSKILIEQAVLGCEVGCAVLGNNSELIVGELDQIRLRHGIFRIHQEAEPEKGSENAVITIPADLSAEERERIRETAKKIYKALGCRGLSRVDMFLQDNGRIVLNEVNTLPGFTSYSRYPRMMAAAGIALPELIDRLIVLALKGMKNIGITVYGCEQDEADAFRALSPRFGITPTIINVPVSEANAISAPGNQCISVGHKSVVSASVLLALKRAGVKYISTRSVGCNHIDTAAAKRMGIAVGNVAYSPDSVADYTMMLMLMAVRNAKSIVRSVEKHDYRLDSVRGKVLRDMTVGVLGTGHIGKAVIERLRGFGCEVLAYSRSQSVEANYVPFDTLLQNSDIVTLHVPLNADTRHIIGREQMRRMKQGAFLINTGRGALVDTDALVQALENGKLGGAALDVLEGEEGLFYFDCTQKPIDNQFLLKLQRMPNVIITPHTAYYTEQALRDTVEKTIKNCLDFERSLAHG
>Paenibacillus_sp._YIM_B00624
MNKLKIAVLFGGCSEEHDVSIKSAQEIARNLDPEKFDPLYIGITKAGGWKLCDYPDANWESGHCIPAMLSPDRNVRGVIVMEQGEYKIIRLDVAFPVLHGKMGEDGAMQGLLELSGIPYVGCDVQSSALCMDKSLTYVIVRNAGIATPDYLTFNKGDEPDAEQLVYPVFVKPARSGSSFGVSKVRHRDELPEAIEKARQYDTKILIEQMISGSEVGCAVLGTGNDLFVGEVDQIQLSHGFFRIHQEQNPENGSENSTIKVPADISDQDKKRIQETAKRIYRALGCCGLARVDMFLQEDGQVVLNEVNTMPGCTSYSRYPRMMAAAGLTLADVIERVVTLAMEGVEKKGITIYGCEEDEADLFRRYSPHYGVEPTIVQSAVSAENAALASGNCCISVNHKTEIDLSTLRALKENGIAYISTRSIGCNHIDMEAAEQLGITVGNVAYSPASVADFTLMLILMSIRNAKSVLCKADVHDYKLCAVPGRELRDMTVGVLGTGRIGQAVIDRLNGFGCRILAYNLHPQAKAEYVTLSELLRQSDVLTLHMPLNSDTYHILDRKRIESMKQGAFVINTARGSLIDTEALVGALEAGRLGGAALDVVEGEEGIFYRDCTNKPIHNQLLLRLQKLPNVIITPHTAFYTDHALQDIVENSIQNCLAFERGRR
>Paenibacillus_thiaminolyticus_BO5
MNRVKVAILFGGCSEEHDVSVKSAREIAANIDNEKYEPLYIGITKSGVWKMCEKPCAEWENSNCYSAVLSPDKEMHGLLVKKNHEYEIHHVDVAFSVLHGKSGEDGSIQGLFELSGIPYVGCDIQSSAICMDKSLTYTIAKNAGIATPEFWVINKDDKPAIDAFTYPVFVKPARSGSSYGVKKVNGADELDAAIESARQYDSKILIEQAVLGCEVGCAVLGNSSELIVGEVDQIRLQHGIFRIHQEAEPEKGSENAVITIPADLSVEVRGRIQETAKKIYKALGCRGLSRVDMFLQDNGSIVLNEVNTLPGFTSYSRYPRMMVAAGITLPELIDRLIVLALKGMKNIGITVYGCEQDEADAFRALSPRFGIMPTIINAAVSEANAISAPCNQCISVGHKSEVSASILLALKRAGVKYISTRSIGCNHIDTTAAKRMGIAVGNVAYSPDSLADYTMMLMLMAVRNAKSIVRSVEKHDFRLDSVRGKVLRDMTVGVVGTGHIGKAVIERLRGFGCHVLAYDRSQKIEANYVPFDALLQNSDIVTLHVPLNADTRHIIGHEQIKRMKQGAFIINTGRGPLVDTDALVKALENGKLGGAALDVLEGEEEFFYSDCSQKPIDNQFLLKLQRMPNVIITPHTAYYTEQALRDTVEKTIKNCLDFERSQEHE
>Paenibacillus_thiaminolyticus_PT-2B1
MNRVKVAILFGGCSEEHDVSVKSAREIAANIDNEKYEPLYIGITKFGVWKMCEKPCAEWENSNCYSAVLSPDKKMHGLLVKKNHEYEIHHVDVAFSVLHGKSGEDGSIQGLFELSGIPYVGCDIQSSAICMDKSLTYTIAKNAGIATPDFWVINKDDKPAIDAFTYPVFVKPARSGSSYGVKKVNGADELDAAIESARQYDSKILIEQAVLGCEVGCAVLGNSSELIVGEVDQIRLQHGIFRIHQEAEPEKGSENAVITIPADLSVEVRGRIQETAKKIYKALGCRGLSRVDMFLQDNGSIVLNEVNTLPGFTSYSRYPRMMVAAGITLPELIDRLIVLALKGMKNIGITVYGCEQDEADAFRALSPRFGIMPTIINAAVSEANAISAPCNQCISVGHKSEVSASILLALKRAGVKYISTRSIGCNHIDTTAAKRMGIAVGNVAYSPDSVADYTMMLMLMAVRNAKSIVRSVEKHDFRLDSVRGKVLRDMTVGVVGTGHIGKAVIERLRGFGCHVLAYDRSQKIEANYVPFDALLQNSDIVTLHVPLNADTRHIIGHEQIKRMKQGAFIINTGRGPLVDTDALVKALENGKLGGAALDVLEGEEEFFYSDCSQKPIDNQFLLKLQRMPNVIITPHTAYYTEQALRDTVEKTIKNCLDFERSQEHE
>Paenibacillus_zanthoxyli_JH29 
LYRLKIAILFGGCSEEHDVSVKSAKEIANNINTEKYEPIYIGITRSGVWKMCEKPCMDWDNENCRSAVLSPDKRMHGLLVMQDKGYQIQRIDAAFSVLHGKSGEDGAIQGLFELSGIPYVGCDIQSSAVCMDKSLAYIIAKNAGIATPEFWVINKDDRPAADAFTYPVFVKPARSGSSYGVKKVNGADELDAAIESARQYDSKILIEQAVLGCEVGCAVLGNSPELIVGEVDQIRLQHGIFRIHQEAEPEKGSENAVITIPADLSAEERGRVRETAKKIYKALGCRGLARVDMFLQDNGRIVLNEVNTLPGFTSYSRYPRMMVAAGITLPELINRLIVLALKGMKNIGITIYGCEQDEADVFKELSPRFGVIPAITSSAVSETNVMLAPGNQCISVGHKSEISESILLALKESGVKYISTRSIGCNHIDTTAAKRMGIAVGNVAYSPDSVADYTMMLMLMAVRNAKSIVRSVEKHDFRLDRVRGKVLRDMTVGVVGTGHIGKAVIERLQGFGCHVLAYGHNKEAAANDVSLNELLQKSDILTIHVPLSADTYHMIGREQIKAMKQGAFLINTARGGLIDTDMLVKALENGKLGGAALDVLEGEEGLFYFDCTQKPIDNQFLLKLQRMPNVIITPHTAYYTEQALRDTVENTIKNCLEFERRETLV
>Reticulibacter_mediterranei_150040
MDRLKVAILFGGCSEEHPISVKSAQEIAKHLDIEKYEPFYIGITKSGAWKFCDGPGEIGKNWENNNCRPAMLSPDRSVHGLLVLEEGQYKTIRLDVVLPVLHGKLGEDGAIQGLLELSGIPYVGCDIQSSALCMDKSLAYLVARNAGIPTPNFWIVTANEDIDADQLPYPVVVKPARSGSSFGVSKISRKEELLSAVETARQYDSKVLIEEVVVGSEVGCAILESKDGSGLDLIVGEVDQIRLSHGFFRIHQENNPESGSANSTVIVPADISAEARWLVQQTAKAIYRALGCRGLARVDTFLTEDGKVVLNEVNTFPGMTSYSRYPRMMAGAGRPLAEVIDRMVSFALNGKDDERAGHRMTKMGITIYGCGQDEAVLFREMAPRFGIMPTITAAPVSEANIELAFGKRCISVSHKTQITHSILRALSQASVAYISTRSTGCNHIDVDFAQSVGISVENVVYSPDSVADYTLMLMLMAVRNAKSTISRADIHDFRLNDVRGKELRDMTIGVIGTGRIGAAVMNRLRGFGCHIVAYDHHPKTSANYIPLDELLQQSDIVTLHTPLNVDTDHLLNRQRIEQMKYSAFIINTGRGSLLDTEALIPALESGRLGGAALDVLEGEEGIFYADYRNKPIESKLLLRLQKLPNVLITPHTAYYTDHALRDTVENTLINCLKFERRPSCLGTPPSTKMVI
>Ruminococcus_gauvreauii_MGYG-HGUT-01690
MFKIKVAVLFGGCSEEHNVSIKSAMEIAANIDTKKYQPYYIGITKSGVWKMCEKPCLEWEQYAGDPVVFSPDRSTHGLLIQKDKGYEIQPVDVVLPMIHGKFGEDGSIQGLLELSGIPYVGCDIQSSVTCMDKALAYTVVKNAGIAVPGFRILQEGDRLETEDFVYPVFVKPARSGSSFGVNKVCKAEELQAAIEEARKYDSKILIEEAVTGSEVGCAILGNGNDLMAGEVDQIELRHGFFKIHQEAQPEKGSENAVIRVPAALPDEVRERIQKTAMKIYRILGCRGLARIDLFLREDGCIVLNEVNTMPGFTSYSRYPRMMTAAGFTLTEILDRLIELSLRRMEKIIDITVFGCEPDEMEVFQKISYELGVTATLIKDSISESNAGLANGCRCVSVSHKAELSEPILLALKNAGVKYISTRSIGFNHIDIQAAGLLGMVVGTVEYSPGSVADYTVMLMLMLMRGTKSILRETQRQNYCLNDLRGKELRDMTVGVLGTGRIGQAVMERLEGFGCKVLAYDRNQKAGADYVSFHELLKKSDIVTLHIPLAEDTRHMIGYEELEMMKQEALLINTGRGALVDTAALVEALKGQKIGGAALDVLEGEEGIFYHDCTQRRIEHPFLSVLQGMPNVIVTPHTAYHTERVLVDTVRNTIRNCLNFERSLGNV
>Ruminococcus_gauvreauii_DSM_19829
MFKIKVAVLFGGCSEEHNVSIKSAMEIAANIDTKKYQPYYIGITKSGVWKMCEKPCLEWEQYAGDPVVFSPDRSTHGLLIQKDKGYEIQPVDVVLPMIHGKFGEDGSIQGLLELSGIPYVGCDIQSSVTCMDKALAYTVVKNAGIAVPGFRILQEGDRLETEDFVYPVFVKPARSGSSFGVNKVCKAEELQAAIEEARKYDSKILIEEAVTGSEVGCAILGNGNDLMAGEVDQIELRHGFFKIHQEAQPEKGSENAVIRVPAALPDEVRERIQKTAMKIYRILGCRGLARIDLFLREDGCIVLNEVNTMPGFTSYSRYPRMMTAAGFTLTEILDRLIELSLRRMEKIIDITVFGCEPDEMEVFQKISYELGVTATLIKDSISESNAGLANGCRCVSVSHKAELSEPILLALKNAGVKYISTRSIGFNHIDIQAAGLLGMVVGTVEYSPGSVADYTVMLMLMLMRGTKSILRETQRQNYCLNDLRGKELRDMTVGVLGTGRIGQAVMERLEGFGCKVLAYDRNQKAGADYVSFHELLKKSDIVTLHIPLAEDTRHMIGYEELEMMKQEALLINTGRGALVDTAALVEALKGQKIGGAALDVLEGEEGIFYHDCTQRRIEHPFLSVLQGMPNVIVTPHTAYHTERVLVDTVRNTIRNCLNFERSLGNV
>Ruthenibacterium_lactatiformans_668
MYKLKIAVLFGGCSEEHDVSVKSAMEVAANINKEKYQPFYIGITKSGAWKLCDKPCRDWENYAGYPAVISPDRRTHGLLIQKDGGYESQPVDVVLPMIHGKFGEDGTIQGLLELSGIPYVGCDIQSSVTCMDKSLAYMVVKNAGIEVPGFRVLQKGDSLKAETLSYPVFVKPARSGSSFGVNKVCRAEELQAAVTEAGKYDCKILVEEAVSGSEVGCAILGNENALMAGEVDQIELRHGFFKIHQEAQPEKGSENAVIRVPAVLPDEVRERIQKTAMKIYRILGCRGLARIDLFLREDGCIVLNEVNTMPGFTSYSRYPRMMTAAGFTLTEILDRLIELSLRRMNKKMDITVFGCESDEMEVFQKISYELGVTATLIKDSISESNAGLADGCCCVSVSHKAELSEPILLALKNAGVKYISTRSIGFNHIDIQAAGLLGMVVGTVEYSPGSVADYTVMLMLMLMRGTKSILRETQRQNYCLNDLRGKELRDMTVGVLGTGRIGQAVMERLKGFGCKVLAYDRNQKAGTDYVSFHELLKKSDIVTLHIPLAEDTRHMIGCEELEMMKQEALLINTGRGALVDTAALVEALKGQKIGGAALDVLEGEEGIFYHDCTQRTIEHPFLSVLQGMPNVIVTPHTAYHTDRVLVDTVSNTIRNCLNFERSLGNV
>Staphylococcus_aureus_HOU1444-VR
MNRIKVAILFGGCSEEHDVSVKSAIEIAANINKEKYEPLYIGITKSGVWKMCEKPCAEWENDNCYSAVLSPDKKMHGLLVKKNHEYEINHVDVAFSALHGKSGEDGSIQGLFELSGIPFVGCDIQSSAICMDKSLTYIVAKNAGIATPAFWVINKDDRPVAATFTYPVFVKPARSGSSFGVKKVNSADELDYAIESARQYDSKILIEQAVSGCEVGCAVLGNSAALVVGEVDQIRLQYGIFRIHQEVEPEKGSENAVITVPADLSAEERGRIQETAKKIYKALGCRGLARVDMFLQDNGRIVLNEVNTLPGFTSYSRYPRMMAAAGIALPELIDRLIVLALKGMNNIGITVYGCEQDEADAFHALSPRFGVMATIINANVSESNAKSAPFNQCISVGHKSEISASILLALKRAGVKYISTRSIGCNHIDTTAAKRMGITVDNVAYSPDSVADYTMMLILMAVRNVKSIVRSVEKHDFRLDSDRGKVLSDMTVGVVGTGQIGKAVIERLRGFGCKVLAYSRSRSIEVNYVPFDELLQNSDIVTLHVPLNTDTHYIISHEQIQRMKQGAFLINTGRGPLVDTYELVKALENGKLGGAALDVLEGEEEFFYSDCTQKPIDNQFLLKLQRMPNVIITPHTAYYTEQALRDTVEKTIKNCLDFERRQEHE
>Staphylococcus_aureus_pLW043
MNRIKVAILFGGCSEEHDVSVKSAIEIAANINKEKYEPLYIGITKSGVWKMCEKPCAEWENDNCYSAVLSPDKKMHGLLVKKNHEYEINHVDVAFSALHGKSGEDGSIQGLFELSGIPFVGCDIQSSAICMDKSLTYIVAKNAGIATPAFWVINKDDRPVAATFTYPVFVKPARSGSSFGVKKVNSADELDYAIESARQYDSKILIEQAVSGCEVGCAVLGNSAALVVGEVDQIRLQYGIFRIHQEVEPEKGSENAVITVPADLSAEERGRIQETAKKIYKALGCRGLARVDMFLQDNGRIVLNEVNTLPGFTSYSRYPRMMAAAGIALPELIDRLIVLALKGMNNIGITVYGCEQDEADAFHALSPRFGVMATIINANVSESNAKSAPFNQCISVGHKSEISASILLALKRAGVKYISTRSIGCNHIDTTAAKRMGITVDNVAYSPDSVADYTMMLILMAVRNVKSIVRSVEKHDFRLDSDRGKVLSDMTVGVVGTGQIGKAVIERLRGFGCKVLAYSRSRSIEVNYVPFDELLQNSDIVTLHVPLNTDTHYIISHEQIQRMKQGAFLINTGRGPLVDTYELVKALENGKLGGAALDVLEGEEEFFYSDCTQKPIDNQFLLKLQRMPNVIITPHTAYYTEQALRDTVEKTIKNCLDFERRQEHE
>Staphylococcus_aureus_ssp._aureus_VRS1
MNRIKVAILFGGCSEEHDVSVKSAIEIAANINKEKYEPLYIGITKSGVWKMCEKPCAEWENDNCYSAVLSPDKKMHGLLVKKNHEYEINHVDVAFSALHGKSGEDGSIQGLFELSGIPFVGCDIQSSAICMDKSLTYIVAKNAGIATPAFWVINKDDRPVAATFTYPVFVKPARSGSSFGVKKVNSADELDYAIESARQYDSKILIEQAVSGCEVGCAVLGNSAALVVGEVDQIRLQYGIFRIHQEVEPEKGSENAVITVPADLSAEERGRIQETAKKIYKALGCRGLARVDMFLQDNGRIVLNEVNTLPGFTSYSRYPRMMAAAGIALPELIDRLIVLALKGMNNIGITVYGCEQDEADAFHALSPRFGVMATIINANVSESNAKSAPFNQCISVGHKSEISASILLALKRAGVKYISTRSIGCNHIDTTAAKRMGITVDNVAYSPDSVADYTMMLILMAVRNVKSIVRSVEKHDFRLDSDRGKVLSDMTVGVVGTGQIGKAVIERLRGFGCKVLAYSRSRSIEVNYVPFDELLQNSDIVTLHVPLNTDTHYIISHEQIQRMKQGAFLINTGRGPLVDTYELVKALENGKLGGAALDVLEGEEEFFYSDCTQKPIDNQFLLKLQRMPNVIITPHTAYYTEQALRDTVEKTIKNCLDFERRQEHE
>Staphylococcus_aureus_ssp._aureus_VRS10
MNRIKVAILFGGCSEEHDVSVKSAIEIAANINKEKYEPLYIGITKSGVWKMCEKPCAEWENDNCYSAVLSPDKKMHGLLVKKNHEYEINHVDVAFSALHGKSGEDGSIQGLFELSGIPFVGCDIQSSAICMDKSLTYIVAKNAGIATPAFWVINKDDRPVAATFTYPVFVKPARSGSSFGVKKVNSADELDYAIESARQYDSKILIEQAVSGCEVGCAVLGNSAALVVGEVDQIRLQYGIFRIHQEVEPEKGSENAVITVPADLSAEERGRIQETAKKIYKALGCRGLARVDMFLQDNGRIVLNEVNTLPGFTSYSRYPRMMAAAGIALPELIDRLIVLALKGMNNIGITVYGCEQDEADAFHALSPRFGVMATIINANVSESNAKSAPFNQCISVGHKSEISASILLALKRAGVKYISTRSIGCNHIDTTAAKRMGITVDNVAYSPDSVADYTMMLILMAVRNVKSIVRSVEKHDFRLDSDRGKVLSDMTVGVVGTGQIGKAVIERLRGFGCKVLAYSRSRSIEVNYVPFDELLQNSDIVTLHVPLNTDTHYIISHEQIQRMKQGAFLINTGRGPLVDTYELVKALENGKLGGAALDVLEGEEEFFYSDCTQKPIDNQFLLKLQRMPNVIITPHTAYYTEQALRDTVEKTIKNCLDFERRQEHE
>Staphylococcus_aureus_ssp._aureus_VRS11a
MNRIKVAILFGGCSEEHDVSVKSAIEIAANINKEKYEPLYIGITKSGVWKMCEKPCAEWENDNCYSAVLSPDKKMHGLLVKKNHEYEINHVDVAFSALHGKSGEDGSIQGLFELSGIPFVGCDIQSSAICMDKSLTYIVAKNAGIATPAFWVINKDDRPVAATFTYPVFVKPARSGSSFGVKKVNSADELDYAIESARQYDSKILIEQAVSGCEVGCAVLGNSAALVVGEVDQIRLQYGIFRIHQEVEPEKGSENAFITVPADLSAEERGRIQETAKKIYKALGCRGLARVDMFLQDNGRIVLNEVNTLPGFTSYSRYPRMMAAAGIALPELIDRLIVLALKGMNNIGITVYGCEQDEADAFHALSPRFGVMATIINANVSESNAKSAPFNQCISVGHKSEISASILLALKRAGVKYISTRSIGCNHIDTTAAKRMGITVDNVAYSPDSVADYTMMLILMAVRNVKSIVRSVEKHDFRLDSDRGKVLSDMTVGVVGTGQIGKAVIERLRGFGCKVLAYSRSRSIEVNYVPFDELLQNSDIVTLHVPLNTDTHYIISHEQIQRMKQGAFLINTGRGPLVDTYELVKALENGKLGGAALDVLEGEEEFFYSDCTQKPIDNQFLLKLQRMPNVIITPHTAYYTEQALRDTVEKTIKNCLDFERRQEHE
>Staphylococcus_aureus_ssp._aureus_VRS11b
MNRIKVAILFGGCSEEHDVSVKSAIEIAANINKEKYEPLYIGITKSGVWKMCEKPCAEWENDNCYSAVLSPDKKMHGLLVKKNHEYEINHVDVAFSALHGKSGEDGSIQGLFELSGIPFVGCDIQSSAICMDKSLTYIVAKNAGIATPAFWVINKDDRPVAATFTYPVFVKPARSGSSFGVKKVNSADELDYAIESARQYDSKILIEQAVSGCEVGCAVLGNSAALVVGEVDQIRLQYGIFRIHQEVEPEKGSENAFITVPADLSAEERGRIQETAKKIYKALGCRGLARVDMFLQDNGRIVLNEVNTLPGFTSYSRYPRMMAAAGIALPELIDRLIVLALKGMNNIGITVYGCEQDEADAFHALSPRFGVMATIINANVSESNAKSAPFNQCISVGHKSEISASILLALKRAGVKYISTRSIGCNHIDTTAAKRMGITVDNVAYSPDSVADYTMMLILMAVRNVKSIVRSVEKHDFRLDSDRGKVLSDMTVGVVGTGQIGKAVIERLRGFGCKVLAYSRSRSIEVNYVPFDELLQNSDIVTLHVPLNTDTHYIISHEQIQRMKQGAFLINTGRGPLVDTYELVKALENGKLGGAALDVLEGEEEFFYSDCTQKPIDNQFLLKLQRMPNVIITPHTAYYTEQALRDTVEKTIKNCLDFERRQEHE
>Staphylococcus_aureus_ssp._aureus_VRS2
MNRIKVAILFGGCSEEHDVSVKSAIEIAANINKEKYEPLYIGITKSGVWKMCEKPCAEWENDNCYSAVLSPDKKMHGLLVKKNHEYEINHVDVAFSALHGKSGEDGSIQGLFELSGIPFVGCDIQSSAICMDKSLTYIVAKNAGIATPAFWVINKDDRPVAATFTYPVFVKPARSGSSFGVKKVNSADELDYAIESARQYDSKILIEQAVSGCEVGCAVLGNSAALAVGEVDQIRLQYGIFRIHQEVEPEKGSENAVITVPADLSAEERGRIQETAKKIYKALGCRGLARVDMFLQDNGRIVLNEVNTLPGFTSYSRYPRMMAAAGIALPELIDRLIVLALKGMNNIGITVYGCEQDEADAFHALSPRFGVMATIINANVSESNAKSAPFNQCISVGHKSEISASILLALKRAGVKYISTRSIGCNHIDTTAAKRMGITVDNVAYSPDSVADYTMMLILMAVRNVKSIVRSVEKHDFRLDSDRGKVLSDMTVGVVGTGQIGKAVIERLRGFGCKVLAYSRSRSIEVNYVPFDELLQNSDIVTLHVPLNTDTHYIISHEQIQRMKQGAFLINTGRGPLVDTYELVKALENGKLGGAALDVLEGEEEFFYSDCTQKPIDNQFLLKLQRMPNVIITPHTAYYTEQALRDTVEKTIKNCLDFERRQEHE
>Staphylococcus_aureus_ssp_aureus_VRS3a
MNRIKVAILFGGCSEEHDVSVKSAIEIAANINKEKYEPLYIGITKSGVWKMCEKPCAEWENDNCYSAVLSPDKKMHGLLVKKNHEYEINHVDVAFSALHGKSGEDGSIQGLFELSGIPFVGCDIQSSAICMDKSLTYIVAKNAGIATPAFWVINKDDRPVAATFTYPVFVKPARSGSSFGVKKVNSADELDYAIESARQYDSKILIEQAVSGCEVGCAVLGNSAALAVGEVDQIRLQYGIFRIHQEVEPEKGSENAVITVPADLSAEERGRIQETAKKIYKALGCRGLARVDMFLQDNGRIVLNEVNTLPGFTSYSRYPRMMAAAGIALPELIDRLIVLALKGMNNIGITVYGCEQDEADAFHALSPRFGVMATIINANVSESNAKSAPFNQCISVGHKSEISASILLALKRAGVKYISTRSIGCNHIDTTAAKRMGITVDNVAYSPDSVADYTMMLILMAVRNVKSIVRSVEKHDFRLDSDRGKVLSDMTVGVVGTGQIGKAVIERLRGFGCKVLAYSRSRSIEVNYVPFDELLQNSDIVTLHVPLNTDTHYIISHEQIQRMKQGAFLINTGRGPLVDTYELVKALENGKLGGAALDVLEGEEEFFYSDCTQKPIDNQFLLKLQRMPNVIITPHTAYYTEQALRDTVEKTIKNCLDFERRQEHE
>Staphylococcus_aureus_ssp._aureus_VRS4
MNRIKVAILFGGCSEEHDVSVKSAIEIAANINKEKYEPLYIGITKSGVWKMCEKPCAEWENDNCYSAVLSPDKKMHGLLVKKNHEYEINHVDVAFSALHGKSGEDGSIQGLFELSGIPFVGCDIQSSAICMDKSLTYIVAKNAGIATPAFWVINKDDRPVAATFTYPVFVKPARSGSSFGVKKVNSADELDYAIESARQYDSKILIEQAVSGCEVGCAVLGNSAALVVGEVDQIRLQYGIFRIHQEVEPEKGSENAVITVPADLSAEERGRIQETAKKIYKALGCRGLARVDMFLQDNGRIVLNEVNTLPGFTSYSRYPRMMAAAGIALPELIDRLIVLALKGMNNIGITVYGCEQDEADAFHALSPRFGVMATIINANVSESNAKSAPFNQCISVGHKSEISASILLALKRAGVKYISTRSIGCNHIDTTAAKRMGITVDNVAYSPDSVADYTMMLILMAVRNVKSIVRSVEKHDFRLDSDRGKVLSDMTVGVVGTGQIGKAVIERLRGFGCKVLAYSRSRSIEVNYVPFDELLQNSDIVTLHVPLNTDTHYIISHEQIQRMKQGAFLINTGRGPLVDTYELVKALENGKLGGAALDVLEGEEEFFYSDCTQKPIDNQFLLKLQRMPNVIITPHTAYYTEQALRDTVEKTIKNCLDFERRQEHE
>Staphylococcus_aureus_ssp_aureus_VRS5
MNRIKVAILFGGCSEEHDVSVKSAIEIAANINKEKYEPLYIGITKSGVWKMCEKPCAEWENDNCYSAVLSPDKKMHGLLVKKNHEYEINHVDVAFSALHGKSGEDGSIQGLFELSGIPFVGCDIQSSAICMDKSLTYIVAKNAGIATPAFWVINKDDRPVAATFTYPVFVKPARSGSSFGVKKVNSADELDYAIESARQYDSKILIEQAVSGCEVGCAVLGNSAALVVGEVDQIRLQYGIFRIHQEVEPEKGSENAVITVPADLSAEERGRIQETAKKIYKALGCRGLARVDMFLQDNGRIVLNEVNTLPGFTSYSRYPRMMAAAGIALPELIDRLIVLALKGMNNIGITVYGCEQDEADAFHALSPRFGVMATIINANVSESNAKSAPFNQCISVGHKSEISASILLALKRAGVKYISTRSIGCNHIDTTAAKRMGITVDNVAYSPDSVADYTMMLILMAVRNVKSIVRSVEKHDFRLDSDRGKVLSDMTVGVVGTGQIGKAVIERLRGFGCKVLAYSRSRSIEVNYVPFDELLQNSDIVTLHVPLNTDTHYIISHEQIQRMKQGAFLINTGRGPLVDTYELVKALENGKLGGAALDVLEGEEEFFYSDCTQKPIDNQFLLKLQRMPNVIITPHTAYYTEQALRDTVEKTIKNCLDFERRQEHE
>Staphylococcus_aureus_ssp_aureus_VRS6
MNRIKVAILFGGCSEEHDVSVKSAIEIAANINKEKYEPLYIGITKSGVWKMCEKPCAEWENDNCYSAVLSPDKKMHGLLVKKNHEYEINHVDVAFSALHGKSGEDGSIQGLFELSGIPFVGCDIQSSAICMDKSLTYIVAKNAGIATPAFWVINKDDRPVAATFTYPVFVKPARSGSSFGVKKVNSADELDYAIESARQYDSKILIEQAVSGCEVGCAVLGNSAALVVGEVDQIRLQYGIFRIHQEVEPEKGSENAVITVPADLSAEERGRIQETAKKIYKALGCRGLARVDMFLQDNGRIVLNEVNTLPGFTSYSRYPRMMAAAGIALPELIDRLIVLALKGMNNIGITVYGCEQDEADAFHALSPRFGVMATIINANVSESNAKSAPFNQCISVGHKSEISASILLALKRAGVKYISTRSIGCNHIDTTAAKRMGITVDNVAYSPDSVADYTMMLILMAVRNVKSIVRSVEKHDFRLDSDRGKVLSDMTVGVVGTGQIGKAVIERLRGFGCKVLAYSRSRSIEVNYVPFDELLQNSDIVTLHVPLNTDTHYIISHEQIQRMKQGAFLINTGRGPLVDTYELVKALENGKLGGAALDVLEGEEEFFYSDCTQKPIDNQFLLKLQRMPNVIITPHTAYYTEQALRDTVEKTIKNCLDFERRQEHE
>Staphylococcus_aureus_ssp._aureus_VRS7
MNRIKVAILFGGCSEEHDVSVKSAIEIAANINKEKYEPLYIGITKSGVWKMCEKPCAEWENDNCYSAVLSPDKKMHGLLVKKNHEYEINHVDVAFSALHGKSGEDGSIQGLFELSGIPFVGCDIQSSAICMDKSLTYIVAKNAGIATPAFWVINKDDRPVAATFTYPVFVKPARSGSSFGVKKVNSADELDYAIESARQYDSKILIEQAVSGCEVGCAVLGNSAALVVGEVDQIRLQYGIFRIHQEVEPEKGSENAVITVPADLSAEERGRIQETAKKIYKALGCRGLARVDMFLQDNGRIVLNEVNTLPGFTSYSRYPRMMAAAGIALPELIDRLIVLALKGMNNIGITVYGCEQDEADAFHALSPRFGVMATIINANVSESNAKSAPFNQCISVGHKSEISASILLALKRAGVKYISTRSIGCNHIDTTAAKRMGITVDNVAYSPDSVADYTMMLILMAVRNVKSIVRSVEKHDFRLDSDRGKVLSDMTVGVVGTGQIGKAVIERLRGFGCKVLAYSRSRSIEVNYVPFDELLQNSDIVTLHVPLNTDTHYIISHEQIQRMKQGAFLINTGRGPLVDTYELVKALENGKLGGAALDVLEGEEEFFYSDCTQKPIDNQFLLKLQRMPNVIITPHTAYYTEQALRDTVEKTIKNCLDFERRQEHE
>Staphylococcus_aureus_ssp._aureus_VRS8
MNRIKVAILFGGCSEEHDVSVKSAIEIAANINKEKYEPLYIGITKSGVWKMCEKPCAEWENDNCYSAVLSPDKKMHGLLVKKNHEYEINHVDVAFSALHGKSGEDGSIQGLFELSGIPFVGCDIQSSAICMDKSLTYIVAKNAGIATPAFWVINKDDRPVAATFTYPVFVKPARSGSSFGVKKVNSADELDYAIESARQYDSKILIEQAVSGCEVGCAVLGNSAALVVGEVDQIRLQYGIFRIHQEVEPEKGSENAVITVPADLSAEERGRIQETAKKIYKALGCRGLARVDMFLQDNGRIVLNEVNTLPGFTSYSRYPRMMAAAGIALPELIDRLIVLALKGMNNIGITVYGCEQDEADAFHALSPRFGVMATIINANVSESNAKSAPFNQCISVGHKSEISASILLALKRAGVKYISTRSIGCNHIDTTAAKRMGITVDNVAYSPDSVADYTMMLILMAVRNVKSIVRSVEKHDFRLDSDRGKVLSDMTVGVVGTGQIGKAVIERLRGFGCKVLAYSRSRSIEVNYVPFDELLQNSDIVTLHVPLNTDTHYIISHEQIQRMKQGAFLINTGRGPLVDTYELVKALENGKLGGAALDVLEGEEEFFYSDCTQKPIDNQFLLKLQRMPNVIITPHTAYYTEQALRDTVEKTIKNCLDFERRQEHE
>Staphylococcus_aureus_ssp._aureus_VRS9
MNRIKVAILFGGCSEEHDVSVKSAIEIAANINKEKYEPLYIGITKSGVWKMCEKPCAEWENDNCYSAVLSPDKKMHGLLVKKNHEYEINHVDVAFSALHGKSGEDGSIQGLFELSGIPFVGCDIQSSAICMDKSLTYIVAKNAGIATPAFWVINKDDRPVAATFTYPVFVKPARSGSSFGVKKVNSADELDYAIESARQYDSKILIEQAVSGCEVGCAVLGNSAALVVGEVDQIRLQYGIFRIHQEVEPEKGSENAVITVPADLSAEERGRIQETAKKIYKALGCRGLARVDMFLQDNGRIVLNEVNTLPGFTSYSRYPRMMAAAGIALPELIDRLIVLALKGMNNIGITVYGCEQDEADAFHALSPRFGVMATIINANVSESNAKSAPFNQCISVGHKSEISASILLALKRAGVKYISTRSIGCNHIDTTAAKRMGITVDNVAYSPDSVADYTMMLILMAVRNVKSIVRSVEKHDFRLDSDRGKVLSDMTVGVVGTGQIGKAVIERLRGFGCKVLAYSRSRSIEVNYVPFDELLQNSDIVTLHVPLNTDTHYIISHEQIQRMKQGAFLINTGRGPLVDTYELVKALENGKLGGAALDVLEGEEEFFYSDCTQKPIDNQFLLKLQRMPNVIITPHTAYYTEQALRDTVEKTIKNCLDFERRQEHE
>Thermoactinomyces_sp_CICC_10735
LSRLKIAVLFGGCSEEHDVSVKSAVEIANNIDTEKYEPIYIGITRSGTWKMCEKPGVEWESGNCCSAVLSPDKKMHGLLVQKNNEYEIQHVDAAFSVLHGKSGEDGSIQGLFELSGIPYVGCDIQSSAICMDKSLTYIIAKNAGIATPEFRVIHKDDLLDADVLSYPVFVKPARSGSSYGVKKVYCADELNDAIQLAGEYDSKILIEQAVMGYEVGCAVLGNGSELMVGEVDQITLQYGIFRIHQEAEPEKGSENAVITIPADLSVEDRERIRETAKKIYRVLGCRGLARVDMFLQNNGRIVLNEVNTLPGFTSYSRYPRMMDAAGIKLPELIDRLIELALKRMKKIGITIYGCERDEAEVFKELSPRFGVIPTITSSAVSETNATLSRGNQCISVGHKSEISKRVLIALKDCGVKYISTRSIGCNHIDIQAAESLGITVGNVRYSPDSVADYTLMLMLMAIRKAKSVMSRVEKHDFRLDHVRGKELRDMTVGVLGTGRIGKAVIERLHGFGCRILAYGHSQEVAANYVSFNELLQNSDLITIHVPLNADTYHMIGREQINAMKQGAFLINTARGALLDTNALIQALENGKLGGAALDVLEGEEGFFYFDHSRKSIDHPFILKLQKMPNVIITPHTSYYTERALYETVEKTILNCLEFERREALV
>Thermobacillus_xylanilyticus_XE
MNKLKIAVLFGGCSEEHAVSVKSAREIARNLDPDKYDPLYVGITRAGEWKLCAFPDSDWESGDVLPAFLPPDRGFRGLMVLERGSWRIVLVDVVFPVLHGKLGEDGAIQGLLELAGIPYAGCGIPGSAICMDKSLAYVVARDAGIAVPDFRTFDAGEMPDAELLGLAYPVFVKPARSGSSFGVSKVTRADELPEAVANARQYDAKIVIERMVPGSEVGCAVLGTGGDLVVGEVDQITLSHGFFRIHQEQNPEQGSENAVVRVPAEISEQDKIRVQETARRIYRALGCRGLARVDMFLRDDGQIVLNEVNTMPGWTSYSRYPRMMAAAGLKLSDVLDRLIALAMEGMGKTGIAIYDCDEHEAQLFRTFAAQYGVEPTFIASAASAESAALASGHRAVSVNHKTEITHATLRALKAYGVAYICTRSVGCDHIDLEAAEKLGIAIGNVAYSPASVADYTLMLMLMAIRHARSVLRRADIHHYRLCAVPGRELRDMTVGIVGTGRIGQAVIDRLRGFGCRILAYDICPRAEAEYVTLGELLRQSDIVSLHMPLRADTHHLLDAKRIRGMKRGAIVINTARGPLIDTPALVQALEEGRLGGAALDVIEGEEGIFYRDCTDRPIRHPLLLRLQALPNVIISPHTAFYTEHALRDIVEATIRNCLAFERAKGELVT
>Thermosporothrix_sp._COM3
MERLKVAIIFGGCSEEHSISVKSAQEVAKHLDIKKYEPFYIGITKGGAWKLCDGPGANWENNNCRPAMLSPDRSVHGLLVLEQGQYETIRLDIVLPVLHGKLGEDGAIQGLLELSGIPYVGCDIQSSALCMDKSLAYIVVRNAGIATPNFWIVTADKDIDANRLPYPVVVKPARSGSSFGVSKVSRKEELQSAVETARQYDSKVLIEEVVVGSEVGCAILGNDQDLIVGEIDQIRLSHGFFRIHQENNPESGSENSTVIVPADISAEARLRVQQTAKAIYRALGCRGLSRVDMFLKEDGEVVLNEVNTLPGMTSYSRYPRMMAGAGLSFAEVIDQMVSYALKGKDDEQMAKMGITIYGCEQDEAVSFREMAPRFGIMPTITAAPVSEANIELAFGNRCISVSHKTQITNSILRALSQAGVAYISTRSTGCNHIDVDFAQSVGISVENVVYSPDSVADYTLMLMLMAVRNAKSTISRAEIHDFRLNDVRGKELRDMTVGVIGTGRIGVAVMGRLRGFGCHILAYDHRPKTSANYVPLDELLQQSDIVTLHTPLNSDTNHLLNRQRIQQMKDGAFIINTGRGSLVDTEALIPALESGRLGGAALDVLEGEEGIFYADYRNKPIENKLLLRLQKLPNVLITPHTAYHTDHALRDIVENTLINCLKFERELPYLGTPPSTKMVI
>Weizmannia_ginsengihumi_Gsoil_114
MDKVKVAILFGGCSEEHNVSVKSAIEIAANIDKEKYEPLYIGITKSGVWKMCEKPCAEWENDNCCSAVLSPDKKMHGLLVIKNHEYEIHHVDVAFSVLHGKSGEDGSIQGLFELSGIPYVGSDIQSSAICMDKTLAYIIAKNAGIATPEFWVIHKDDKPAIDEFTYPVFVKPARSGSSYGVKKVNGADELNTAIESARQYDSKILIEQAVFGYEVGCAVLGNRSELTTGEVDQIRLQHGIFRIHQEAEPEKGSENAVITIPADLSAEEQERIRETAKKIYKALGCRGLARVDMFLQDNGCIVLNEVNTLPGFTSYSRYPRMMAAAGITLPELIDRLISLALKGIKNIGITVYGCDQYEADAFHALSPRFGVMPSIINADVSESNAVSVPFNRCISVGHKSEISASILLALKRAGVKYISTRSIGCNHIDMTAAKRMGITVGNVAYSPDSVADYTMMLMLMAVRNAKSIVRSAEKHDFRLDSFRGKVLSDMTVGVVGTGHIGKAVIERLRGFGCQVLAYSRSQSIEANYVPFDELLQNSDIVTLHVPLNADTHHIIGYEQIKGMKQGAFMINTGRGALIDTGALVKALEDGKLGGAALDVLEGEEGLFYFDCTQKPIDNQFLLKLQRMENVIITPHTAYYTEQALRDTVEKTIKNCLDFERSLAHG
>Ak_auranticolor_YU_961-1
MDRLKIGIIFGGCSEEHPISVKSVREVEKSLDTEKYEPFYIGITQSGSWLLCDSPEGDWESSGKPAVLSPDRGAHGLLVLEPGQCETVRLDVVMSVMHGKFGEDGVIQGLFELSGIPYVGCDIQSSTLCIDKSLTYLAVRNAGIATPDFWIITPDETVDADALTYPVFVKPARSGSSFGVTKVTRKEELAEALETARQYDSKVLIEGAVVGSEIGCAILGNDQDLFAGEVDRVALTHGFFKIHQEAEPEKGSENSTFIVPADIPEESRARVQETAKRIYSALGCRGLARVDLFLKEDGEVVLNEVNTLPGLTSYSRYPRMMAAAGLPLGDVIDRLVSLTLTGKAQMTDEPVSEANVELAAGNRCISVGHKTRVTNDVLLALSEAGVEYISTRSVGFNHIDVEYAERVGIVVGNVNYSPDSVGDYTLMLMLMAVRNAKAMIRRVDVHDYRLNDVRGRELRDLTVGVVGTGRIGAAVLDRLRGFGCRVLAFDAIPATDANYVSLDELLAESDIVSLHTPLNEGTYHLLDARRIERMRDGAYVINTGRGPLIDTEALIAALESGKLGGAALDVLEEEEGIFYADCRNTTIKSSLLLRLQKLPNVLISPHTAYYTDHALSDTIENSIANCLEFESGKRHG
>Am_alba_DSM_44262
MGRLKIGILFGGLSEEHPISIKSASEVAKNLDLEKYEPFYIGITQSGSWLLCDGPAADWEQTANPRPAILSPDRGTHGLLVLDEGKYETIALDVVLPVLHGKFGEDGTVQGLLEFSGIPYVGCDAPSSVMCIDKSLTYSVVRSAGIATPNFHIVTADNDIDADKLTYPVFVKPARSGSSFGVSKVSSKEELPAALAEARQYDGKILIEEAVVGAEIGCSVLGSGDDLLTGEVDRVALTHGFFKIHQEESPETGSENSSFIVPADIPEESSTLVKETAKVIYRALGCSGLARVDLFLKEDGSVVLNEVNTLPGLTSYSRYPRMMAAAGIPLGEVIDRLVALTLEGRNGMTYSEPARSAAPRTGSPASASPSAVLTRGITIYGCGQDEAALFREMAPRFGITPTFAEEPVSEANIELVSGNRCISVGHKTPITNSILLALAEAGVEYISTRSIGFNHIDVNYAESVGITVGNVAYSPDSVADFTLMLMLMAVRDAKSILRRTEVHDYRLNEVRGKELRDLTVGVVGTGRIGVAVLDRLRGFGCRVLAYDTFLAAPADYVPLDELLQQSDIVSLHVPLNTDTYHLLDRQAIGQMKHGAYIINTGRGPLIETEALISALESGKLGGAALDVLEGEEGIFYADCRNKTIESKTLLRLEKLSNVIVSPHTAYYTDHALSDTVENSIINCLQFESGK
>Am_azurea_DSM_43854
MGRLKIGILFGGLSEEHPISIKSASEVAKNLDLEKYEPYYIGITQSGSWLLCDGPSADWEQTANPRPAVLSPDRGVHGLLVLDEGKYETIALDVVLPVLHGKFGEDGTVQGLLEFSGIPYVGCDLPSSVMCIDKSLTYSVVRSAGIATPNFHIVTADNDIDADELTYPVFVKPARSGSSFGVSKVSSKEELPAALAEARQYDGKILIEEAVVGSEIGCSVLGSGDDLLTGEVDRVALTHGFFKIHQEESPETGSENSSFIVPADIPEESSTLVKETAKVIYRALGCSGLARVDLFLKEDGSVVLNEVNTLPGLTSYSRYPRMMAAAGIPLGEMIDRLVTLTLAGRKGMTYSEPARSAAPSTGSLASASSSAVLARGITIYGCGQDEAALFREMAPRFGITPTIAEEPVSEATIELAVGNRCISIGHKTPITNSILLALSKIGVEYISTRSIGFNHIDVDYAASVGITVGNVAYSPDSVADFTLMLMLMAVRDAKSIIRRTDEHDYRLNEVRGKELRDLTVGVVGTGRIGVAVLDRLRGFGCKVLAYDTVLTASADYVPLDELLQESDIVSLHVPLTTETYHLLDQRAIELMKHGAYIINTGRGPLIETEALIEALESGKLGGAALDVLEGEEGIFYADCRNKAIDGKPLLRLQNLPNVIVSPHTAYYTDHALSDTVENSIINCLQFESGK
>Am_coloradensis_DSM_44225
MDRLKIGILFGGLSEEHPISIKSALEVQKHLDLGKYEPYYIGITQGGAWMLCDGPAADWETSGNCRPAVLSPDRGVHGLLVLDEGKYETIALDLVLPVLHGKLGEDGAMQGLLEISGIPYIGCDVPSSAMCMDKSLTYSVIKAAGIPTPNFWIVTEDTDVDADAFDYPVFVKPARSGSSFGVSKVSGKEELAAALAEAREFDSKVLIEEAVIGSEIGCSILGNDDELLAGECDRVALTHGFFKIHQEESPETGSENSSFIVPADISAESRAVVQDTAKAIYRALGCRGLARVDLFLKEDGSVVLNEVNTLPGLTSYSRYPRMMAAAGLSLGDVIDRLATLALARRNGMSAMTYSEPARSEASRSRSLASAPSSADEARGITIYGCGQDEAVLFKEMAPRFGIMPTIAEAPVSEATIELASGNRCISVGHKTPISNSILLALREAGVEYISTRSIGFNHIDVKYAESIGITVGNVAYSPDSVADFTLMLMLMVIRDAKSIIRRTEVHDYRLNAVRGKELRDLTVGVVGTGRIGVAVMDRLKGFGCRVLAYDTIPNASADYVPLDDLLQQSDIVTLHVPLNTDTYHLLDRRNIEEMKGGAYIINTGRGPLIETEALISALESGNLGGAALDVLEGEEGIFYADCRDKAIDGNKPLLRLQELSNVIISPHTAYYTDHALSDTVENSIINCLEFESGK
>Am_decaplanina_DSM_44594
MGRLKIGILFGGLSEEHPISIKSAREVQQNLDLEKYEPFYIGITQSGAWMLCDGPAEDWENGNVRPAVLSPDRGVHGLLVLDEGKYETIALDVVLPVLHGKFGEDGAMQGLLEISGVPYVGCDLPSSVMCIDKALTYSVVRGAGIATPTFYIVTPDNDVDPDQLNYPVFVKPARSGSSFGVSKVSAKEELPAALAEARQYDAKILIEEAVIGSEIGCSILGNDEDLFAGEVDRVALTHGFFKIHQEESPETGSENSSFIVPADIPDESRDLVQETAKVIYRALGCRGLARVDLFLKEDGSVVLNEVNTLPGLTSYSRYPRMMAAAGLSLGDVIDRLVKLTLAGRDEVDAPVSEANIDLVSGNRCISIGHKTKVTNSILLALGKAGVKYISTRSIGFNHIDVEYAASVGITVGNVAYSPDSVADFTLMLMLMAVRDAKSIIRRTEVHDYRLNEVRGKELRDLTVGVVGTGRIGVAVLDRLRGFGCRVLAYDTLLTASADYVPLDELLQQSDIVTLHVPLNTDTYHLLDRKNIGQMKGGAYIINTGRGPLIETEALISALESGKLGGAALDVVEGEEGIFYADCRNKPLQSETLLRLEKLPNVLISPHTAYYTDHALSDTVENSIINCLQFESGK
>Am_japonica_MG417-CF17
MGRLKIGILFGGLSEEHPISIKSAREVQKNLDLEKYEPYYIGITQSGSWMLCDGPAEDWENGNVRPAVLSPDRGVHGLLVLDEGKYETIALDVVLPVLHGKFGEDGAMQGLLEISGVPYVGCDLPSSVMCIDKSLTYSVVNGAGIATPTFHIVTPDKDVDADELNYPVFVKPARSGSSFGVSKVSSKEELPAALAEARQYDAKILIEEAVIGSEIGCSILGDGEDLFAGEVDRVALTHGFFKIHQEESPETGSENSSFIVPADIPDSSRDLVQQTAKVIYRALGCSGLARVDLFLKEDGSVVLNEVNTLPGLTSYSRYPRMMNAAGLSLGDVIDRLVKLTLADVTNEGMAPRFGVIPTIVDEPVSEANIGLVSGNRCISIGHKTKVTNSILLELGKAGVEYISTRSIGFNHIDVDYAASVGITVGNVAYSPDSVADFTLMLMLMAVRDAKSIVRRTEVHDYRLNEVRGKELRDLTVGVVGTGRIGVAVLDRLRGFGCRVLAYDTLLTASADYVPLDELLQQSDIVTLHVPLNTDTYHLLDRENIERMKDGAYIINTGRGPLIETEALISALEDGKLGGAALDVVEGEEGIFYADCRNKPLESETLLRLEKLPNVLISPHTAYYTDHALSDTVENSIINCLQFESGK
>Am_keratiniphila_DSM_44409
MGRLKIGILFGGLSEEHPISIKSAREVQKNLDLEKYEPYYIGITQSGSWMLCDGPAEDWENGNVRPAVLSPDRGVHGLLVLDEGKYETIALDVVLPVLHGKFGEDGAMQGLLEISGVPYVGCDLPSSVMCIDKSLTYSVVRGAGIATPTFHIVTPDNDVDPDALNYPVFVKPARSGSSFGVSKVSAKEELPAALAEARQYDAKILIEEAVIGSEIGCSILGDGEDLFAGEVDRVALTHGFFKIHQEKSPETGSENSSFIVPADIPDASRDLVQETAKVIYRALGCSGLARVDLFLKEDGSVVLNEVNTLPGLTSYSRYPRMMNAAGLSLGDVIDRLVKLTLAGVTNEGMTYSEPARSAAPRTGSPASASSSAVLARGITIYGCGSDEAALFREMAPRFGVMPTIVDEPVSEANIGLVSGNRCISIGHKTKVTNSILLALAEAGVEYISTRSIGFNHIDVEYAASVGITVGNVAYSPDSVADFTLMLMLMAVRDAKSIIRRTEVHDYRLNEVRGKELRDLTVGVVGTGRIGVAVLDRLRGFGCRVLAYDTLLTASADYVPLDELLQQSDIVTLHVPLNKDTYHLLDRKNIERMKDGAYIINTGRGPLIETEALISALEDGKLGGAALDVVEGEEGIFYADCRNKPLESETLLRLEKLPNVLISPHTAYYTDHALSDTVENSIINCLQFESGK
>Am_keratiniphila_HCCB10007
MGRLKIGILFGGLSEEHPISIKSAREVQKHLDLEKYEPYYIGITQSGSWMLCDGPAEDWENGDVRPAVLSPDRGVHGLLVLDEGKYETIALDVVLPVLHGKFGEDGAMQGLLEISGIPYVGCDLPSSVMCIDKSLTYSVVRGAGIATPTFHIVTPDNDVDPDALNYPVFVKPARSGSSFGVSKVSSKEELPAALAEARQYDAKILIEEAVIGSEIGCSILGDGEDLFAGEVDRVALTHGFFKIHQEKSPETGSENSSFIVPADIPDASRDLVQETAKVIYRALGCSGLARVDLFLKEDGSVVLNEVNTLPGLTSYSRYPRMMNAAGLSLGDVIDRLVKLTLAGVTNEGMPTIVDEPVSEANIGLVSGNRCISIGHKTKVTNSILLALAEAGVEYISTRSIGFNHIDVEYAASVGITVGNVAYSPDSVADFTLMLMLMAVRDAKSIIRRTEVHDYRLNEVRGKELRDLTVGVVGTGRIGVAVLDRLRGFGCRVLAYDTLLTASADYVPLDELLQQSDIVTLHVPLNNDTYHLLDRKNIERMKDGAYIINTGRGPLIETEALISALEDGKLGGAALDVVEGEEGIFYADCRNKPLESETLLRLEKLPNVLISPHTAYYTDHALSDTVENSIINCLQFESGK
>Am_keratiniphila_ssp_nogabecina_FH_1893
MGRLKIGILFGGLSEEHPISIKSAREVQKNLDLEKYEPYYIGITQSGSWMLCDGPAEDWENGNVRPAVLSPDRGVHGLLVLDEGKYETIALDVVLPVLHGKFGEDGAMQGLLEISGVPYVGCDLPSSVMCIDKSLTYSVVRGAGIATPTFHIVTPDNDVDPDALNYPVFVKPARSGSSFGVSKVSAKEELPAALAEARQYDAKILIEEAVIGSEIGCSILGDGEDLFAGEVDRVALTHGFFKIHQEKSPETGSENSSFIVPADIPDASRDLVQETAKVIYRALGCSGLARVDLFLKEDGSVVLNEVNTLPGLTSYSRYPRMMNAAGLSLGDVIDRLVKLTLAGVTNEGMTYSEPARSAAPRTGSPASASSSAVLARGITIYGCGSDEAALFREMAPRFGVMPTIVDEPVSEANIGLVSGNRCISIGHKTKVTNSILLALAEAGVEYISTRSIGFNHIDVEYAASVGITVGNVAYSPDSVADFTLMLMLMAVRDAKSIIRRTEVHDYRLNEVRGKELRDLTVGVVGTGRIGVAVLDRLRGFGCRVLAYDTLLTASADYVPLDELLQQSDIVTLHVPLNKDTYHLLDRKNIERMKDGAYIINTGRGPLIETEALISALEDGKLGGAALDVVEGEEGIFYADCRNKPLESETLLRLEKLPNVLISPHTAYYTDHALSDTVENSIINCLQFESGK
>Am_lurida_NRRL_2430
MGRLKIGILFGGLSEEHPISIKSAREVQKNLDLEKYEPYYIGITQSGSWMLCDGPAEDWESGNVRPAVLSPDRGVHGLLVLDEGKYETIALDVVLPVLHGKFGEDGAMQGLLEISGIPYVGCDLPSSVMCIDKALTYSVVRGAGIATPTFYIVTPDNDVDPDQLNYPVFVKPARSGSSFGVSKVSAKEELPAALAEARQYDAKVLIEEAVIGSEIGCSILGNDEDLFAGEVDRVALTHGFFKIHQEKSPETGSENSSFIVPADIPDESRDLVQETAKVIYRALGCRGLARVDLFLKEDGSVVLNEVNTLPGLTSYSRYPRMMAAAGLSLGDLIDRLVNLTLAGRDEMAPRFGIVPTIVEEPVSETNIELVSGNSCISIGHKTKVTNSILLALGEAGVKYISTRSIGFNHIDVEYAASVGITVGNVAYSPDSVADFTLMLMLMAVRDAKSIIRRTEVHDYRLNEVRGKELRDLTVGVVGTGRIGVAVLERLRGFGCKVLAYDTVLTASAEYVPLDELLQQSDIVTLHVPLTTDTYHLLDEKNIERMKDGAYIINTGRGPLIETEALISALESGKLGGAALDVLEGEEGIFYADCRNKAIESKTLLRLEKLSNVLISPHTAYYTDHALSDTVENSIINCLQFESGK
>Am_orientalis_B-37
MGRLKLGIIFGGTGEEHPISVKSAHEVANSLDIEKYEPYYIGITLNGEWKLCDGPSADWESGNCRPVIVSPDRSAHGLLVLDEGKYETIALDVVLPVLHGKFGEDGAMQGLLELSGIPYVGCDVQSSALCMDKSLTYTVVRSAGIATPNFWIVTADNDVNPDELTYPVFVKPARSGSSFGVSKVSSKEELAAALETAREFDSKVLIEEAVIGSEIGCSILGNDGDLLAGEVDRVALTHGFFKIHQEESPETGSENSTFIVPADIPAESRTLVQETAKVIYRTLGCRGLARVDLFLKEDGSVVLNEVNTLPGLTSYSRYPRMMAAAGIPLGDVIDRLVALTLAGRNGMGITIYGCGQDEAALFREMAPRFGVLPTIVDAPVSEANIDLVAGNRCISVGHKTRITNSTLRALSEAGVAYVSTRSIGFNHIDVDYAASVGITVGNVSYSPDSVADFTLMLMLMAIRNAKSIIRRADVHDYRLQDVRGKELRDLTVGVIGTGRIGVAVLQRLRGFGCEVLAYDKYPQADADYVALDELLRRSDIVTLHAPLDADTYHLLDRHKIEEMKHGAFIINTGRGALIETEALIAALDSGKLGGAALDVVEGEEGIFYADCSDKAIDSKPLLRLQELPNVLISPHTAYYTDHALSDTVENSIVNCLKFESGKQHG
>Am_regifaucium_DSM_45072
MGKLKLGIIFGGSGEEHPVSVKSAVEVAKNLNLEKYDPYYIGITLAGEWKLCDGPSAEWESGDTRPVVLSPDRSAHGLLVLDEGKYETIALDVVLPVLHGKFGEDGAMQGLLEISGIPYVGCDVQSSALCMDKSLTYAVIRGAGIATPNFWIVTSDNDVDADKLTYPVFVKPARSGSSFGVSKVSNKEELASALETAREFDSKVLIEEAVVGSEIGCSILGNGDDLFAGEVDRVALTHGFFKIHQEESPETGSENSSFIVPADIPAESRTLVQETAKAIYRTLGCRGLARVDLFLKEDGSVVLNEVNTLPGLTSYSRYPRMMAAAGLPLGEVVDRLVALTLAGRNGMGITIYGCGQDEAVLFREMAPRFGVQPTIVAEPVSEANIELIAGNRCVSVGHKTRIENSTLLALSEAGVSYVSTRSIGFNHIDVEYAESVGITVGNVSYSPDSVADFTLMLMLMSLRNAKSIIRRADVHDYRLHDVRGKELRDLTVGVVGTGRIGVAVMDRLRGFGCEVLAFDKVQNTDATYVSLDELLRRSDIVTLHAPLNADTYHLLGRDNIEQMKHGAFIINTGRGALIDTEALISALDSGKLGGAALDVVEGEEGVFYADCSDKNIESKPLLRLQELPNVLISPHTAYYTDHALRDTVENSIVNCLKFESGKQHG
>Am_regifaucium_GY080
MGKLKLGIIFGGSGEEHPVSVKSAVEVAKNLNLEKYDPYYIGITLAGEWKLCDGPSAEWESGDTRPVVLSPDRSAHGLLVLDEGKYETIALDVVLPVLHGKFGEDGAMQGLLEISGIPYVGCDVQSSALCMDKSLTYAVIRGAGIATPNFWIVTSDNDVDADKLTYPVFVKPARSGSSFGVSKVSNKEELASALETAREFDSKVLIEEAVVGSEIGCSILGNGDDLFAGEVDRVALTHGFFKIHQEESPETGSENSSFIVPADIPAESRTLVQETAKAIYRTLGCRGLARVDLFLKEDGSVVLNEVNTLPGLTSYSRYPRMMAAAGLPLGEVVDRLVALTLAGRNGMGITIYGCGQDEAVLFREMAPRFGVQPTIVAEPVSEANIELIAGNRCVSVGHKTRIENSTLLALSEAGVSYVSTRSIGFNHIDVEYAESVGITVGNVSYSPDSVADFTLMLMLMSLRNAKSIIRRADVHDYRLHDVRGKELRDLTVGVVGTGRIGVAVMDRLRGFGCEVLAFDKVQNTDATYVSLDELLRRSDIVTLHAPLNADTYHLLGRDNIEQMKHGAFIINTGRGALIDTEALISALDSGKLGGAALDVVEGEEGVFYADCSDKNIESKPLLRLQELPNVLISPHTAYYTDHALRDTVENSIVNCLKFESGKQHG
>Am_sp__WAC_04182
MGRLKIGILFGGLSEEHPISIKSAREVQKHLDLEKYEPYYIGITQSGSWMLCDGPAEDWESGNVRPAVLSPDRGVHGLLVLDEGKYETIALDVVLPVLHGKFGEDGAMQGLLEISGIPYVGCDLPSSVMCIDKALTYSVVRGAGIATPTFYIVTPDNDVDPDQLNYPVFVKPARSGSSFGVSKVSAKEELPAALAEARQYDAKVLIEEAVIGSEIGCSILGNDEDLFAGEVDRVALTHGFFKIHQEKSPETGSENSSFIVPADIPDESRDLVQETAKVIYRALGCRGLARVDLFLKEDGSVVLNEVNTLPGLTSYSRYPRMMNAAGLSLGDVIDRLVNLTLAGRDEMTYSEPARSAAPRTGSLASAPSSAVLATGITIYGCGQDEAALFREMAPRFGIVPTIVDEPVSEDNIELVAGNRCISIGHKTKVTNSILLALGNAGVKYISTRSIGFNHIDVEYAASVGITVGNVAYSPDSVADFTLMLMLMAVRDAKSIIRRTEVHDYRLNEVRGKELRDLTVGVVGTGRIGVAVLERLRGFGCKVLAYDTVLTASAEYVPLDELLQQSDIVTLHVPLTTDTYHLLDEKNIERMKDGAYVINTGRGPLIETEALISALESGKLGGAALDVLEGEEGIFYADCRNKAIESKTLLRLEKLSNVLISPHTAYYTDHALSDTVENSIINCLQFESGK
>Am_sp_BJA-103
MDRLKIGILFGGLSEEHPISIKSAQEVAKSLDLEKYEPFYIGITLSGSWMLCDGPSPDWEQTGNCRPAVLSPDRGVHGLLVLDEGKYDTIALDLVLPVLHGKFGEDGAMQGLLEISGIPYIGCDLPSSAMCIDKALTYSVVRGAGIATPNFWIVTSDNDIDADQLNYPVFVKPARSGSSFGVSKVSSKEELPAALAEARQYDGKILIEEAVVGSEIGCSVLGSGEDLITGEVDRVALTHGFFKIHQEESPETGSENSSFIVPADIPEASSTLVKETAKVIYRALGCSGLARVDLFLKEDGSVVLNEVNTLPGLTSYSRYPRMMAAAGISLGEVIDRLATLTLAGRNGMTYSEPARSAAPRTGSLASASSSAVLARGITIYGCGQDEAALFREMAPRFGVTPTIVEAPVSEDNLELAIGNRCISVGHKTPISNSLLLALGNAGVEYISTRSIGFNHIDVEYAASIGISVGNVAYSPDSVADFTLMLMLMAVRDAKSIIRRTEVHDYRLNEVRGKELRDLTIGVVGTGRIGVAVLDRLRGFGCRVLAYDTLRTADADYVSLDELLQQSDIVTLHVPLNTDTRHLLDARNIEQMKDGAYVINTGRGPLIENEALIAALESGKLGGAALDVVEGEEGIFYADCRNKAIDGKPLLRLQELPNVLISPHTAYYTDHALSDTVENSIINCLKFESGK
>Am_sp_WAC_01376
MDRLKIGILFGGLSEEHPISIKSAREVQKHIDLEKYEPFYIGITQSGAWMLCDGPAEDWESGNVRPAVLSPDRGTHGLLVLDEGKYETIALDVVLPVLHGKFGEDGAVQGLLEYSGIPYVGCDVPSSVMCIDKSLTYSVVRGAGIATPTFYIVTPDNDVDPDQLNYPVFVKPARSGSSFGVSKVSAKEELPAALAEARQYDAKVLIEEAVVGSEIGCSILGDGEDLFAGEVDRVALTHGFFKIHQEESPETGSENSSFIVPADIPDESRDLVQETAKVIYRALGCSGLARVDLFLKEDGSVVLNEVNTLPGLTSYSRYPRMMNAAGLSLGDVIDRLVKLTLAGRAGMTYSEPARSAAPRTGSLASASSSAVLARGITIYGCGQDEAALFREMAPRFGITPTIVEEPVSEANIGLVSGNRCISIGHKTKVTNSILLALGEAGVKYISTRSIGFNHIDVEYAASVGITVGNVAYSPDSVADFTLMLMLMAVRDAKSIIRRTEVHDYRLNEVRGKELRDLTVGVVGTGRIGVAVLERLRGFGCKVLAYDTVLTASAEYVPLDELLQQSDIVTLHVPLTTDTYHLLDEKNIERMKDGAYVINTGRGPLIETEALISALESGKLGGAALDVLEGEEGIFYADCRNKAIESKTLLRLEKLSNVLISPHTAYYTDHALSDTVENSIINCLQFESGK
>Am_sp_WAC_04169
MGRLKIGILFGGLSEEHPISIKSAREVQKHLDLEKYEPYYIGITQSGSWMLCDGPAEDWENGNVRPAVLSPDRGVHGLLVLDEGKYETIALDVVLPVLHGKFGEDGAMQGLLEISGIPYVGCDLPSSVMCIDKSLTYSVVRGAGIATPTFHIVTPDNDVDPDALNYPVFVKPARSGSSFGVSKVSSKEELPAALAEARQYDAKILIEEAVIGSEIGCSILGDGEDLFAGEVDRVALTHGFFKIHQEKSPETGSENSSFIVPADIPDASRDLVQETAKVIYRALGCSGLARVDLFLKEDGSVVLNEVNTLPGLTSYSRYPRMMNAAGLSLGDVIDRLVKLTLAGVTNEGMTYSEPARSAAPRTGSPASASSSAVLARGITIYGCGSDEAALFREMAPRFGVMPTIVDEPVSEDNIGLVSGNRCISIGHKTKVTNSILLALAEAGVEYISTRSIGFNHIDVEYAASVGITVGNVAYSPDSVADFTLMLMLMAVRDAKSIIRRTEVHDYRLNEVRGKELRDLTVGVVGTGRIGVAVLDRLRGFGCRVLAYDTLLTASADYVPLDELLQQSDIVTLHVPLNKDTYHLLDRKNIERMKDGAYIINTGRGPLIETEALISALEDGKLGGAALDVVEGEEGIFYADCRNKPLESETLLRLEKLPNVLISPHTAYYTDHALSDTVENSIINCLQFESGK
>Am_sp_WAC_04197
MGRLKIGILFGGLSEEHPISIKSAREVQKNLDLEKYEPYYIGITRSGSWMLCDGPAEDWENGNVRPAVVSPDRGVHGLLVLDEGKYETIALDVVLPVLHGKFGEDGAMQGLLEISGIPYVGCDLPSSVMCIDKSLTYSVVNGAGIATPTFHIVTPDKDVDPDELNYPVFVKPARSGSSFGVSKVSSKEELPAALAEARQYDAKILIEEAVIGSEIGCSILGDGEDLFAGEVDRVALTHGFFKIHQEESPETGSENSTFIVPADIPDESRDLVQQTAKVIYRALGCSGLARVDLFLKEDGSVVLNEVNTLPGLTSYSRYPRMMNAAGLSLGDVIDRLVKLTLAGVPNEGMTHSEPARSAAPRTGSPASASSSAVLARGITIYGCGSDEAALFREMAPRFGVIPTIVDEPVSEANIGLVSGNRCISIGHKTKVTNSILLELGKAGVEYISTRSIGFNHIDVEYAASVGITVGNVAYSPDSVADFTLMLMLMAVRDAKSIVRRTEVHDYRLNEVRGKELRDLTVGVVGTGRIGVAVLDRLRGFGCRVLAYDTLLTASADYVPLDELLQQSDIVTLHVPLNTDTYHLLDRKNIERMKDGAYIINTGRGPLIETEALISALEDGKLGGAALDVVEGEEGIFYADCRNKPLESETLLRLEKLPNVLISPHTAYYTDHALSDTVENSIINCLQFESGK
>Am_sp_WAC_05977
MGRLKIGILFGGLSEEHPISIKSAREVQKNLDLEKYEPYYIGITQSGSWMLCDGPAEDWENGNVRPAVLSPDRGVHGLLVLDEGKYETIALDVVLPVLHGKFGEDGAMQGLLEISGIPYVGCDLPSSVMCIDKSLTYSVVRGAGIETPTFYIVTSDNDVDPDQLNYPVFVKPARSGSSFGVSKVASKEELPAALAEARQYDAKILIEEAVIGSEIGCSILGNGDDLFAGEVDRVALTHGFFKIHQEKSPETGSENSSFIVPADIPDESRDRVQETAKVIYRALGCRGLARVDLFLKEDGSVVLNEVNTLPGLTSYSRYPRMMNAAGLSLGDVIDRLVNLTLAGRDEMTYSEPARSAAPRTGSLASAPSSAVLATGITIYGCGQDEAALFREMAPRFGIMPTIVEEPVSEANIELVSGNRCISIGHKTKVTNSILLALAEAGVKYISTRSIGFNHIDVEYAASAGITVGNVAYSPDSVADFTLMLMLMAVRDAKSIIRRTEVHDYRLNEVRGKELRDLTVGVVGTGRIGVAVLERLRGFGCKVLAYDTVLTASAEYVPLDELLQQSDIVTLHVPLNTDTYHLLDEKNIERMKDGAYIINTGRGPLIETEALISALESGKLGGAALDVLEGEEGIFYADCRNKTIESKTLLRLEKLSNVLISPHTAYYTDHALSDTVENSIINCLQFESGK
>Am_thailandensis_JCM_16380
MGRLKIGILFGGLSEEHPISIKSATEVAKNLDLEKYEPYYIGITLSGSWMLCDGPSADWEQTANPRPAVLSPDRGVHGLLVLDEGKYETIALDVVLPVLHGKFGEDGTVQGLLEFSGIPYVGCDLPSSVMCIDKSLTYAVVREAGIATPNFHIVTADNEIDADKLTYPVFVKPARSGSSFGVSKVSSKEELPAALAEARQYDGKILIEEAVIGSEIGCSVLGSGDDLLTGEVDRVALTHGFFKIHQEESPETGSENSSFIVPADIPEESSKLVKETAKVIYRALGCSGLARVDLFLKEDGSVVLNEVNTLPGLTSYSRYPRMMAAAGIPLGEVIDRLVTLTLAGRDGMSGMTYSEPARSAAPSTGSLASASSSAVLARGITIYGCGQDEAALFREMAPRFGITPTIAEEPVSETNIELAVGNRCISIGHKTPITNSILLALSKIGVEYISTRSIGFNHIDVDYAASVGITVGNVAYSPDSVADFTLMLMLMAVRDAKSIIRRTDEHDYRLNEVRGKELRDLTVGVVGTGRIGVAVLERLRGFGCKVLAYDTILTAAADYVPLEELLQQSDIVSLHVPLTTDTYHLLDQQAIERMKHGAYIINTGRGPLIETEALIAALESGKLGGAALDVLEGEEGIFYADCRNKAIDGKPLLRLQNLPNVIVSPHTAYYTDHALSDTVENSIINCLQFESGK
>CA878
MDRLKIGIIFGGCYEEHPISVKSVREVAKNLDTEKYEPFYIGITKSGAWKLCDGPDEGWENSSRSVVLSPDRSVHGLLVLEQGRYETISLDAVLPILHGKLGEDGAMQGLMEIAGIPYAGCDIQSSALCMDKSLTYIVARSAGIATPNFWIVTADDDIDPGQLTYPVFVKPARSGSSFGVSKVSREEELPSAVKTAREYDSKVLIEEAVVASEIGCAVLGNDADLTTGEVDRVALSHGFFKIHQESNPEQGSENSTFIVPADIPDESRARVQETAKVIYRALGCRGLARVDMFLKEDGQVVLNEVNTLPGMTSYSRYPRMMAAAGMPLGEVIDRMVSLALAAHRGMEAMARSEPARTAARRTRSLASAPSSAALATGITIYGCGPDEAVLFRELAPRFGVVPTITDAPVSEANIELAFGNRCISIGHKAQITNPVLLALGRAGVTYISTRSIGFNHIDVDYAESVGIAVGNVAYSPDSVADYTLMLMLMLMRDAKSILRRVEAHDYRLNGVRGKELRDLTVGVVGTGRIGVAAMDRLRGFGCQVLACDKCPTTSAEYVPLDELLRRSDIVTLHTPLNADTHHLLNRQRIEQMKHDAFVINTGRGGLIDTEALVLALESGRLGGAALDVLEEEEGIFYTDCSNKIIKNKLLLRLQKLPNVLISPHTAYYTDHALRDTVENSIINCLNFESGKQYG
>Str_sp_WAC1420
MDKLNVGIVFGGCSEEHPISIKSAQEVAKNIDLDKYEPFYIGITKSGAWKLCDSPGPDWESGNCRPALLSPDRSVRGLLVLEQGRYSTINLDVVLPILHGKLGEDGAMQGLLELTGIPYAGCDVQSSALCMDKSLAYQMTRSAGIATPKFWTVAANENIDPEQLTYPVFAKPARSGSSFGVSKVSQKEELLPAVEIARQYDSKVLIEEAVVGSEVGCAILGNELDLISGEVDRVALSHGFFKIHQEKDPESGSENSTFIVPADISEESRSLVQETAKTIYRALGCSGLARVDMFLKEDGSVVLNEVNTLPGLTSYSRYPRMMAAAGITLTEVIDRMVTLALTGKIRMTYSEPAHAAVGRTQSLTSSHPTTVAPTGVTVYGCGKDEAALFREMAPRVGAIPTITEAAVSEANVELTNGNRCISVSHKTGIANSTLLALSRAGVAYISTRSVGYNHIDVEYAASVGISVENVAYSPDSVADYTLMLMLMTARHAKSIIRHADVHDYRLNEVRGKELRDLTIGVVGTGRIGVAVMDRLRGFGCRTLAHDSHPTTEADYVPLDKLLQLSDIVTLHTPLTADTHHLLNRHRIEQMKHGSCIINTGRGSLIDTEALVFALESGRLGGAALDVLEGEEGIFYNDCRNKPIDSKALLRLQEMPNVIISPHTAYYTDHALSDTVENSITNCLKFESRNQHG
>Str_sp_WAC_04229
MDKLKVGIVFGGCSEEHPVSVKSAHEVAKSIDLTKYEPFYIGITKSGAWKLCDSPGPDWESGNCRPALLSPDRSAGGLLVLEQGRYSTVDLDVVLPILHGKLGEDGAMQGLLEITGIPYAGCDVQSSALCMDKSLTYQIIRGAGIATPNFRMLAADENIDPEELMYPVFTKPARSGSSFGVSKVSRKEELLPAVETARQYDSKVLIEEAVAGSEIGCSILGNELELIVGEVDRVALSHGFFKIHQEENPESGSENSTFIVPADISAQARSLVQETAKDIYRALGCSGLARVDLFLKEDGSVVLNEVNTLPGLTSYSRYPRMMAAAGWTLTEVIDRMVSLALTGKMRMTHSETTRITIYGCGPDEAALFRELAPGLGVQPAITDAPVSEANAELAIGSRCVSIGHKTPVTHATLRALGRAGVGYISTRSIGYNHIDVEYADSIGILVENVSYSPDSVADYTLMLMLMAVRDAKAVIRRTDMHDYRLSETRGRELRDLTVGVIGTGRIGAAVIDRLRGFGCRILAHDKGPVGRPGAGVEFLPLDELLRRSDLVTLHTPLTAQTHHLLDRQRLAQLKNGALIVNTARGALIDTEALVQQLENGRLSGVALDVIEGEDGVFYADCRNEPLESKGLLRLQELPNALISPHTAYYTDHALRDTVENSLTNCLSFVSRNHRG
>Apl_teichomyceticus_ATCC_31121
MGKLKIGIIFGGVSEEHPVSIKSAQEVAKSLDAEKYEPYWIGITKDGAWRLCDGPGADWEISSARPAMLSPDRNVHGLLVQEDGRYREIRLDVVLPVLHGKLGEDGAMQGLFELSGIPYVGCDVQSSAVCMDKSLTYAVVSSAGIATPRFWVVTPDEAPDPAQLTYPVFVKPARSGSSFGVTKVSTEQELKAALETAREFDSKVLIEEAVVGSEIGCAIMGNDPDLVAGEVDRVALSHGFFRIHQESEPERGSENSTFICPADIPAEARSLVQETAKAIYRALGCRGIARVDMFLKEDGTVVLNEVNTLPGLTSYSRYPRMMAAAGIPLSAVIDQIVSLALPGDIMGYSEPVRAAAPRTRSLASSSSPVVPATGITIYGCGPDEAALFRELAPRFGVLPIITEAAVSEANVNLASGNRCISVGHKTQITNGTLLALSRSGVKYISTRSIGYNHIDVAYAQSVGISVGNVAYSPDSVADYTLMLMLMAVRHMKAMIRRADVHDYRLNDVRGKELRDLTVGVVGTGRIGSAVMDRLWGFGCRVLAYDNRRSDSAHYVPLDDLVRQSDIVTLHTPLTAATHHLLNQDRIAQMRNGAFVINTGRGSLIDTEALVAALESDKLGGAALDVLEGEEGVFYADCRNKLIESKALLRLQEMPNVIISPHMAYYTDHALSDTVENSLVNCMNFEREQQHG
>Str_toyocaensis_NRRL_15009
MARLKIGIVFGGRSEEHPVSIKSAREVARNLDLEKYEPFYIGITKSGAWKLCDGPDAEWEDGDCRPVVLSPDSDVHGLLVLEQGGCSTIRLDVVLPVLHGKLGEDGAMQGLLELSGIPYVGCDIQSSAVCMDKSLAYAVVRNAGIATPNFWTVAADETVDAARFTYPVFVKPARSGSSFGVTKVSREEEMSSAVETARQYDSKVLIEEAVPGSEIGCAILGTGTDLVVGEVDRIALSHGFFRIHQEDSPETGSENSIAIVPADIPEASRLRVQEEAKAVYRVLGCRGIARVDMFLKEDGEVVLNEVNTLPGLTSYSRYPRMMAAAGLPMSEVIDLTVSLALTGKMRIAVYGCGPDEAVLFRELAPGLGVQPVITDAPVSEANSELALGSRCVSISHKTPVTHATLRALGRVGVGYISTRSIGYNHIDVEYADSIGIVVENVSYSPDSVADYTLMLMLMVLRDAKAIVRRTDMHDYRLSEVRGKELRDLTVGVVGTGRIGTAVLDRLRGFGCRVLAHDNHPADRPGVAEYVPLDELLRRSDVVTLHAPLTTATHHLLDQQRLARMKDGALVINTGRGGLIDTEALVHELESGRLGGAALDVVEGEEGIFYADCRDRPMESKALLRLQELPNALITPHTAYYTDHALRDTVENSLTNCLTFRKQESAWPD
>CA37
MDRLKVGIIFGGSSEEHPVSVKSAQEVAKSLDSEKYEAFWIGITKSGAWRLCAGPGADWETGSRAAMLSPDRSVHGLLVLEQGRYQEVRLDLVLPVLHGKTGEDGAMQGLLELSGIPYVGCDVQSSAVCMDKSLTYAVAGSAGIATPRFWVVTADEKPDPERLTYPVFVKPARSGSSFGVSKVSHEEELPSAVETARQFDSKVLIEEAVAGSEVGCAILGNDGDLVAGEVDRVALSHGFFRIHQESEPERGSENSTFICPADISAESRSLVQETAKAIYRALGCRGLSRVDMFLKEDGTIVLNEVNTLPGLTSYSRYPRMMAAAGLPLGAVIDQIVSLALPGDIRMGYSEPARAAASRTRSLTSPSFPVVPTVGITIYGCGHDEAALFRELAPRFGVRPIITEAAVSEANVDLASGYRCISVGHKTQITNGTIRALSRVGVEYISTRSIGYNHIDVAYAQSVGISVGNVAYSPDSVADYTLMLMLMAVRHVKSMIRRVDAHDYRLSDVRGKELRDLTVGVVGTGRIGSAVMDRLRGFGCLVLAHDDRRAISADYVPLDELLRQSDIVTLHTPLTADTHHLLNRRSIGHMKQGAFIVNTGRGSLIDTEALIAALDSDRLGGAALDVLEGEEGTFYTDCRNKPIESKALLRLQELPNVLISPHMAYYTDHALSDTVENSLINCMNFESGRQHG
>CA915
MDKVKIGIVFGGVSEEHPISIKSAKEVAKALDTEKYEPFWIGITRDGTWKLCDGPGADWESGNCRPAVLSPDRGTHGLLVMDSGRYETINLDVVLPVLHGKLGEDGAMQGLLELSGIPYAGCDIQSSAVCMDKSLTYAVISSAGIRTPEFWVVTADEMPDAEQLVYPVFVKPARSGSSFGVTKVTGPEQLRSAVAEARQYDSKVLIEAAVIGSEIGCAILGNGDDLIAGEVDRVALSHGFFRIHQEDSPETGSENSNFIVPADIPTEARSLVQETAKAIYRALGCRGLARVDMFLKEDGVVVLNEVNTLPGLTSYSRYPRMMAAAGLSLTEVIDRMVSLALTGKLQMGYSEPLRTTDSPAPSAEIMIYGCSQNEAALFRTLAPRFGVRPSITEAAVSEDNAALAAGASCISVNHKAQVTDGTLRALSRVGVRYISTRSIGCNHIDVAYAREVGISVGNVSYSPDSVADYTLMLMLMAVRHAKSMVRRTDAHDYRLSDKCGRELRDLTIGVIGTGRIGSAVIDRLRGFGCRILAHDTQRRTPAHYVTLNELLQESDIVTLHTPLLPETYHLLNRHRIAQMRHGAFIINTGRGALIDTEAILPALESGRLGGVALDVVEGEEGIFYHDRRNQLDDSTALVRLQELPQALISPHMAYYTDHALSDTVENSIINCLSFANGR
>Ncd_terpenica_NC_YFY_NT001
MDRLKIGIIFGGCSEEHPVSVKSAREVAKNLDAEKYEPFWIGITTSGAWRLCAGPDVDWENGDSRPVLLSPDRNVRGLVVLERGRYETIGLDLVLPVLHGKLGEDGAVQGLLELSGIPYAGCDIQSSALCMDKSLAYVVASSAGIATPNFWTVTANENVDPDRFTYPIFVKPARSGSSFGVSKVSRKEELASAVETARQYDSKVLIEEAVIGSEIGCAILGNDLDLIAGEVDRVALSHGFFRIHQEVQPESGSENATFIVPADISAESRSLVQETAKAIYRALGCRGLSRVDMFLKDDGTVVLNEVNTLPGMTSYSRYPRMMAAAGLPLAEVIDAIVSLALTGKVRMSHSEPALEAARRTRSPASTSSSAVSAMGITIYGCGQDEAVLFREMAPRFGVLPTLTEAAVSEANIGLALGNRCISVGHKTRISNSTLRALGRAGVTYISTRSVGYNHIDVEYAASLGICVENVAYSPDSVADYTLMMMLMSVRHAKSVFCRADAHDYRLSDVRGRELRDLTVGVVGTGRIGAAVVDRLRGFGCRILAYDNYPETTADYVSLDELLGQSDIVTLHTPLNADTHHLLNCERIARMKRGAFVINTGRGPLLDTEALVSALENGKLGGAALDVLEGEEGIFYADCRNKPIDSELLLRLQKLPNVLISPHTAYYTDHALSDIVENSIINCLKFESGKRRG
>Am_sp_CB00013
MGRLKIGILFGGLSEEHPISIKSAREVQKNLDLEKYEPYYIGITQSGSWMLCDGPAEDWENGNVRPAVLSPDRGVHGLLVLDEGKYETIALDVVLPVLHGKFGEDGAMQGLLEISGVPYVGCDLPSSVMCIDKSLTYSVVNGAGIATPTFHIVTPDKDVDADELNYPVFVKPARSGSSFGVSKVSSKEELPAALAEARQYDAKILIEEAVIGSEIGCSILGDGEDLFAGEVDRVALTHGFFKIHQEESPETGSENSSFIVPADIPDESRDLVQQTAKVIYRALGCSGLARVDLFLKEDGSVVLNEVNTLPGLTSYSRYPRMMNAAGLSLGDVIDRLVKLTLADVTNEGITIYGCGSDEAALFREMAPRFGVIPTIVDEPVSEANIGLVSGNRCISIGHKTKVTNSILLELGKAGVEYISTRSIGFNHIDVDYAASVGITVGNVAYSPDSVADFTLMLMLMAVRDAKSIVRRTEVHDYRLNEVRGKELRDLTVGVVGTGRIGVAVLDRLRGFGCRVLAYDTLLTASADYVPLDELLQQSDIVTLHVPLNTDTYHLLDRENIERMKDGAYIINTGRGPLIETEALISALEDGKLGGAALDVVEGEEGIFYADCRNKPLESETLLRLEKLPNVLISPHTAYYTDHALSDTVENSIINCLQFESGK
>Am_sp_WAC_01375
MDRLKIGILFGGLSEEHPISIKSAREVQKHLDLEKYEPFYIGITQSGAWMLCDGPAEDWESGNVRPAVLSPDRGMHGLLVLDEGKYETIALDVVLPVLHGKFGEDGAMQGLLEISGIPYVGCDLPSSVMCIDKALTYSVVRGAGIATPNFYIVTPDNDVDADELNYPVFVKPARSGSSFGVSKVSAKEELPAALAEARQYDAKVLIEEAVVGSEIGCSILGNDEDLFAGEVDRVALTHGFFKIHQEKSPETGSENSSFIVPADIPDESRDLVQETAKVIYRALGCRGLARVDLFLKEDGSVVLNEVNTLPGLTSYSRYPRMMNAAGLSLGDVIDRLVNLTLAGRDEMTYSEPARSAAPRTGSLASASSAVLARGITIYGCGQDEAALFREMAPRFGIMPTIVEEPVSEANIGLVSGNRCISIGHKTKVTNSILLALGEAGVKYISTRSIGFNHIDVEYAASVGITVGNVAYSPDSVADFTLMLMLMAVRNAKSIVLRTEVHDYRLDEVRGKELRDLTVGVVGTGRIGVAVLDRLRGFGCRVLAYDTVLTASADYVPLDELLEQSDIVTLHVPLNTDTYHLLDRKNIGRMKDGAYIINTGRGPLIETEALISALESGKLGGAALDVLEGEEGIFYADCRNKPIESKTLLRLEKLSNVLISPHTAYYTDHALSDTIENSIINCLQFESGK
>Am_sp_WAC_01416
MDRLKIGILFGGLSEEHPISIKSAREVQKHLDLEKYEPFYIGITQSGAWMLCDGPAEDWESGNVRPAVLSPDRGMHGLLVLDEGKYETIALDVVLPVLHGKFGEDGAMQGLLEISGIPYVGCDLPSSVMCIDKALTYSVVRGAGIATPNFYIVTPDNDVDADELNYPVFVKPARSGSSFGVSKVSAKEELPAALAEARQYDAKVLIEEAVVGSEIGCSILGNDEDLFAGEVDRVALTHGFFKIHQEKSPETGSENSSFIVPADIPDESRDLVQETAKVIYRALGCRGLARVDLFLKEDGSVVLNEVNTLPGLTSYSRYPRMMNAAGLSLGDVIDRLVNLTLAGRDEMTYSEPARSAAPRTGSLASASSAVLARGITIYGCGQDEAALFREMAPRFGIMPTIVEEPVSEANIGLVSGNRCISIGHKTKVTNSILLALGEAGVKYISTRSIGFNHIDVEYAASVGITVGNVAYSPDSVADFTLMLMLMAVRNAKSIVLRTEVHDYRLDEVRGKELRDLTVGVVGTGRIGVAVLDRLRGFGCRVLAYDTVLTASADYVPLDELLEQSDIVTLHVPLNTDTYHLLDRKNIGRMKDGAYIINTGRGPLIETEALISALESGKLGGAALDVLEGEEGIFYADCRNKPIESKTLLRLEKLSNVLISPHTAYYTDHALSDTIENSIINCLQFESGK
>Am_keratiniphila_NRRL_B24117
MGRLKIGILFGGLSEEHPISIKSAREVQKNLDLEKYEPYYIGITQSGSWMLCDGPAEDWENGNVRPAVLSPDRGVHGLLVLDEGKYETIALDVVLPVLHGKFGEDGAMQGLLEISGVPYVGCDLPSSVMCIDKSLTYSVVRGAGIATPTFHIVTPDNDVDPDALNYPVFVKPARSGSSFGVSKVSAKEELPAALAEARQYDAKILIEEAVIGSEIGCSILGDGEDLFAGEVDRVALTHGFFKIHQEKSPETGSENSSFIVPADIPDASRDLVQETAKVIYRALGCSGLARVDLFLKEDGSVVLNEVNTLPGLTSYSRYPRMMNAAGLSLGDVIDRLVKLTLAGVTNEGVDEPVSEANIGLVSGNRCISIGHKTKVTNSILLALAEAGVEYISTRSIGFNHIDVEYAASVGITVGNVAYSPDSVADFTLMLMLMAVRDAKSIIRRTEVHDYRLNEVRGKELRDLTVGVVGTGRIGVAVLDRLRGFGCRVLAYDTLLTASADYVPLDELLQQSDIVTLHVPLNKDTYHLLDRKNIERMKDGAYIINTGRGPLIETEALISALEDGKLGGAALDVVEGEEGIFYADCRNKPLESETLLRLEKLPNVLISPHTAYYTDHALSDTVENSIINCLQFESGK
>Am_lurida_DSM_43134
MGRLKIGILFGGLSEEHPISIKSAREVQKNLDLEKYEPYYIGITQSGSWMLCDGPAEDWESGNVRPAVLSPDRGVHGLLVLDEGKYETIALDVVLPVLHGKFGEDGAMQGLLEISGIPYVGCDLPSSVMCIDKALTYSVVRGAGIATPTFYIVTPDNDVDPDQLNYPVFVKPARSGSSFGVSKVSAKEELPAALAEARQYDAKVLIEEAVIGSEIGCSILGNDEDLFAGEVDRVALTHGFFKIHQEKSPETGSENSSFIVPADIPDESRDLVQETAKVIYRALGCRGLARVDLFLKEDGSVVLNEVNTLPGLTSYSRYPRMMAAAGLSLGDLIDRLVNLTLAGRDEMSGMTYSEPARSAAPRTGSLASASSSAVLATGITIYGCGQDEAALFREMAPRFGIVPTIVEEPVSETNIELVSGNSCISIGHKTKVTNSILLALGEAGVKYISTRSIGFNHIDVEYAASVGITVGNVAYSPDSVADFTLMLMLMAVRDAKSIIRRTEVHDYRLNEVRGKELRDLTVGVVGTGRIGVAVLERLRGFGCKVLAYDTVLTASAEYVPLDELLQQSDIVTLHVPLTTDTYHLLDEKNIERMKDGAYIINTGRGPLIETEALISALESGKLGGAALDVLEGEEGIFYADCRNKAIESKTLLRLEKLSNVLISPHTAYYTDHALSDTVENSIINCLQFESGK
>Am_sp_MJM2582
MGRLKIGILFGGLSEEHPISIKSAREVQKNLDLEKYEPYYIGITRSGSWMLCDGPAEDWENGNVRPAVVSPDRGVHGLLVLDEGKYETIALDVVLPVLHGKFGEDGAMQGLLEISGIPYVGCDLPSSVMCIDKSLTYSVVNGAGIATPTFHIVTPDKDVDPDELNYPVFVKPARSGSSFGVSKVSSKEELPAALAEARQYDAKILIEEAVIGSEIGCSILGDGEDLFAGEVDRVALTHGFFKIHQEESPETGSENSTFIVPADIPDESRDLVQQTAKVIYRALGCSGLARVDLFLKEDGSVVLNEVNTLPGLTSYSRYPRMMNAAGLSLGDVIDRLVKLTLAGVPNEGMAPRFGVIPTIVDEPVSEANIGLVSGNRCISIGHKTKVTNSILLELGKAGVEYISTRSIGFNHIDVEYAASVGITVGNVAYSPDSVADFTLMLMLMAVRDAKSIVRRTEVHDYRLNEVRGKELRDLTVGVVGTGRIGVAVLDRLRGFGCRVLAYDTLLTASADYVPLDELLQQSDIVTLHVPLNTDTYHLLDRKNIERMKDGAYIINTGRGPLIETEALISALEDGKLGGAALDVVEGEEGIFYADCRNKPLESETLLRLEKLPNVLISPHTAYYTDHALSDTVENSIINCLQFESGK
>Am_balhimycina_DSM_5908
MDRLKIAVLFGGMSEEHPISVKSAREVAKNLDTEKYEVYWVGITQSGAWVLCDGPEGNWEDGANSRPAVLSPDRSVHGLLVLGDGGYETISLDVVLPVLHGKLGEDGAIQGLFELSGVPYVGCDVQSSAVCMDKALAYVVTRGAGIATPDFWIINTDEDVDTSQFSYPVFVKPARSGSSFGVTKVSSEGELAAALETAREYDTKVLIEAAVIGSEIGCAVMGNDPDLVTGECDRVALSHGFFRIHQEATPETGSENSSFIVPADIPDEKRALVQETAKKIYRALGCRGLARVDLFLKEDGSVVLNEVNTLPGLTSYSRYPRMMAAAGLPLGEVIDRLVSLTLTGKLQMTYSEPARPADSRARSLASSSSSAVPPTGITIYGCGQDEAALFRELAPRYDVIPTIAEAPVSEANVELAAGNPCISIGHKTRVTNPTLLALAETGVRYISTRSIGYNHIDVKYAESIGITVENVAYSPDSVADFTLMQMLMLMRNAKTIISRAGVHDYRLNDVRGRELRDLTVGVVGTGRIGAAVMDRLQGFGCRTLAYDTRPVAAAEYVSLDELLRSSDIVTLHTPLTPDTHHLLNGERIEQMKPGAFVINTGRGPLIDTEALVPALESGRLGGAALDVLEGEEGIFYADHRDKPIKNKLLLLLQELPNVIVSPHTAYYTDHALSDTVENSIANCMKFEGRNQHG
>Am_sp_H5
MDRLKIAVLFGGTSEEHPISVKSAREVAKSLDAEKYETYWVGITQSGAWVLCDGPEGNWEDGANSRPAILSPDRSVHGLLVLGDGGYETISLDVVIPVLHGKLGEDGAIQGLFELSGVPYVGCDVQSSAVCMDKALAYVVTRGAGIATPDFWIVNTDDDVDTSQFSYPVFVKPARSGSSFGVTKVSGEEELAAALETAREYDTKVLIEAAVVGSEIGCAVMGNDPDLVTGECDRVALSHGFFRIHQEATPETGSENSSFIVPADIPDDKRALVQETAKKIYRALGCRGLARVDLFLKEDGTVVLNEVNTLPGLTSYSRYPRMMAAAGLPLGEVIDRLVSLTLTGKLQMTYSEPARPADSRARSLASSSSSAVPPTGITIYGCGQDEAALFRELAPRYDVIPTIAEAPVSEANVELAAGNLCISIGHKTRVTNPALLALAETGVRYISTRSIGYNHIDVKYAESIGITVENVAYSPDSVADFTLMQMLMLMRNAKTIISRAGVHDYRLNDVRGKELRDLTVGVVGTGRIGAAVMDRLQGFGCRILAYDTRPVAAAEYVSLEELVRSSDIVTLHTPLTPDTHHLLNRERIEQMKQGAFVINTGRGPLIDTEALVPALESGRLGGAALDVLEGEEGIFYADHRDKPIKNKLLLLLQELPNVIVSPHTAYYTDHALSDTVENSIANCMKFEGRNQHG
>Ap_xanthii_11-183
MDRLRVGIIFGGCSEEHPVSVKSVREVARSLDTEKYQPFYVGITESGAWKLCERPDAGWEDDGRTVVLSPDRSVRGLLVVEQGRYETIELDLVLPVLHGKLGEDGAIQGLLELSGIPYAGCDIQSSALCMDKSLTYLVARSAGVATPNFRVVTENENVDPDGLVYPVFVKPARSGSSFGVTKVSAREALPDAVETARRYDSKVLVEEAVVGSEIGCAVLGNDLDLFVGEVDRVALTHGFFRIHQESNPESGSENSTFIVPADIPAESRALVQEAAKTVYRALGCRGLSRVDMFLTRDGTVVLNEVNTLPGLTSYSRYPRMMAAAGLSLGEVLDRLVSSTLTGKFQVSFSDRPATGITIYGCGQDEAALFRELAARIGVVPTITEVAVSEANAELAVGNRCISIGHKTRVTNPTLLALSRAGVRYVSTRSIGYNHLDVRYAESVGISVENVAYSPDSVADYTLMLMLMAVRHAKSLIRRVEVHDYRLGEVRGRELRDLTVGVVGTGRIGAAVIDRLRAFGCQILAYDINPQTSADYVPLDDLLMQSDIVTLHTPLAGDTRHLLNRRRIEQLKRGAFVVNTARGSLVDTEALVAALESGRLGGAALDVLEGEEGIFYADLRGEQVENELLLRLHGLPNVLVSPHTAYYTDHALRDTVENSIINCLRFESAMHHG
>Apl_sp_ATCC_53533
MARLKIGILFGGRSEEHPVSIKSAREVANSLDIEKYEPFYIGITQDGAWKLCDGPDTDWENSDCRPAVLSPDSTARGLLVLEKGQYETIALDVVLPVLHGKQGEDGAIQGLLELSGVPYVGCDIQSSALCMDKSLTYLVVNSAGIATPNFWTVTPGEEIDPDLLTYPVFVKPARSGSSFGVSKVSAKEELLEAVEVARQYDSKVLIESAVIGSEIGCAILGNDADLVAGEVDRVALTHGFFRIHQEATPETGSENSAFIVPADIPAESRALVQETAKAIYRALGCRGLARVDMFLKEDGTVVLNEVNTLPGMTSYSRYPRMMAAAGLPLGEVIDRVVALALAGKSRMRPDPRQTYPGTGAAHNLSRPRGNRKNGALVTYSEPARTADRHTRSLASSPSSTVPTMGITIYGCEQDEAVLFREMAPRFGVTPNIIEAAISEANVELAFGNRCISIGHKTRITNPTLLALSRIGVKYISTRSVGYNHIDVEYAASVGISVGNVAYSPDSVADYTLMLMLMAVRHIKSIIRRADVHDYRLNEVRGKELRDLTVGVIGTGRIGAAVMDRLRGFGCRVLAYDNCPQTAADYVPLDELLRLSDIVTLHTPLNADTHHLLNRHRIELMKHGAFIINTGRGSLLDTEALIPALEDGRLGGAALDVLEGEEGIFYADCRNKPIESKSLLRLQKMANVLISPHTAYYTDHALSDTVENSINNCLKFESGNQHG
>Apm_cephalotaxi_CPCC_202808
MNRLRIGIIFGGASEEHPVSVKSAREVAKNLDPRKYEPFWIGITTGGAWKLCDGPDDGWENDRSRPAMLSPDRSIHGLLVLKQGRCEAIRLDVVLPVLHGRQGEDGAMQGLLELSGIPYVGCDVQSSAVCMDKSLAYIVAASAGVATPNFWTVTPNEKPDPGQFTYPVFVKPARSGSSFGVGKVSCEEELSAAVETARQYDSKVLIEEAVAGSEVGCAVLGDDLELVTGEPDRIALSHGFFRIHQESRPESGSENSTPVVPADISAESRRAVQETAKVIYRALGCRGLARVDMFLKDDGTVVLNEVNTFPGMTSYSRYPRMMAAAGLPLAEVIDRIVSLALPGRIRMTYRGPARTAAYRTRSAAASTSPSLPARGITIYGCGQDEAALFRALAPRFGVLPIITEAAVSDVNIELAAGNRSISIGHRAQVTNSALLALSQVGVEYISTRSIGYNHLDVDYARRIGITVENVVYSPDSVADYTLMLMLMAVRHAKSTIRRVDTHDYRLGDVRGRELRDLTVGVVGTGRIGRAVMDRLRGFGCRILAHDSQPVAAADYVPLDDLLQSSDIVTLHTPLTPDTHHLLDAERIARMKPGAVVVNTGRGSLLHTEALLSALEKGALGGAALDVVEGEEGIFYADCRGRPVESLPLSRLQQLPNVFVSPHIAYYTDHALSDTVENSLVNCLNFERGGAS
>Kib_aridum_DSM43828
MAKLKVGIIFGGVSEEHPVSVKSAREVAKSLDTDKYEPFWIGITESGAWKLCEGPDGDWENDGSRPVVVSPDRTVHGLLVMDEGKYETIRLDVVVPVLHGKLGEDGAIQGLFELSGIPYAGCDVQSSAMCMDKSLTYLVVSSAGIATPNFWIVSADQNIDADKLTYPVFVKPARSGSSFGVTKVNSKEELASAVKTASEYDSKVLIEEAVVGSEIGCSILGNGQELFAGECDRVALTHGFFRIHQEETPETGSENSSFICPADIPAESRDLVQETAKAIYRALGCRGLARVDLFLLEDGSVMLNEVNTLPGLTSYSRYPRMMAAAGLSLGDVVDRMVSLALAGKMIYSEPTRTAARRTRLLTSSSSSTVPTTGITIYGCGQDEAVLFQEMAPRFGVRPTITEEPVSEANIELAFGNRCISVGHKTRITNPTLLALSKAGVGYISTRSIGFNHIDVEYAESVGISVGNVAYSPDSVADYTLMLMLMAVRHVKSMIRRADVHDYRLNDVRGKELRDLTVGVVGTGRIGAAVMDRLRGFGCRIVAYDTLPAAAADYVSLDELIRLSDIVTLHTPLTEETHHLLNRQRIEQMKYGAYVINTGRGPLIDTEALILALESGKLGGAALDVLEGEEGIFYADCRNKPIDGTPLARLQKLPNVLISPHTAYYTDHALSDTVENSLTNCLTFESRNQHG
>Kib_phytohabitans_KLBMP1111
VDRLKIGIIFGGCSEEHPVSVKSAREVADHLDTDKYEPFYIGITQNGDWWLCDGPDSDWETGNGRPAVLSPDRSVHGLLVLDEGRHTTVHLDVVLPVMHGKLGEDGAIQGLLELADIPYVGCDVQSSALCMDKALTYTVVSSAGIATPNFRVVTADETVHPDELTYPVFVKPARSGSSFGVSKVAHGDELTSAVETARQYDSKVLIEEAVVGSEIGCAILGNDVDLFTGEVDRIALSHGFFRIHQEDTPESGSENSTFIVPADISAESRSLVMETAKEVYRALGCRGLARVDMFLKEDGSVVLNEVNTLPGLTSYSRYPRMMAAAGLPLAEMIDRLVSLTLTGKTQMTDNEPARTTDRRIQAPESSADLATGITIYGCGRDEAALFSEMAPRFGVMPTITADAVSEATVEMAFGNRCVSVDHKTRVSNSTLLALRRAGVAYISTRSVGYDHIDVDYANSIGIAVENVTYSADSVADYTLMMMLMVLRNAKSTLRRTDVHDYRLSDVRGRELRALTVGVVGTGRIGAAVIDRLWGFGCRTLAYDINPTVSANYVPLDELSQRSDVVTLHTPLTPRTRHLLHRRRIEHMKDGAIVINTARGPLVDTEALVAALETGRLGGAGLDVVEGEEEIFYVDRRNKPIENRLLARLQQMPNVVVSPHTAYFTDRSLSDIVANSITNCLEFESRNQRG
>Nci_sp_CF167
MSALEVGILFGGIGEEHDVSVKSAREVARSLDPERYRPHWVGITRDGAWLLCDGPDGDWAGPGSQPAIISPDRGVHGLVVPTPDGVRTVHLDLVLPVLHGRLGEDGAVQGLLELAGIPYAGCDIAASAACMDKALAYTLARAAGIATPDFLVVADGEEVDPAALTYPVFVKPARSGSSFGVSKVAGPGELAAAVATAREYDAKVLVEGAVAGSEIGCAVLGEGPDLLMGEVDRVALSHGFFRIHQEATPEAGSENATFVVPADIPAADRRRVQEVAVAVYRALGCSGLARVDLFLTSGGEVVLNEVNTMPGLTSYSRYPRMMAAAGLPLSAVLDRLVELTLARPARMRPSPAAAPRAVSAALPTTITIYGCDADEAAHFRAASSRFGIRTAISALPAMEDSAELARGSRCVSVGHRYDVPRTTLRALRRAGVEYLSTRSIGDDHIDRPYAARLGIEVATVQYSPDSVADYTLMLVLMALRHAKAMVRRADRHDYRLAEARGRELRDLTVGVVGTGRIGSAVVTRLQAFGARVLTHDKRPGAGHVPLDELLRASDVVTLHTPLDRDTFHLLDARRIALLNPDAIVVNTGRGGLLDTATLLAALERGDLAAAALDVVEGERGIFYADRGDGPLGNDVLARLQALPNVLISPHTAFHTDHALADTVEQTLAGCLAFERRSRA
>Pms_sukumoe_SAI-064
MSKLNVGILFGGLSEEHPISVKSAREVAKSLDTEKYEPFWIGITTKGDWRLCDGPGEGWEDAGSRPVTLSPDRSVHGLLVLEEGGYEAIRLDVVFPVLHGQLGEDGAVQGLLELAGIPYVGCDVQASVVCIDKSLTYTVVQAAGIRTPDLKIVQGDKAVDADALTYPVFVKPARSGSSFGVSKVTGPDELAAALAEARQYDSKILIEGAVVGREVGCAVLGNDPDLFTGEVDRVDLSHGFFRIHQEKSPETGSENSTFIVPADITDEERTLVQETAKAIYRALGCKGLARVDTFLTDDGQVILNEVNTLPGLTSYSRYPRMMAAAGLPLSEVIDRLVPLALQTARMSSDARSRPSGSATVATTGITVYGCGADEAALFRTMAPRFDVVPTIIDAALTEETADLAVGTRCVSVGHKTRITNPTLLALSQVGVEYISTRSVGYNHIDVSYAQSVGITVGNVAYSPDSVADYTLMLMLMAVRQMKSVLLRVEAHDYRLSETRGRELRDLTVGVVGTGRIGTAVIDRLRGFGCRVLAYDTRTATSDDHVPLDDLFRESDIVTLHTPLTPATHHLLDRRRIAQLKPGAYVINTGRGPLLHTEALLEALESGHLGGAALDVVEGEEGVFYADRRHKPLDDGALARLHGLPNVVITPHTAYFTDHALADTVENSLINCLNHISI
>Rb_toxicus_70137
MNTLTVGILFGGISEEHNVSVKSAREVAKNLDLERYEPVWIGITSNGNWLLCDGPEGDWETRTQKRAVVSPDRDVRGLLVIDEGGVETIRLDVILPVLHGTLGEDGAVQGLFELAGIPYVGCDIQSSVICMDKSLAYTVASSAGIATPAFHILHQGEQIDGSKFDYPVYVKPARSGSSFGVSKVDGPDGLQDAIDTARKYDVKVLIEQAVVGSEIGCSILGVAPDLFIGESDRVALSHGFFRIHQEATPETGSENSIFIVPADISPSARAVVHEAAKAVYVAFGCRGIARVDMFLTEDGTPVLNEVNTLPGLTSYSRYPRMMAAAGVSLRDVLTRAITLALSETVAMTTPRPIANPIMVFDCTESEAREFREESARRGIPVLLTADPLTEATAAQAYGRRCVSVGHRNRISNQTLHELSKVGVIYISTRSVGFDHIDVDYAAQVGICVENVPYSPASVADYTLMLILMVLRHAKPVLLRAEAHDFNMTSPRGRELRDLTVGVIGTGRIGSAVVDRLEGFGCRILIHTRQPVTDERHVSLDEILRRSDVVTLHTPLNAETHHLLNRERIAQLPSGALIVNTGRGALIDTEALLSALESGHVSGAALDVLEGEGRYFHGDHETHVPEDGLLFRLQKMPNVIITPHIAFFTDHALADTVRNGLARCIAFDKGN
>Aer_ginsengisoli_strain_JCM_14732
MSKTTIAILFGGRSEEHPISVKSAREVAANLDPETYEPVYVGITTSGAWTLCDSPEPGWETTGSPAVLSPDSSVHGLLALDGDTYRTIPLDVVFPVLHGKQGEDGAIQGLLELTGIPYVGCDVPSSALCMDKSLAYVVAAAAGIATPRHWIVSSNENVEPEGLTYPVFVKPARSGSSFGVTKVSSKTELLSAIVTAKQYDAKVLIEEAVVGSEVGCAILGERFGLVAGEVDRIALTHGFFRIHQEAEPERGSDNSTPIVPADISDDARALVQETAKAIYRALGCKGLARVDMFLKDDGTVVLNEVNTLPGLTSYSRYPRMMAAAGLPLAEVIDRLVDRTLQGKRRMIHRSSVRPAVPRLQHRSPAVATGITAYGCGPHETRLFRELAARLGVTVTIAEEALSRDNVELAAGTRCISVGHKARIDDSLLLALSTVGVEYVSTRSIGDNHIDVAYAASIGIRVGTVSYSPDSVADYTLMLMLMTLRHATSVVRRADAHDYRLHDVPGRELRDLTVGVVGTGRIGAAVIDRLRGFGSRVVAHDVRRTTAADYVSLDELLRVSDIVTLHTPLTPETHHLLDHRRLGRLKPGAVIVNTGRGPLIDNAALVAALESGRLGGAALDVVEGEEGVFYADCRDRPLTRTSLMRLQALPNVLISPHTAFFTDHALADAVEDSLTHCLTYENGHPA
>Ps_cypriaca_DSM_45511
VDRLKVGIIFGGRSEEHPISVKSAQEVARILDVEKYEPVYIGITRSGAWKLCDGPDAHWENGGGRPAVLSPDSSVHGVLVLERGRYETIRLDVVLPVLHGRLGEDGAIQGLLEFSGVPYVGCDVQSSALCMDKSLAYVVARSAGVATPNFWTVPATGHIDPAGFPYPVFVKPARSGSSFGVSKVSRGEELSAAVEAARQYDSKVLVEEAVVGSEVGCAILGDDTDLVAGEVDQIGLSHGFFRIHQETTPESGSENSTITVPAAISAESRRLVQETAKVVYRALGCRGLARVDMFLTDDGSVVLNEVNTLPGMTSYSRYPRMMAAAGLPLAEVIDRIVSSTLTGKDDARMSDREPARTVVRSLTSSSSSAVPPTRITIYGCGPDEAVLFRELGPRLGVAPTITAAPVSEANVELALGNRCISVGHRTRVANSTLLALSRAGVRYVSTRSIGYDHIDVNYAESVDISVENVSYSPDGVADYTLMLMLMVVRDARSIIRRVDTHDYRLNTIRGKELRDLTVGVIGTGRIGAAVIDRLRGFACRVLAYDSRPEAAADYVPLDELLQQSDIVTLHTPLNAQTHHLLSRKRIAQMRPGAFVINTGRGSLIDTEALVSALEGGRLGGAALDVLEGEEGIFYADCRSKPIQDRALLRLHELPNVLISPHTAYYTDRALSDTVENSIVNCLSFESRNQRG
>Ja_anatolica_GTF31
MDRLKIGVLFGGSSEEHGVSVKSAQEVAKNLDLERFDPYYIGITNSGAWLLCDGPGAGWENGGSRPAVLSPDRTVRGLLVLDQGKYETIGLDVVLPVLHGKLGEDGAIQGLLELAGIPYVGCDIQSSALCMDKSLAYTVVRSAGIATPNFRVVTADEDVDADRLSYPVFVKPARSGSSFGVSKVSRREDLPSAMEAARRYDSKVLIEEAVAGSEVGCAILGNGQDLIAGEVDRIALTHGFFRIHQEDDPESGSENSTPIVPADISAESRALVQETAKAVYRALGCGGLARVDLFLTEDGSVVLNEVNTLPGLTSYSRYPRMMAAAGMPLGRLIDRMVSLALAGKPDERMVAPAVATTGVTIYGCGRDEDALFRTVASRLGLVPTITAAAPSVATVELARGNRCVSVGHQSEVTAATLLALSRAGVAYVSTRSIGDNHIDVDYAASVGIRVETVSYSPDSVADYTLMLMLMAVRDAKSVVRRADVHDYRLSGVRGRELRDLTVGVVGTGRIGSAVIDRLLGFGCRIVAHDSNPGIAADYVPLDELLEHSDIVTLHTPLTAATHQLLNRRRIERMRRGAYVVNTGRGALLDTEALVWALETGRLGGAALDVVEGEEGIFYADCRDRPIENSALVRLQELPNVLVSPHTAYYTDHALRDTVENSLANCLAFERRNHHG
>Str_lincolnensis_NRRL_2036
MAKLKVGVIFGGRSEEHSVSVKSAREVARNLDLDRYEPFYVGITESGAWKLCDGPEAEWENGACRPVALSPDSTTHGLLLLEQGRHGTIRLDVVLPVLHGTLGEDGAMQGLLELSGIPYIGCDIQSSAVCMDKSLAYVVARSAGIATPNFWTVTANETIDPAQLTYPVFVKPARSGSSFGVTKVSREAELPSAVGLARRYDSKVLIEEAVVGSEIGCAILGNEADLVAGEVDRIALSHGFFRIHQEDTPETGSENSTAIVPADIPEESRLLVQETAKAVYRALGCSGLSRVDMFLKVDGEVVLNEVNTFPGMTSYSRYPRMMAAAGLPLSEVIDRTVSLALTGKIRMTHSEKTRITMYGCGPDEAVLFRELAPALGVRPAITDAPVSEATAELASGSRCISVGHKTPVTHATLRALDRAGVAYVSTRSIGRNHIDVEYAESIGIRVENVSYSPDSVADHTLMLMLMAIRDAKSIVRRTDMHDYRLSELRGKELRDLTVGVIGTGRIGAAVMGRLRGFGCRMVAHDNRPVDRPGIAVEYVPLDELLRRSDLITLHAPLTPQTRHLLNRRRLARMKNGALIVNTGRGALIDTEALVQELESGRLGGAALDVVEGEEGIFYGDCRDIPIESKALLRLQELPNALITPHTAYYTDHALRDTVKNSLTNCLAFESGNQHG
>Tm_paurometabola_DSM_20162
MSRIRIGVLFGGASEEHPVSVKSAREVARNLDPDRYEAHWIGITRDGAWRLCAGPENDWESGSVPAMLSPDRGDHGLLVREAGRYRVVELDVILPVLHGRFGEDGAVQGLCELSGVDYIGCDVPSSAICMDKSLAYVISSAAGIATPEFRIVAGHEAPDPAELAYPVFVKPARSGSSFGVSKVTAPDDLPAAIEAAREYDSKVLIERAVAGSEVGCAVLGDGRGLTVGEVDHIALSHGFFRIHQEDSPETGSENSTPIVPADIPAESRARVQQTARAIYRALGCSGLARVDMFLTPGGEVVLNEVNTLPGLTSYSRYPRMMSAAGISLAEVLDRLVCLTRTGGSMTQTTIAPLAARAPRPTGITVYGCADDEAALFRKAAPRWGIPLIITELPLSEENVMLAFGRRTISVGHRTPVTHPVLLALSRIGVRYVSTRSAGFDHIDVEYAAQLGITVGNVDYSPDSVADYTLMLMLMAIRDAKAVMRRTDSHDYRLSRHRGRELRDLTVGVIGAGRIGSAVVERLTGFGCRVLTADTRPGDDHVSLDHLLASSDIITLHTPLTADTHHLLDAARIHRMRPGAIVVNTGRGALIDTDALVDALEAGHLGGAALDVLEGEHGIFYTDRRDRPVQNSALLRLQHLPNAIISPHAAYFTDHALRDTVHNSLLNCLTFEENENS
>A_albus_DSM_15934
MARLRVAVIFGGASEEHPVSVKSAQEVARNLNLAKYEPFYLGITTSGEWRLCESPDPGWENGNGRAATLSPDRGVHGVLVQTDGGYDTVHLDVALPVLHGKLGEDGAIQGLLDLSGIPYVGCDVQSSTLCMDKSLAYLVVRSAGIATPRFWTVAADGQVDPDPLPYPVFVKPARSGSSFGVSRVDRAEDLPGAVEAARRYDSKVLIEEAVLGSEVGCAVLESATDLIVGEVDQIRLSHGFFRIHQEDAPEVRSENAAVVVPADITAEARLLVQQTARAVYRALGCRGLARVDMFLKEDGEVVLNEVNTFPGMTSYSRYPRMMAAAGLPLAEVIDRLVSFALNGRRRIYGCGPDEAVVFREVAPRFGVALTITDAAASEATVGLAIGNRYISVGHKTPITNSTLRSLSEAGVAYISTRSTGHDHIDVDFARSVGISVEGVEYSPDGVADYTLMLMLMAVRNARSIVTRAEAHDFRLNRVRGRELRDLTIGVIGTGRIGAAVVERLQGFGCRVLAHDRNPNTPADHVQLDELLQRSDLVTLHTPLSAETRHLLNRQRIEQMKDGAIIVNTGRGSLIDTEALLSALESGKLGGAALDVLEGEEGIFYADRRNRPIESRLVLRLQRLPNVLITPHTAYYTEHALYDTVENTIRNCLEFGRRQHG
>Ak_mzabensis_CECT_8578
MRIGIIFGGVSEEHPVSVKSAREIAEHLDADKYEPFWIGVTESGAWRLCDGPDPGWEGGGRPVVLSPDRSARGLLVPGRGEFEVIGLDLVLPVLHGKLGEDGAVQGLLELSGIPYVGCDVQSSALCMDKSLAYVVAGAAGIPTPDFRTVLANEDVDPEPLTYPVFVKPARSGSSFGVSKVTRREELPSAVRTARRYDSKVLIEGAVVGSEVGCAILGDGPDLIAGEVDRISLSHGFFRIHQESAPEIGSENSTVTVPADIPERTRSRVQEVAKAIYRALGCSGLARVDMFLREDGTVVLNEVNTFPGMTSYSRYPRMMAAAGIPLAEVVDRAVASALTGRSMTHSEPARAAACRTRSPAVRPFAAVAGTGITVYGCEQDEADLFREMAPRFGVRPTIVEAAVSEANAAVAAGNRCVSVSHKNRIPDRALRALSRAGVVYVSTRSAGCDHVDVEYANSVGITVGNVAYSPDSVADYTLMLMLMAVRGAKATIRRTDAHDYRLGDERGKELRDLTVGVVGAGRIGTAVMDRLRGFGCRVLAHDIRPTTPAERVPLDELLQQVDVVTLHTPLNADTHHLLDRRRIEGMKRGAYVVNTGRGPLLDTQALVSALESGGLGGAALDVLEGEEGIFYADRRNGSIENDLLLRLQGMPNVIISPHSAYHTDHALVDTVENSIVNCLDFESRKQHRT
>Am_bartoniae_DSM_45807
VDKLKIGILFGGSGEEHPVSVKSAREVAKNLDTAKYEPYYIGITQSGAWTLCDGPGEGWENGARPVVLSPDRNTHGLLVLEDGKYETIRLDVIFPVLHGNQGEDGAPQGLFELSGIPYVGCDIQSSALCMDKSLAYTVVKSAGIATPNFWTFQADEKVDLDQFPYPVFVKPARSGSSFGVSKVSGKEEFAAAVETARQYDSKILVEEAVVASEIGCSVLGNDGELTVGEVDQINLTHGFFRIHQEESPETGSENSTFTVPADIPAESRELVQTTAKAIYRALGCRGLARVDLFLKKDGSVVLNEVNTLPGLTSYSRYPRMMAAAGLPMGEVIDRVVSLALTGKMNHREPARTAARHRGSASSSAPVASKTGITVYGCGQDEAVLFQEMAPRFGIEPVITEAAVSEANVELALGNRCISIGHKTRVTNATLLALSRAGVRYVSTRSIGYNHIDVEYAESVGIVVGNVAYSPDSVADYTLMLMLMVVRDAKSIVRRTDAHDYRLNEVRGKELRDLTVGVVGTGRIGAAVIDRLRGFGCRILAYDTRPGTSAEYVPLDELLRRSDIVSLHTPLTTDTYHLLDGRSIGLMKHGAFVINTGRGPLIDTEELVSALESGKLGGAALDVVEGEEGIFYADCRDKPLGNKPLLRLQQMPNALVSPHTAYYTDHALSDTIENTIINCLEFEKEKLAWTS
>Amd_montaniterrae_CYP1-1B
MSRLKVGLIFGGACEEHPVSIKSAREVARNLDTEKYEPFWIGITADGVWKLCDGPGADWENGSARPVTLSPDRSVHGLLVMGEEGYETVRLDLVFPVLHGKLGEDGAIQGLLELSGIPYVGCDIQGSALCMDKSLAYTVAKSAGIATPNFWVIAENEKVDSDRLRYPVFVKPARSGSSFGVSKVSDKNELTSALSTAYRYDSKALIEEAVAGREIGCAVLEEPFGLVTGEVDRVDLSHGFFRIHQEDSPETGSENSTFIVPADISDDSRRLVQETAKTIYRALGCKGLARVDMFLTDDGQAVLNEVNTMPGLTSYSRYPRMMAAAGLSLSAVIDRLIAMTLHGKKRMASNELGLSYSEATTEHRARTVTGPSPSPIPATGLAVFGCGQDEAGLFQQAGARLGLSLTITEAAVCESNAELARGNRCVSVNHKTQITNPTLLALSEAGVEYICTRSIGYDHIDLVYAERVGISVGNVAYSPDSVADYTLMLMLMAVRHAKSTIRRTDAHDYRLSDARGRELRDLTVGVVGTGRIGTAVIDRLRGFGCRVLTHDTRSHVSTGHVPLDELIELSDIVTLHVPLTADTHHLLDRHRIERMKPGAYIVNTGRGPLLDTDALLAALESGRLGGAALDVLEGEEGIFYADCRNRNLENEALVRLQRLPNVLISPHSAYDTDHALKDIVENTIVNFLDFECGRTA
>Amd_sp_H3C3
MSRLKVAVIFGGACEEHRVSIKSAVEVARNLDTEKYEPLWIGITADGVWKLCDGPAADWENGSARPVTLSPDRSVHGLLVMGQEGYETVRLDLVFPVLHGKLGEDGAIQGLLELSGIPYVGCDIQGSAVCMDKSLAYTVAKSAGIATPNFWVVAEDEKVDPARLRYPVFVKPARSGSSFGVSKVTDKNELTSALSAAHQYDSKALIEEAVAGREIGCAVLEEPFGLVTGEVDRVDLSHGFFRIHQEDTPETGSENSTFIVPADISDDSRRLVQETAKTIYRTLGCKGLARVDMFLTDGEQVVLNEVNTMPGLTSYSRYPRMMAAAGLSLSDAIDRLISMALHGKKRMASNELGRSYSEATTEHRARTVTEPSPSSIPTTGLTVFGCGQDEASLFQQTGARLGLSLTITEAAVCESNAELARGNRCVSVNHKTQITNPTLLALSKAGVEYICTRSIGYDHIDLEYAERLGISVGNVAYSPDSVADYTLMLMLMAVRHAKSTIRRTDAHDYRLSDARGRELRDLTVGVVGTGRIGTAVIDRLRGFGCRVLTHDNRSHASTDHVPFDELIELSDIVTLHTPLTAYTHHLLDRHRIERMKPGAYIVNTGRGPLLDTEALLAALESGRLGGAALDVLEGEEGIFYADCRNRHLENDALVRLQRLPNVLISPHSAYDTDHALKDIVENTVINFLNFENGRTA
>Apl_derwentensis_DSM_43941
VTRLKIGILFGGVSEEHPISVKSAREVAKNLDPDKYEPFFIGITQSGAWKLCDSPDLDGPSRPAILAPDRTVRGLLVLNEGNYETITLDVVLPVLHGKLGEDGAMQGLLELSGIPYVGCDIQSSALCMDKSLAYVVARSAGISTPNFWTDSAALDPDELTYPVFVKPARSGSSFGVSKVAGKEDLAAAVETARQFDSKVLIEGGVVGKEVGCAVLGEGADLFVGEVDHIALSHGFFRIHQEATPEISSDNSTPICPADLPPATRDLVQETAKAIYRALGCRGLARVDMFLTESGEVILNEVNTLPGLTSYSRYPRMMAAAGLSLGDIIDQTVSLALTGKLRMTNIPITVYGCQPDEAALLREMAPRLGVTLTLIEAVLSETNAGLAAGSRLVSVCHKSKISNDTIHTLSQAGVAYVSTRSVGYDHIDVEYAASVGIAVGNSAYSPDSVADYTVMLMLMVLRNTKSTVLRADVHDYRLHEVRGRELRDLTVGVVGTGRIGTAVIDRLRGFGCQIVAYDSNPATSVSQDSLDELLQRSDIVTLHTPLNPGTHHLLNRERISRMKPDAIVVNTGRGPLIDTEALIVALENGSLGGAALDVLEGEGGVFYADRRDVPIGNKALLRLQEMPNVVITPHTAFYTDHALRDSVENSLINCLRFESEDPA
>Cs_sp_A-T_5661
MDRLRIGILFGGRSEEHPVSVKSAREVARHLDGTRYEPYWIRISPSGAWTLGEGPDDDTGRPAVLSGRHLLVLDDGKYDAIALDLAFPVLHGRFGEDGAIQGLLETAGLPYVGCDVQSSALAMDKSLTYVVVRSAGIATPTFWTGDVDPGDLTYPVFVKPARSGSSFGVSKVSGPDDLAAALETARQYDAKVLIEQAVEGAEVGCAVLGNADVLGNGDDLVVGEVDRIALSHGFFRIHQEDEPESGSENATPIVPADIPAESRALVRETATAIYRALGCRGLARVDLFLTDDGTVVLNEVNTLPGLTSYSRYPRMMAAAGWSLADVIDRLVSLALAARMPERITIYGCEPDESLLFRELAPHYGADLTITDAPVSETTSELARGSRCVSVGHKTPITNATLDALARAGVNYVSTRSIGFDHLNVSHAESVGLRVGNVAYSPDSVADYTVMLMLMAIRQAKPTIRRADEHDYRLPEFRGRELRDLTVGVVGTGRIGSAVVARLRGFGSRILTHDSRPAAGHVPLDVLFRQSDIVTLHTPLDASTHHLVDRARLQQLRPGAFLVNTGRGPLVDTDALISVLESGHLGGAALDVVEGEEGIFYADRRNRVIDHKPLLRLQEMPNVLLSPHTAYYTDHALRDTVENSLINCRKFGSGEHDG
>Gb_sp_YIM_131861
VAKLRLGIIFGGRSEEHAISLKSAREVAKNLDENAYEPFWIGISPEGVWSLCDGPELNEGRSRPGMLSPDRSVHGLLVGQDGNVEALRLDVVFPVLHGKTGEDGAVQGLLELSGIPYVGCGVASSALCMDKSLAYIVARSAGIPTPPFRTLTSSEEVDPDSLDYPVFVKPARSGSSFGVTKVEYRQDLASALQVARRFDSKVLIEQTVLGSEVGCAVLGNDADLIVGEVDRIALTHGFFRIHQERAPEHGSDNSVPIVPADISAEARALAQRTARGVYTALGCRGLARVDMFLTPAGTVILNEVNTLPGLTSYSRYPRMMAAAGMPLSDVIDRLVALAMTGSKRMPNPTTAGTPARSVPSAPQPRLTGVTVYGAEPDEADLMRELAPGLRVLPTITASALSASNVDLAWGSRCVSVGHKTPVKNADLLALHRMGVAYLSTRSIGYDHIDVSYANSLGITVENVAYSPDSVADYALMLMLMLVRRATSMLRRTDAHDFRLPELRGKELRDLTVGVVGTGRIGAAVIERLRGFGSPVIACDSGRKIPAEYIPLDELLQRSDIVTLHAPLNADTRHLLNAERLGRMKTGAFVVNTARGALIDTAALLAALESGRLGGAGLDVVEGEDAIFYADHRGRQLADRALLRLQRHPNVVISPHSAYYTDQALRDTVVNGLINCSNFESESSRG
>Kib_aridum_A82846
MDKLKVGIIFGGVSEEHPVSVKSVREVAKSLDADKYEPFWIGITQSGAWKLCDSPEGDWENNARPVVLSPDRDVHGLLVLDEGKYETIRLDVVLPILHGKLGEDGAIQGLFELSGIPYAGCDIQSSAMCMDKSLTYLVVNSVGIATPNFWIVSGNETVDADKLPYPVFVKPARSGSSYGVTKVTSKEELASAVETAREYDSKVLIEEGVVGSEIGCSILGNGQELFAGEVDRVALTHGFFRIHQEETPETGSENSSFICPADIPDESRTLVQETAKVIYSALGCRGLARVDLFLLEDGSVMLNEVNTLPGLTSYSRYPRMMAAAGLPLGEVIDRMVSLALAGKMIYSEPTRTAARRTRLLASSSSSTVPKLGITIYGCGQDEAVLFREMAPRYGVMPTITDAPVSEANIELAFGNRCISVGHKTRITNDTLLALSKAGVEYISTRSIGFNHIDVEYAESVGISVGNVAYSPDSVADYTLMLMLMAVRHVKSMIRRADVHDYRLNEVRGRELRDLTVGVVGTGRIGAAVMDRLRGFGCRIVAYDTRPEAVVDYVPLDELIRLSDIVTLHTPLNADTYHLLSRERIEQMKHGAYVINTGRGPLIDTEALIPALESGRLGGAALDVLEGEEGIFYADCRDKPIEGTPLARLQKLPNVLISPHTAYFTDHALSDTVENSLTNCLTFESRNQHG
>Kr_antibiotica_JCM_13523
MRLGIIFGGIGEEHHVSVKSAQEVAKHLDPAKYEVDWIGITEAGAWQLCDGPYFGAGRPMTLSQLQLDVVLPVLHGKYGEDGAIQGLLELSGIPYVGCGIQSSVICMDKSLAYLVARDAGIAVPNFWTEDTLPSELTYPVFVKPARSGSSFGVSKVNGPDELPAALATARQYDDKVLIEEGVAGSEIGCAMLGNDGELVTGELDHISLTHGFFRIHQEDSPEDGSENSTPIVPAQISSDARKLVQETAMAIYRALGCRGLARVDMFLTNDGTVVLNEVNTMPGLTSYSRYPRMMAAAGLSLGDVVDKAVALALEGRMNFSEPGLGITVYSCEPDEAVLFRELAARFSVVLTTTPAAVSEATIDLVSGNRCISVGHKARITNATLLALRQAGVTYISTRSIGYNHLDLEYADTLGIAVENVAYSPDSVADYTVMLMLMVLRNAKSTVRQTDLYDYRLTASRGRELRDLVVGVIGTGRIGAAVLDRLRGFGCQVVAYDNCPRTSADYVPLSELLRVSDVVTLHTPLTAETHHLLDRSRIEQLRYGAVVVNTGRGALLDTAALVPALESGQLGGAALDVLEGEEGIFYADHRDQPIESHLLLRLQKLPNVIVSPHTAYYTDHALSDTVENSIINCLEVESRKREWI
>Ls_sp_Cl147
MPKLTVAVLFGGLSEEHDVSVKSAQEVARNLNLAKYEPLYVGITKAGEWMLCPAPGPDWREGDCRPVTLSPDRSIHGLLLEEDGRRKTIRLDVVIPVLHGRLGEDGAVQGLLELSGIPYVGCDLQSASLAMDKSLTYLVVGDAGIPTPAFRTVTGHDRIDPSRLAFPVFVKPARSGSSFGVTRVERAEDLAVAIDEARQFDGKVLIEEAVVASEVGCAVLESDTELIVGEVDQIRLSHGFFRIHQEERPGAGSENSSIVVPAELPEETRVRVQQTARVIYRALGCRGLARVDLFVKADGEIVLNEVNTFPGLTSYSRYPRMMAAAGISLAEVVDRLIAFALGGRRMSASALGWRTFVTNVGAPALPRSRAPALPRARVAVSPAYRKADTRRQQPTLLTGIVVTSAPASTNSPDVPGPAAPVGISIFGCAPDEAELFRRLSGRLGMVPAITASPLSASTVDLVAGNRCVSVGHENPIDGATLRRLRDVGVAYLSTRSTGVDHIDAESAASVGIAVEGVAYSPDSVADHALLLMLAALRNARSTILRAESHDFRLNDQRGRELRDLTVGVVGTGRIGRAVIQRLRGFGCRILPLDGNADPAELDDLLERSDLVTLHAPLTASTRHLLDAGRLGRMRPGAILVNTARGGLVDTEALLAALEGGRLGGAALDVVEGEAGIFYSDRRRRPIEDEVFLRLQRLPNVLITPHTAYYTEHALLDIVRNTLLNTLEFEGHPHA
>Rc_sp_15-649-2-2
MTYDDRGVTQGKRDCAAPRQAQAHRTTRIKVGIIFGGACEEHPISVKSAREVASSLDAEKYDPFWIGITTGGDWLLCDGPDEGWESGTGIPTVVSPDRAVHGLLVMKHGEYETVRLDLVFPLLHGKLGEDGAIQGLLELAGIPYVGCDIQGSALCMDKSLAYVVAKSAEIATPNFWVVTENENVDSNQFRYPVFVKPARSGSSFGVSKVANQAELITAIDLARKYDSKVLIEEAVTGSEIGCAVLGERSGLIVGEVDRVDLSHGFFRIHQEDSPETGSENSTFVVPADIPDHSRRLVQETAEKIYRILGCTGLARVDMFLTNDGQVVLNEVNTMPGMTSYSRYPRMMAAAGLPLSNVIDRLITMASHRKERMANTESALPTALHARPQESAVATASGLTVYGCGRDEAALFSEMAQRHGVAPVFTDEPLSEANSRLAEGNRCISIGHKDRVTNPALLALSRSGVEYISTRSIGYNHIDCSYAASVGICVENVAYSPDSVADYTLMLMLMAVRNAKSVICRANTHDFRLSEVWGRELRDLTVGVIGVGRIGRAVIERLWGFGCRILAYDNLPTSAADYVSLDELLGESDIVTLHTPLNADTHHLLNCRRISRMKRGAFVINTGRGSLIDTSSLVDALEDRRLGGAALDVLEGEEGIFYADRRSTPIESAPFLRLHKLPNVVITPHVAYRTDHALNDMVENSILNCLNFERGNGCQ
>Rc_sp_MTM3W5.2
MSRLKVGVIFGGASEEHPVSIKSAREVARNLDTEKYEPFWIGITTGGEWKLCDGPDADWENRSARPAVLSPDRSVHGLLVMEQGGYETVRLDLVFPVLHGKLGEDGAIQGLLELAGIPYVGCDIQGSAVCMDKALAYTVAKSAGIATPTFWVVAENEKVDADHLRYPVFVKPARSGSSFGVSKVTREDELPNALSAARQYDSKVLIEEAVAGSEIGCAVMGELFGLITGEVDRVDLSHGFFRIHQEDSPETGSENSTFIVPADISDESRRLVQETAKVIYRTLGCKGLARVDMFLTDDGRVVLNEVNTMPGMTSYSRYPRMMAAAGLPISDMIDRLISMTMHGKKRMSYSDLGLINSEVIAERRIRALDDSSPSAVPTTGVRVFGCGHDEAVLFREMGTRLGLTPSITEEAVSETNAELARGNRCISVSHKTQIDNSTLLALSRVGVEYISTRSVGYNHIDVEFAASIGISVGNVDYSPDSVGDYTLMLMLMTVRHAKSIVRRADTHDYRLNDTRGRELRDLTVGVIGTGRIGTAVIDRLQGFGCHVLAHDSRPHASADYVPLDELLRQSDIVTLHTPLTADTHHLLDRQRIDQMKYGAYIVNTGRGPLLDTEALLSALESGRLGGAALDVVEGEEGIFYADCRRRLIENKALVRLQRLPNVLISPHSAYYTDHALNDTVENSLVNCLNFESGRTA
>Rc_sp_NEAU-CX67
MSRLKVGVIFGGASEEHPVSIKSAREVARNLDTEKYEPFWIGITTGGEWKLCDGPDADWENRSARPAVLSPDRSVHGLLVMEQGGYETVRLDLVFPVLHGKLGEDGAIQGLLELAGIPYVGCDIQGSAVCMDKALAYTVAKSAGIATPTFWVVAENEKVDADHLRYPVFVKPARSGSSFGVSKVTREDELPNALSAARQYDSKVLIEEAVAGSEIGCAVMGERFGLITGEVDRVDLSHGFFRIHQEDSPENGSENSTFIVPADISDESRRLVQETAKAIYRTLGCKGLARVDMFLTDDGRVVLNEVNTMPGMTSYSRYPRMMAAAGLPLTDVIDRLISMTLHGTKRMSYSDLGLIDSEVIAERHVRALDDSSPSAVPTTGVRVFGCGHDEAVLFREMGTRLGLTPSITEEAVSETNAELARGNRCISVSHKTQITNSTLLALSRVGVEYISTRSVGYNHIDVEFAASIGISVGNVDYSPDSVGDYTLMLMLMAVRHAKSIVRRADTHDYRLNDTRGRELRDLTVGVIGTGRIGTAVIDRLEGFGCRVLAHDSRPHASADYVPLDELLRQSDIVTLHTPLTADTHHLLDRQRIDQMKHGAYIVNTGRGPLLDTEALLSALESGRLGGAALDVVEGEEGVFYADCRRKLIENKALVRLQRLPNVLISPHSAYYTDHALNDTVENSLVNCLNFESGRTA
>Sp_antimicrobica_DSM_45119
MSRLKVGVIFGGACEEHPVSVKSAREVARNLDTEKYEPFWIGITTGGDWRLCDGPDADWENAATRPVTLSPDRSVHGLLVMGQEGYEAVHLDVVFPVLHGRLGEDGAIQGLLELSGIPYVGCDVQASAVCMDKSLAYTVAKSAGIATPVFSVVAESEEVDPDRLRYPVFVKPARSGSSFGVSKVTRAEELPSALSAARKYDSKVLIEEGVSGGEIGCAVLGELSGLVTGEVDRVDLSHGFFRIHQEDSPETGSENSTFIVPADISEESRQLVQETAKTIYRALGCEGLARVDMFLTDDRRVVLNEVNTMPGMTSYSRYPRMMAAAGVPLSDLIDRLISTALHGKKRMACSELGSIHSGAIADRRARAMAGSSPSAIPTALMVFGCSRDEAAVFREMGARLGASTTIVESAVCEANAELARGSRCISVNHKAQITDSTLQALSEAGVEYISTRSIGYDHIDLEHAERVGISVGNVAYSPDSVADYTLMLMLMAVRHAKSTIRRTDSHDYRLSEARGKELRDLTVGVVGTGRIGTAVIDRLRGFGGRVLAHDKPSHAGADYVPLDELIEQSDIITLHTPLTADTRHLLDRHRIERMKSGAYIVNTGRGPLLDTEALLSALESGRLGGAALDVLEGEEGIFYADCRNGQLENEALVRLQRLPNVLISPHSAYYTEHALRDIVENSLINCLNFENGRTA
>Sp_hirsuta_DSM_44795
MSRLKVGVIFGGACEEHPVSVKSAREVASNLDTEKYEPLWIGITTGGDWRLCDGPDEDWESAAARPVALSPDRSAHGLLVMGREGCEVVRLDVVLPVLHGRLGEDGAIQGLLELSGIPYVGCDVQASAVCMDKSLAYTVAESAGIATPVFSVVAEDEEVDPGCLRYPVFVKPARSGSSFGVSKVTRADELPSALSAARRYDSKVLIEEAVAGGEVGCAVLGELSGLVTGEVDRVDLSHGFFRIHQEDSPETGSENATFIVPADISEESRRLVQETAKTIYRALGCEGLARVDMFLTDDGRVVLNEVNTMPGMTSYSRYPRMMAAAGVPMPDLIDRLISTALHGKKRMACSELGSIHSGAIADRRDRAMAGTSTSAIPAVGLTVFGCSPDEAVVFREAGARLGASPTIVESAVCETNAELARGSRCISVNHKAQITAAALLALSEAGVEYISTRSIGYDHIDLDHAERVGISVGNVAYSPDSVADYTLMLMLMAVRHAKSTVRRTDSHDYRLNETRGKELRDLTVGVVGTGRIGTAVIDRLRGFGARVLAHDKPSHAGAEYVALDELIEQSDIVTLHTPLTADTHHLLDHHRIKRMKTGAYVVNTGRGPLLDTEALLSALESGRLGGAALDVLEGEEGIFYADCRNRQLGNEALVRLQRLPNVLISPHSAYYTEHALRDVVENSLINCLNFENGRTA
>T_halophyticus_DSM_45765
MSKLKVGIIFGGACEEHSVSVKSAREVAQHLDTDKYEPYWIGITTDGDWRLCVGPDADWENGAARPAVLSPDRGARGLLVRGSQGHEVVRLDLVLPVLHGGLGEDGAIQGLLELSGIPYVGCDIYASAICMDKALTYTVAKAAGIATPSFWVVADDEKVNPGCYPYPVFVKPARSGSSFGVSKVTEPDQLLPALNEARKYGWKVLIEEAVAGSEIGCAVLGTSFDLITGEVDRVDLSHGFFRIHQETSPETGSENSTFIVPADIAEESRQLVQEAARTIYRALGCTGLARVDLFLAGDHRVILNEVNTMPGLTSYSRYPRMMAAAGLPLSEVLDRLILMTLHGTKRMAFIEQGLIESGTFTQRHMRVIAGSPPSVSAPARITVFGCGKDEAVLFHELGARLGVSARIVESAVDETTAGLARGDRCISVSHKTRITDSTLLALSEIGVAYISTRSIGYNHIDLAYAERVGISVGNVAYSPDSVADYTLMLMLMAVRHAKSTIRRTDAHDYQLNAIRGKELRDLTVGVVGMGRIGTAVVDRLSGFGCRVLTNDGPSSSGDDHVPLDDLIVQSDIVTLHTPLTTETHHLLGRHRIERMRPGAYLVNTGRGPLVDTQALLSVLESGRLGGAALDVLEGEEGIFYADYRKRRLENEALLRLQRLPNVLISPHTAYYTDHALTDTVENSLLNCLNFERETTV
>Ak_spheciospongiae_EG49
MRIGIIFGGVSEEHPVSVKSAREIAEHLDADKYEPFWIGVTESGAWRLCDGPDPGWEDGGRPVVLSPDRSARGLLVLGRGEFEVIGLDLVLPVLHGKLGEDGAVQGLLELSGIPYVGCDVQSSALCMDKSLAYVVAGAAGIPTPDFRTVLADEDVDPEPLTYPVFVKPARSGSSFGVSKVTRREELPSAVRTARRYDSKVLIEGAVVGSEVGCAILGDGPDLIAGEVDRISLSHGFFRIHQESAPEIGSENSTVTVPADIPERTRSRVQEVAKAIYRALGCSGLARVDMFLREDGTVVLNEVNTFPGMTSYSRYPRMMAAAGIPLAEVVDRAVASALTGRSMTHSEPARAAACRTRSPAVRPFAAVAGTGITVYGCEQDEADLFREMAPRFGVRPTIVEAAVSEANAAVAAGNRCVSVSHKNRIPDRALRALSRAGVVYVSTRSAGCDHVDVEYANSVGITVGNVAYSPDSVADYTLMLMLMAVRGAKATIRRTDAHDYRLGDERGKELRDLTVGVVGAGRIGTAVMDRLRGFGCRVLAHDIRPTTPAERVPLDELLQQVDVVTLHTPLNADTHHLLDRRRIEGMKRGAYVVNTGRGPLLDTQALVSALESGGLGGAALDVLEGEEGIFYADRRNGSIENDLLLRLQGMPNVIISPHSAYHTDHALVDTVENSIVNCLDFESRKQHRT
>Kr_flavida_DSM_17836
MKIGILFGGVSEEHPISLKSAREVARSLDPERYEPYYVGITRGGAWMLCDGPDDDWENGTGRPAVLSPDRTVHGLLVLEQGRYETIRLDVVLPVLHGRLGEDGAIQGLLELSGIPYVGCDIPSSALCMDKSLAYVVARSAGIATPNFWTVAAKELPDADLTYPVFVKPARSGSSFGVSKVTQADDLPSAVEVASQYDSKVLIEQAVVGREIGCAVLGNGGDLVVGEVDHIALSHGFFRIHQESEPESGSDNSTAIVPADIPAASRTLVRDTAKAVYRALGCGGLARVDLFLTEDGAVVLNEVNTLPGLTSYSRYPRMMAAAGLSMGEVIDRVVSLALTGNKRMTSSEPAPAVRRTRSLASWLSSAVPGTGVTVYGCGPDEAVLFRQLAPRFGVAPTITEAAVSEATVELAAGNRCISVGHKTPITHRILDALSQAGVTYISTRSIGYNHLDVTYAESVGITVENVAYSPDSVADYTLMLMLMAVRHAKSTIRRADAHDYRLNDVRGKELRDLTVGVVGTGRIGAAVVDRLRGFGCLVLAHDNCPGVAAEYVPLDDLLHRSDIVTLHTPLTAETHHLLHRQRIEQLKQGAYVVNTGRGALLDTEALLSALESGRLGGAALDVLEGEEGIFYADCSGRRIDHDLLLRLQRLPNVLISPHTAYYTDHALSDAVENSLGNCVKFQSRKQQWI
>Str_coelicolor_A3(2)
LARLKVGIVFGGSSEEHAVSVKSAQEVARNLDTEKYQPFFVGITKDGAWRLCDGPGQDWENGDCRPVVLSPDRSVHGLLVLEQGQYRSVRLDVVLPVLHGTLGEDGATQGLLELSGIPYVGCDVQSSALCMDKSLAYVVARSAGIATPDFWTVTGDETIDPGRLTYPVFVKPARSGSSFGVSKVCRPEDLATAVESARRYDTKVLIEAAVVGSEVGCAILGNDPDLIVGEVDRIALSHGFFRIHQEEQPENGSENSTPVVPADIPTEKRSLVQETAKAVYRALGCRGLSRVDMFLKEDGEVVLNEVNTLPGMTSYSRYPRMMAAAGLPLSEVIDRTLSLALTGKLRMTFSSTSSAPPPSPLLPATRITVYGCGRDEAALFRRTAPRFGVEATLTEAAVSEENAEMAAGNQCISIDHKTPVTPATLRALHRAGVTYISTRSIGYNHIDVTYAAGVGISVENVTYSPAGVADYTLMLMLMAVRNAKSTVRRAELHDYRLNEIRGKELRDLTVGVIGTGRIGAAVVDRLRGFGSRVLAYGKRPTIAADYVSLDELLRSSDIVSLHVPLTPDTHHLLDQSRIRRMKSGAFVINTGRGPLIDTEALVPALESGRLSGAALDVIEGEEGIFYADCRNRTIESTWLPRLQKMPNVLISPHTAYYTDHALMDTVENSIINCLNFGSRKQHG
>Str_lividans_TK24
MAESDKLARLKVGIVFGGSSEEHAVSVKSAQEVARNLDTEKYQPFFVGITKDGAWRLCDGPGPDWENGDCRPVVLSPDRSVHGLLVLEQGRYRSVRLDVVLPVLHGTLGEDGATQGLLELSGIPYVGCDVQSSALCMDKSLAYVVARSAGIATPDFWTVTGDETIDPGRLTYPVFVKPARSGSSFGVSKVCRPEDLATAVESARRYDTKVLIEAAVVGSEVGCAILGNDLDLIVGEVDRIALSHGFFRIHQEEQPENGSENSTPVVPADIPTEKRSLVQETAKAVYRALGCRGLSRVDMFLKEDGEVVLNEVNTLPGMTSYSRYPRMMAAAGLPLSEVIDRTLSLALTGKLRLFRRTAPRFGVEASLTEAAVSEENAEMAAGNQCISIDHKTPVTPATLRALHRAGVTYISTRSIGYNHIDVAYAAGVGISVENVTYSPAGVADYTLMLMLMAVRNAKSTVRRAELHDYRLNEIRGKELRDLTVGVIGTGRIGAAVVDRLRGFGSRVLAYGKRPTIAADYVSLDELLRSSDIVSLHVPLTPDTHHLLDQSRIRRMKRGAFVINTGRGPLIDTEALVPALESGRLSGAALDVIEGEEGVFYADCRNRTIESTWLPRLQKMPNVLISPHTAYYTDHALRDTVENSIINCLNFGSRKQHG
>Str_sp_WAC04189
MDKLKVGIIFGGRSEEHPISIKSAQEVARNLDTEKYEPYYVGITKDGAWKLCDGPDAEWENGKCRAAALSPDSTVHGLLVRQQGQEGYETIPLDVVLPVLHGTCGEDGAMQGLLELSGIPYAGCDVQSSALCMDKSLAYTVAASAGIATPVFWTAAADQNIDPEQLTYPVFVKPARSGSSFGVSKVSRAEELQSAVETARQYDAKVLIEEAVVGSEIGCAILGNEPDLVAGEVDRIALSHGFFRIHQEESPETGSDNSTAIVPADIPAELRLLVQETAMAVYRTLGCSGLARVDMFLKEDGTVVLNEVNTFPGMTSYSRYPRMMAAAGVPLGQVLDRILSLALTRTSRMTYSEAPRIAIYGCDPDEAALFRELAPRFGVTPIITDAPVSEVNAELASGSRSISVGHKTPISNTTLLALGRAGVTYISTRSIGCNHIDVAYAGSVGIAVGNVSYSPDSVADFTLMLMLMAVRDAKSIVRRADVHDYRLNAGRGKELRDLTVGVIGTGRIGAAVVGRLRGFGCRILAHDSRPKTPAEYVSLDELLQQSDMVTLHAPLTPETYHLLNRRRIERMKQGALIVNTGRGALIDTEALVSALESGRIGGAALDVVEGEEGIFYADCRTRPKESKSLLRLQELSNVLISPHTAYYTDHALRDMVENSLINCLKFESGNQHG
>Str_xiamenensis_318
VKLGIVFGGRSEEHDVSVKSAREVARHIDPARYEPFFIGITRSGAWKLCADPGPGWDQGEGPSAVLSPDGTAGGLLVLERGRYGTVALDAVLPVLHGTHGEDGAIQGLLELSGIPYAGCDIQSSALCMDKSLTYLVARSAGIATPEFRVVTAGESVDAERLGYPVFVKPARSGSSFGVSKVTRADELPAAVETARRYDSKVLIEGAVVGGEVGCAVLGNGPEPITGEVDRMALSHGFFRIHQEDDPESGSENSTPLVPADIPAASRDLVRETAKRVYRALGCGGLARVDMFLTDEGTVVLNEVNTLPGLTSYSRYPRMMEAAGIPLSAVIDRVVSLALTGEARAVNDREPTRATLRRSRSPAVSPSSGPGITVYGCDADEAALFRELAPRLGVTPTITGAPVSGATAGSVNGNRCVSVGHRHRISRPALAALSRAGVRYISTRSIGYDHIDVEYAARLGLSVENVRYSPDGVADYTLMLILMAVRGAAPMVRRTDRHDYRLPDRRGRDLRDLTVGVLGAGRIGTAVLDRLRGFGCRVLAHTNRGAGAGNVPLPEVLRHSDVVTLHTPLTAATHHLLDRDRIGLLKHGAFVINTGRGALIDTDALVSALESGRVGGAALDVVEGEEGIFYADHRDRPPDTASLVRLQRLQRMPNVLISPHSAYYTERALRDTVENSLINCLTFESDHHHG
>Cls_acidiphila_DSM_44928
MDKLNIGIMFGGCSEEHPISVKSAREVAKNLDTSKYEPFYIGITRDGAWRLCDGPEENWENGASRPAVVSPDRGAHGLLVLDQGRYEAIRLDLVLPVLHGKLGEDGAIQGLLELAGIPYVGCDVQTSVLCIDKTLTYLVIQNEGIATPRFWTLTPDEKIDPNELPYPVFVKPARSGSSFGVSKVSGKDELSGAIEEARLYDAKVLIEEAVVGSEIGCAVLGTGEDLLVGEVDRVALTHGFFKIHQESAPETGSENATFIVPADIPAQSRALIQETAKLVYRALGCRGLSRVDFFLKEDGTVVLNEVNTLPGLTSYSRYPRMMAAAGFPMSEVIDRLVAVTIAGDLRMTSSPTLPTPGITVYGCGQDEAVLFRALATRFGFVPTITEAAVSEANAELASGNRCISVGHKTQITDATLLALSRVGVTYISTRSIGYNHLDVGFANSVGISVENVSYSPDSVADYTLMLMLMAVRHAKSLVRRTDVHDYRLHDVRGRELRDLTVGVVGTGRIGAAVVDRLKGFGCRVMAHDRNPESVAGYAPLDELLRHSDIVTLHTPLTAETHHLLNSERIEQMKPGVFIVNTGRGSLLDTEALLQALESGRLGGAALDVLEGEEGIFYADCRDRVIESKTLLRLQELPNVLVSPHTAYYTDHALSDTVENSIINCLRFESGNHHG
>Str_chrestomyceticus_JCM_4735
VNRLKIGVIFGGSSEEHFVSVKSAQEVAKNLNTDIYEPYWIGITQSGAWKLCDLPGADWENGRARPVVLSPDRSVHGLLVLEQGRCETIRLDLILPVLHGTLGEDGAVQGLLELSGIPYAGCDIQSSALCMDKSLTYTVARSAGIATPDFRVVTGNGKADAGRLPYPVFVKPARSGSSFGVSKVAGAEGLPSALDAARQYDSKVLIEEAVDGSEVGCAILEGPSTLTAGEVDRVALSHGFFRIHQEDSPETGSENSTFIVPADISEASRRLVRESAKTVYRALDCQGLARVDMFLKEDGQVVLNEVNTLPGLTSYSRYPRMMAAAGLPLSDVIDRLVSVTLHRKKRVTPTVTKEAVSEANVGLAAGNRCVSVGHKTRVTRATLTALSRVGVEYLSTRSVGCDHIDVSCAESVGISVGNVEYSPDSVADYTLMMMLMAVRHAKATIRRADAHDYRLSGIRGKELRDLTVGVVGTGRIGTAVIDRLRGFGCRVLAYDSRTKTSAEHVRLDELLRHSDVVTLHTPLTAETRHLLNRRRIERLKHGAFLVNTGRGPLIDTDALLPALESGRLGGAALDVLDGEEGIFYSDCRNKPIENRSLLRLQELPNVFISPHTAYYTDHALRDTVRNSIINCLDFESGKT
>Str_scabrisporus_NF3
VTETRIGIIFGGSSEEHPISVKSAQLVAKNLDPEKYLPFYIGITKSGGWKLCDGPDADWEDGDCRPVVLAPDPGVHGLLVLEAGRYETIRLDVVLPVLHGKLGEDGAPQGLLELSGIPYVGCDIQSSALCMDKSLAYAVAAGAGIDTPNFITVTADEKVDADGIVYPAFVKPARSGSSFGVGKVSRPEELADAIAAARRYDSKILIEEAVVGSEVGCAILGNDPELITGEVDRIALSHGFFKIHQEATPENGSDNSTPIVPADIPATSRARVQETAKAIYRALGCRGLARVDMFLTAAGSVVLNEVNTLPGLTSYSRYPRMMAAAGFPLSEVIDRLVSLAIEGKNRITIYGCERDEAALFREMSPRFDVVPTITAAAPSEANIELASGNRCISVGHKTRIADATLLALGRAGVAYISTRSIGYNHIDVKYAESVGISVGNVRYSPDSVADYTLMLILMALRNARSIIRRADAHDYSPNDVRGKELRDLTVGVVGTGRIGAAVVDRLRGFGCRIVAHDTTPKIAADYVDLDELLRVSDIVTLHTPLTADTHHLIDARRIERMKNGALIVNTGRGALIETEALIAALERGGLGGAALDVLEGEEGIFYADRRDKPVESKSLLRLHALPNALISPHTAYYTDHALRDTVENSIVNCLKFESGDQRD
>Str_sp_Ag82_G5-5
MARLKVGVIFGGCSEEHPVSVKSAQEVARNLDLEQYEPFYVGITKSGAWKLCDGPGADWEAGGSRPALLSPDRSVRGLLVLDQGRYETIGLDLVLPVLHGKLGEDGAMQGLLELSGIPYVGCDVQSSALCMDKSLAYLVARSAGIATPNFWTVVAHESIDPEQLTYPVFVKPARSGSSFGVSKVSGKEELLSAVETARRYDSKVLIEEAVVGSEIGCAILGNELDLFAGEVDHISLSHGFFRIHQEDEPESGSENSTPIVPADIPAESRSLVQETAKTVYRALGCTGLSRVDMFLRGDGEVVLNEVNTLPGLTSYSRYPRMMAAAGLPLSEVIDRMVSLALTGKIRMTDSDNEPSRITMYGCGPDEAVLFRELASRFDITPTITDAPVSTATYELASGSRCISVGHKTHITNAALHALGQIGVRYISTRSIGCNHIDVDYAGSIGISVETVSYSPDSVADYTLMLMLMAVRDAKSIIRRTDLHDYRLSDLRGKELRDLTVGVIGTGRIGTAVMDRLRGFGCRILAHDNRPKAAADYVPLDELLKLSDLVTLHAPLNAETRHLLDRRRMEQMKHGALIVNTGRGALIDTEALVEALESGRLGGAALDVLEGEEGIFYADRRDRPIDSKPLLRLQSLPNVLISPHTAYYTDHALSDMVENSLTNCLKFESRSQHG
>Str_varsoviensis_NRRL_B-3589
MRKVKVGILFGGCSEEHPVSVKSAHEVAKSIDLDKYEPLYIGITRSGEWKLCDSPGPDWESGDCRTAVLSPDRSVRGLLVLEEGRYSTIGLDVVLPVLHGKLGEDGAVQGLLEIAGIPYAGCDVQSSAICMDKTLAYRIVRDAGIATPDFWTVAADEKADPERLTYPVFTKPARSGSSFGVSKVSGKEELLPAVEAARQYDAKVLIEEAVVGSEVGCALLGNEGELIAGEVDRVALSHGFFHIHQEQDPEHGSENSTFIVPADIPAEARSLVQATAKAVYRALGCDGLARVDLFLKEDGSLVLNEVNTFPGLTSYSRYPRMMAAAGLTLTDVIDRLVALALAGRARITVYGCEKDEAALFRAMAPRVGVSPTITAAPATEANAALAAGNRCVSVSHKTDITPATLLALSRAGVAYISTRSVGRDHIDVEYAARVGISVGNVAYSPDSVADYTVMLMLMAIRHAKSVIRRADVHDYRLSEFRGRELRDLTVGVVGTGRIGTAVMDRLRGFGCRILAHDGRADGRVTGGAGKGAASVTERGAEHVPLDRLLRQSDIVTLHTPLTAGTHHLLNRRRVERMKYGAFVINTGRGALVDTEALMSALESGRLGGAALDVLEGEEGIFYADCRDRPIDSKALLRLQELPNVIVSPHTAYYTDHALRDTVENSLINCLEFESGNEHA
>Aer_sp_Root236
MTRLKIAVLFGGSSEEHPISVKSAQEVAKSLDPERYEPFFVGITTSGAWTLCDGPQPGWESAGTPVILSPDSSTRGLLALDGDSYRTIPLDLVFPVLHGKRGEDGAIQGLLELTGIPYVGCDVPSSALCMDKSLAYVVAASAGIATPNHWVVAANENIEPDGLTYPVFVKPARSGSSFGVSKVSSKAELLSAVVTAKQYDSKVLIEEAVVGSEVGCAILSERFGLVAGEVDRIALTHGFFRIHQEATPEQGSDNSTPIVPADISDDARARVQETAKRIYRALGCKGLARVDMFLKDDGTVVLNEVNTLPGLTSYSRYPRMMAAAGLPLTEVIDRLVDRTLQGTRRLSPRLRVTSTITDEPVTADNLGLAAGNRCISVGHKSRIDHSLLLALSAVGVEYVSTRSIGDNHIDVAYAESIGITVGTVAYSPDSVADYTLMLILMALRHATSVVRRADLHDYRLHETPGRELRDLTVGVVGTGRIGAAVIDRLHGFGSRVVAHDLRSTTSAEYLTFDELLRVSDVVTLHTPLTPATHHLLDARRLEQMKPGAVIVNTGRGPLLDNSALATALESGRLGGAALDVVEGEEGVFYADCRHRPIASTPLARLQELPNVLISPHTAYFTDHALADAVEDSLTHCLTYESEHP
>Ksp_aureofaciens_NRRL_B-2658
MNRLKVGIVFGGSSEEHPVSVKSAQEVAKNLSTDKYEPYWIGITQSGAWKLCDVPSADWEKEGARPVALSPDRSVHGLLILEQGRFEAIRLDFVLPLVHGALGEDGALQGLLELSGIPYAGCDVQSSAICMDKSLTYTVAKSAGIATPNFRVVAGNEKVDAEQLPYPVFVKPARSGSSFGVSKVAGKEDLPGALDAARQYDSKILIEEAVVGSEIGCAILGDPSSPIAGEVDRVALSHGFFRIHQEDSPETGSENSTFIVPADISEESRRLVQESAKTIYRTLGCQGLARVDMFLKEDGQVVLNEVNTLPGMTSYSRYPRMMAAAGLPLSDVIDRLVSITLNRKKRMAPRFGVVPTITKAAVCEANVGLAAGNRCISIGHKTHVTRATLMALSRVGVEYLSTRSVGCDHIDVSYAKSVGISVGKVAYSPDSVADYTLMLMLMAVRHAKATLRRADAHDYRLSEIRGKELRDLTVGVVGTGRIGTAVIDRLRGFGCRVLAYDNRHKTSADYVPLDELLQHSDIVTLHTPLTAETRHLLDRRRIEQMKHGAFIVNTGRGPLIDTEALLPALESGKLGGAALDVLDGEEGIFYTDCRNKPIENRSLLRLQELPNVFISPHTAYYTDHALRDTIRNSIVNCLHFESGNT
>Str_sp_WAC_01438
MDRLKVGIIFGGCSEEHPVSVKSAREVARNLDVEKYEPFYIGITQSGDWRLCDGPDADWEKGDCRPAVLSPDRSVRGLLVLDQGRYETLALDVVLPVLHGKLGEDGAIQGLLELSGIPYIGCDIQSSALCMDKSLAYLVAGSAGIATPNFWTVTADKNIDPDRITYPVFVKPARSGSSFGVSKVSRKEELLSAVETARQYDSKVLIEEAVAGSEIGCAILGNELDLITGQVDRIALSHGFFRIHQEDRPETGSDNSVAIVPADIPEESRSLVQEKAKAVYRALGCRGLARVDMFLKEDGEVVLNEVNTFPGMTSYSRYPRMMAAADLPLAEVIARLVSLALTGKLRMTCSEPARKTAGRPRSPANSCSSAAPATGITVYGCGQDEAALFREMAPRFGATVTLTDAAVSEANTGLASGNRCISVGHKTRITNPALLALSRAGVTYISTRSIGCNHIDVEYAASVGISVENVVYSPDSVADYTLMLMLMAVRNAKATVRRSDRHDYRLNEVRGKELRDLTVGVVGTGRIGTAVVERLRGFGGRILACDRRPKTAADYVSLDELLRLSDIVTLHAPLTTDTHHLLGRQRIEQMKHGAFIINTGRGSLIDTQALVSALENGRLGGAALDVIEGEEGIFYADCRNKRIESKALLRLQEMRNVLITPHTAYYTDHALRDTVENSITNCLTFIRRNQHG
>Str_vitaminophilus_ATCC_31673
MARLKVGIIFGGCSEEHPVSVKSAREVARNLDVEKYEPFYIGITQGGDWRLCDGPDTDWEKGNYRPAVLSPDRSVRGLLVLDQGRYETIALDVVLPVLHGKLGEDGAIQGLLELSGIPYIGCDIQSSALCMDKSLAYLVAGSAGIATPNFWTVTADKNIDPDRITFPVFVKPARSGSSFGVSKVSRKEELLSAVETARQYDSKVLIEEAVAGSEIGCAILGNELDLIAGQVDRIALSHGFFRIHQEDRPETGSDNSVAIVPADIPEESRSLVQEKAKAVYRVLGCRGLARVDMFLKEDGEVVLNEVNTFPGMTSYSRYPRMMAAADLPLAEVIARLVSLALTGKLRMAYSEPARKAADRPRSPANSSSSAAPATGITVYGCGQDEAALFREMAPRFGVTVTITDAAVSEANTGLASGNRCISVGHKTRITNPALLALSRAGVTYISTRSIGCNHIDVEYAASVGISVENIAYSPDSVADYTLMLMLMAVRNAKATVRRSDRHDYRLNEVRGKELRDLTIGVVGTGRIGTAVVERLRGFGGRILACDRRPKTAADYVSLDELLRLSDIVTLHAPLTTDTHHLLGRQRIEQMKHGAFIINTGRGSLIDTEALVSALENGRLGGAALDVIEGEEGIFYADCRNKRIESKALLRLQEMPNVLITPHTAYYTDHALSDTVENSMANCLKFERRNQHG
>Al_iranicum_IBRC-M_10403
MKIGIIFGGSSEEHPISVKSAQEVAKHLDTEKYEPFFIGITKSGVWKLCDGPDANWEDGNCRPAVLAPDRGVRGLLVLDQGRYKTIGLDLVLPVLHGKLGEDGAMQGLLELSGIPYVGCDVQSSALCMDKSLAYTVARGAGIATPNFWIVSGNESVDPEQLAYPVFVKPARSGSSFGVSKVHRKEGLASAVATARQYDSKVLIEEAVVGSEVGCAILGNGPDLIAGEVDQIVLSHGFFRIHQESAPESGSENSTAVVPADIPAESRLLVQETAKSIYRALGCRGLSRVDMFLKEDGEVVLNEVNTLPGMTSYSRYPRMMAAAGLSLSDVIDRMVALALAGEAMGITVYGCGRDEGLLFREMGPRFGVVPTVVEAGVCGDNAELARGNRCVSVGHKSYVGKDALFALREVGVAYISTRSIGYNHIDVAYAESVGISVENVNYSPDSVADYTVMLMLMAVRNAKSIISRADAHDYRLNDVRGKELRDLTVGVIGTGRIGAAVMDRLRGFGCRIVAYDSRPTAAADYVALDDLLHQSDIVTLHTPLNADTRHLLNRHRIARLKHGAFIVNTGRGGLLDTEALVAALESGRLGGAALDVLEGEEGIFYADRRGEPIDSEWLVRLQRLPNVLVSPHTAYHTEHALRDTVENSIVNCRNFVSRKQHWI
>Am_mediterranei_RB
MNRLKVGIIFGGASEEHPVSVKSAQEVARHLDTGKYEPFWIGITKDGAWKLGDGPGESWEAGRTVVLSPDRSVPGLLVLEDGKYETIGLDVVLPVLHGKLGEDGAMQGLLELSGIPYAGCDVPSSALCMDKSLAYVVAASAGIATPKFRTVLAGDDAGAFTYPVFVKPARSGSSFGVSKVSGREELAAAISTAAQYDAKVLIEEAVVGSEVGCAVLGNGRELFAGEVDRIALSHGFFRIHQEEQPESGSENSTPIVPADVPAETRARVQQTAKAIYRALGCKGLARVDMFLTDDGTVVLNEVNTLPGLTSYSRYPRMMAAAGVPLSALIDRLVSLAMTGAARMTIYGCAPDEAVLFREMAPGFGVTPTITGAAVSEANAALAAGNRCVSVGHKTPLTRRTLLALSRVGVTYVSTRSVGYDHIDVGYARSVGISVGNVAYSPDSVADYTLMLMLMLVRDAKSVIRRAEEHDYRLNDVRGKELRDLTVGVVGTGRIGSAVVGRLRGFGARVVAHDCCPQAGLDYVELDELLRLSDIVTLHTPLDAGTHHLLDRRRLERMKPGAFVVNTGRGPLLDTEALVAALENGRLGGAALDVLEGEEGVFYADCRDRPVDSDLLVRLQKLPNVLISPHTAYYTDHALGDTVENSIINCLNFESGKRHE
>Am_pretoriensis_DSM_44654
MDKVKVGIIFGGSTEEHPVSVKSAQEVAKHLDLDKYEPYWIGITRAGAWLLCDGPGWENSRPAVLSPDRGVHGLLVLDDGKYETIRLDVVLPLLHGRLGEDGATQGLLELAGVPYAGCDVQSSALCMDKSLTYLAVKAAGIATPRFRTVTADEKVDPDQLTYPVFVKPARSGSSFGVSKVTREEELAGAVDIARQYDSKVLVEEAVAGSEIGCAVLGDGPDLRTGELDRVALSHGFFKIHQEDDPESGSENSTFIVPADIPDEARSLVLETAKAVYRALGCRGLSRVDMFLKADGTVVLNEVNTLPGLTSYSRYPRMMAAAGISLGDVLDRVISPALKGNPRMTDTALGITIYGCEPDEAALFRELAPRCGVVPTITGAAVSEANVVLAHGNRCVSVAHKTAITNATLSALGRAGVRYLSTRSIGFDHLDVDHAKRVGIEVGNVAYSPDSVADYTVMLMLMVARNVKALLRRTDVYDYRLHDVRGKELRDLTVGVVGTGRIGVAVLDRLRGFGCRVLAYDIRPRNSADYTSLDELLQLSDVVTLHTPLTADTHHLLDARRIARLKRGAVVVNTGRGPLLDTRALVEALESGRLGGAALDVLEGEEGVFYADHRTDPPDSDLLVRLQSLPNVLISPHTAYYTDHALRDTVENSLINCLTFESELRHG
>Am_rifamycinica_DSM_46095
MARLKVGIVFGGWSEEHPVSVKSAQEVAKHLDAAKYEPFWVGITRNGAWKLCDGPEAGWEDGKTVALSPDRSVPGLLVLDDGKYETIGLDLVLPVLHGKLGEDGAIQGLLELSGIPYAGCDIQSSALCMDKSLAYVVARSAGIATPNFRTARVGDEVTGLTYPVFVKPARSGSSFGVSKVSHAEELPAAVKTAAQYDEKVLIEEAVAGSEVGCAILGRGEDLFAAEVDRVALSHGFFRIHQEDTPESGSENATFIVPADIPAETRARVQETAKAIYRALGCGGLARVDMFLTDDGTVVLNEVNTLPGLTSYSRYPRMMAAAGVPLAELIDRIVAGTARMTVYGCAPDEALLFRELAPRFGVKPTITDAAVSEVNVGLAAGNRCVSVGHQAPVANETLRALSRVGVAYVSTRSVGFDHIDVEYARSVGISVGNVAYSPDSVADYTVMLMLMLLRDAKSVIRRAEEHDYRLNDVRGKELRDLTVGVVGTGRIGAAVVGRLRGFGSRVVAHDSRPQDGIDYVELDELVRLSDIVTLHTPLNAGTHHLLDRRRLELMKAGAFVVNTGRGPLLDTEALVSALENGRLGGAALDVLEGEEGIFYADRRGKSVESDLLVRLQKLPNVLVSPHTAYYTDHALSDTVENSIINCLRFESGKRHG
>Am_sp_KNN50.9b
VDRLKVGIIFGGASEEHPVSVKSAQEVAKSLDLEKYEPFYIGISVSGAWLLCDGPGPDWENGNCRPVVLSADRSVRGLLVLEQGRYRTISLDVVLPVLHGKLGEDGAIQGLLELSGIPYAGCDVQSSALCMDKSLTYTIVRSAGIATPNFWTVMADESIDVGPLTYPVFVKPARSGSSFGVSKVERKEELPDAVETARKYDSKVLVEEAVAGSEIGCAVLGNDLDLVTGEVDRVALSHGFFRIHQEDNPESGSENSTFIVPADIPAESRSLVQETAKEIYRVLGCRGLARVDMFLTDDGSVVLNEVNTFPGLTSYSRYPRMMAAAGLPLAEVIDRMVSLALTGNMTDREPARTAARRGRSLGSSSAAPATGITIYGCEPDEAVLFRELAPRFGVLPAITEAAVSEANAELASGNRCISVGHKTPVTESALRALSEAGVRYISTRSVGYDHIDVKYAESVGISVENVGYSPDSVADYTLMLMLMVVRNAKSVIRRADVHDYRLDEVRGKELRDLTVGVVGTGRIGAAVIDRLRAFGCRILCYDIRPSSAAGRVPLDELVQLSDIVTLHTPLTADTHHLLNRRRIERMKHGAFVINTGRGALVDTEALVAALDSGRLGGAALDVLEGEEGIFYADCRDKPIEHKLLLRLQELPNVLVSPHTAYYTDHALSDTVENSLVNCLKFESRDQRG
>Am_mediterranei_S699
MNRLKVGIIFGGASEEHPVSVKSAQEVARHLDTGKYEPFWIGITKDGAWKLGDGPGESWEAGRTVVLSPDRSVPGLLVLEDGKYETIGLDVVLPVLHGKLGEDGAMQGLLELSGIPYAGCDVPSSALCMDKSLAYVVAASAGIATPKFRTVLAGDDAGAFTYPVFVKPARSGSSFGVSKVSGREELAAAISTAAQYDAKVLIEEAVVGSEVGCAVLGNGRELFAGEVDRIALSHGFFRIHQEEQPESGSENSTPIVPADVPAETRARVQQTAKAIYRALGCKGLARVDMFLTDDGTVVLNEVNTLPGLTSYSRYPRMMAAAGVPLSALIDRLVSLAMTGAARMSEPALGMTIYGCAPDEAVLFREMAPGFGVTPTITGAAVSEANAALAAGNRCVSVGHKTPLTRRTLLALSRVGVTYVSTRSVGYDHIDVGYARSVGISVGNVAYSPDSVADYTLMLMLMLVRDAKSVIRRAEEHDYRLNDVRGKELRDLTVGVVGTGRIGSAVVGRLRGFGARVVAHDCCPQAGLDYVELDELLRLSDIVTLHTPLDAGTHHLLDRRRLERMKPGAFVVNTGRGPLLDTEALVAALENGRLGGAALDVLEGEEGVFYADCRDRPVDSDLLVRLQKLPNVLISPHTAYYTDHALGDTVENSIINCLNFESGKRHE
>Cb_woesei_DSM_4684
MHRLKTGVIFGGCSEEHPISVKSAQEVARHLDPARYEPFYIGITTSGAWKLCDGPDADWENGRCRPATLSPDRSARGLLVLEYGRYETISLDVVLPVLHGKLGEDGAMQGLLELSGIPYAGCDVQSSALCMDKSLTYTVARAAGIATPRFWTVTANEHVDPDQLPYPVFVKPARSGSSFGVSKVSGRDELPGALDVARRYDSKVLVEEAVVGSEIGCAILGNGLDLLAGEVDQIALSHGFFRIHQEDEPERGSDNSSVTVPAAISQEARALVQETAKAAYRALGCRGLSRVDMFLTADGDVVLNEVNTLPGMTSYSRYPRMMAAAGLPFAEVIDRIVALALTGDGRMIRSEPAPPAARRIRSPASSPSSAASTTGITVYGCGEDEAAVFGAMAPRLGVVPTITEEAVAEGTVDLARGNRCISIGHKTHVTNSTLRALSEAGVRYISTRSVGCNHVDVHHARSVGIAVETVAYSPDSVADYTLMLMLMAVRHAKSVIRRADVHDYTLSGIRGKELRDLTVGVIGTGRIGGAVIDRLSGFGCRTLAHDTRPTTAADYVALGALLEQSDIVTLHTPLTAETHHLLDRRRIERMKHGAVVVNTGRGALVDTEALVSALERGSLGGAALDVLEGEEGIFYADCSDRPIESPLLLRLHTLPNVLITPHTAYYTDHALSDTVENSLINCLRFEGRDQHA
>Dab_aerilata_DSM_27393
VNRIRIGVLFGGASEEHPISVKSAIEVAENLDPERYEPIYLGITRDGAWRWCDRPAAGWEDGDSRPVVLSPDPETHGLLVLDGATHETVRLDLVFPVLHGRHGEDGAVQGLLELSGIPYIGCDVPGSALCMDKALAYTVAGAAGIPTPTFSIVTAGEEVDPDVFAYPVFVKPARSGSSFGVSKVTRGEGLAAAVATARQYDSKVLIEEAVVGIEVGCAILGDDPDLVVGEVDRIALSHGFFRIHQEDAPESGSENSTPIVPADIPATTRARVRDTAVAIYRTLGCRGLARVDMFLTDAGTVMLNEVNTLPGLTSYSRYPRMMAAAGMSLADVIDRAASAAMAGSRRMIHSDTAPPAAPGRVPDAAVPEPGTTIGMTVYGCAPDEAALFRELAPRLGLEPTITASPLSEHTVALASGHRCISVGHKTRVTEPVLDALSRAGVAYISTRSAGYDHIAVEHAHRLGIRVENVAYSPDSVADHTLMLMLMAVRHARPVLRGVDEHDYRLHGMRGRELRDLTVGVVGTGRIGTAVITRLRAFGCRILTYDLRDRNSDARDTLDELLERSDIVTLHIPLTAATHHLLDAERIRRLKRGAFVVNTARGPLVDTEALIAALERGRLGGAALDVVEGEEGVFYVDLRGRMPADTPLARLQALPNVVVTPHVAFHTDHALTDTVANTIINCLRFEGREHR
>Gm_artemisiae_CGMCC_4.7067
MARLRIAVLFGGASEEHPVSVKSAREVAKHLDTAKYEPLYVGITEGGEWRLCEGPEGDWERDSRPAVLSPDRGVHGLLVLDHGKYEEVRLDAVVPVLHGRYGEDGSVQGLLELSGIPYAGCDIAGSALCIDKSLTYLVARSAGIAVPEFRIVAEGEEPDPASLRYPVFVKPARSGSSFGVSKVSGPEELAGAMAEARRYDAKVLVEEAVDGAEIGCAILGSGPDLVAGEVDRIALTHGFFRIHQEERPETGSDNSVAIVPADIPAASRTLVQETAKAAYRALGCKGLSRVDMFLTEDGGVVLNEVNTLPGMTSYSRYPRMMAASGLDMGAVLDRMIALALTGTGRMEIRIRPDNTDGSRLLAMTESEPARIAVFGCGPDEADAFRALADRIDPVLTDAPVTEANVALASGARCISIGHKTRVSSATLLALKRAGVEYISTRSVGCNHVNVKYAESIGITVENVAYSPDSIADYTLMLMLMVLRNARSTVLRADVHDYRLYEERGRELRDLTVGVVGTGRIGAAVLDRLRGFGCRVIAFDKRPKADAEYLPLDRLLRESDVVTLHTPLNAGTHHLLDRGRIHRLKPGAVVVNTGRGPLIDTEALVPALEAGRLGGAALDVIEGEEGVFYADRRDRLVGNNALERLQKLPNVIISPHTAYYTDRALRDTVEHSVAGCLRYEEKRNQHG
>Gm_sambucus_CGMCC_4.3147
MDKLHIAVLFGGTSEEHPVSVKSAREVAAHLDPDRYRPCYIGITKAGAWRLCDAPAPGWEDGDHRPAVLSPDRAAPGLLVLDDGKYESVRIDAVLPVLHGRHGEDGAIQGLLELSGIPYAGCDIQSSALCMDKSLAYTVARAAGIATPRFWTVRGEGDVDPGALPYPVFVKPARSGSSFGVTKVHAEDELAEAVATARRYDAKVLIEEAVHGSEIGCAVLGDGADLVTGECDRIALSHGFFRIHQEDAPETGSENSTPIVPADIPDAARDLVRDTAKAVYRALGCGGLARVDMFLTDDGRAVLNEVNTMPGMTSYSRYPRMMAAAGLPLADVLDRMISLALGKDRMTDSEPGGPPTGITVYGCGADEAELFRELAPRLGAVPTIAAAPVSEANIELAQGNRCISIGHKTRVTSATLLALRRAGVRYVSTRSIGFNHVNVKYAESVGITVGNVAYSPDSVADYTIMLMLMAIRHAKPVVLRAEVHDYRLHETRGRELRDLTVGVVGTGRIGAAVVDRLRGFGCRVLAHDNRPKTDAEYVALDDLLRRSDIVTLHTPLNAGTHHLLDRHRIERMKPGAVVVNTGRGPLLDTEALVRALEGGRLGGAALDVVEGEEGVFYADRRGDPVGSKPLLRLQELPNVIISPHTAYYTDHALRDTVEQSIANCLGFESGNRHG
>Ml_soli_DSM_21800
MARLKLGIIFGGVSEEHAISVKSAREVAAQLDSTRYQPFFIKIGTDGGWRLCDGPDDQQPGSTVTLSPDRGVHGLVILERGRYRSVRLDVVLPVLHGKLGEDGAIQGLLEIAGIPYVGCGIQSSALCMDKSLAYTVVRSAGIATPDFRVLAAGEDPDPERLDYPVFVKPARSGSSFGVSKVSHPEELSTAVKTARQYDCTVLIEAAVIGSEVGCAVLGNGTDLIVGEVDRIALSHGFFRIHQEDAPEIGSENSTPIVPADIAPRTRALVQRTAQAIYRALGCRGLARVDMFLTADGSIILNEVNTLPGLTSYSRYPRMMAAAGLSLGDIIDRTIALALAADQGEVRHDEGMSFSQPELTVSRRARPPVTPARATSTIAVTIYGCDPEEAARFRAAAPRFGVLPVITAVAPSEATSDLAIGSRCVSIGHKTTIDSRTLRCFRNAGVRYISTRSIGYNHIDVDDAAELGITVQNVTYSPDSVADYTLMLILMAIRHAKSMIRRTDAFDYRLGATRGRELRDLTVGVIGAGRIGSAVIDRLRGFGCRILVHDNHPSGHEQPGLDQLLQRSDVITLHTPLTAQTHHLLDRRRLARTKPGAIVVNTGRGALIDSAALLDRLRDGRLAGAALDVVEEEGGVFYTDCRDRPPRGAALRRLQGMPNVLISPHSAYYTDHALDDIVEHTLINCRNFGGGPHHG
>Mr_pocheonensis_Gsoil_818
VDKVRIAIVFGGRSEEHPISVKSAQQVAQHLDPERYEPFWIGITRAGAWRLCGGPSAGWEQSAGASVVLSPDTTAPGLLVLENGRCRTIEVDVVLPVLHGRLGEDGAMQGLLELSGLPYVGCDVPSSALCMDKSLTYLVVRAAGIATPRFWTVAAEEDLDADGLPYPVFVKPARSGSSFGVSKVIAKQDLADALRTAREYDDKVLVEEAVVGSEIGCAVLGNRSDLTTGELDRIALTHGFFQIHQESEPESGSDNSVAVVPADIPPDHRDLVRRTAEAVYRALGCTGLARVDLFLTPDGTVVLNEVNTFPGLTSYSRYPRMMAAAGMSFGDIIDRVVSLALTGRRAMPLTGRASTAPKGSPAVDASVVGSGPGVTAYGCSEHEERLFRELAPRLGVRSTLTRSPLTAKNLALAAGNRCVSVSHRTPVRGSVLSALSRVGVEYVSTRSIGCNHVDLAVAESVGITVGTVSYSPGSVADYTLMLILMLVRDARSVVSRSAGHDYRLNDVPGRELGDLTVGVIGTGRIGSAVVSRLRGFGCRVLTHDSRPTRHGHPVPLEELLEGSDVVTLHAPLAPDTHHLLDRRRIARMKPGACVVNTGRGALLDTHALVRALEDGHLGGAALDVLEHEDEIFYEDHRGTRIENEVVRRLQAHPNVLLSPHTAYFTDRAVRDMVTNSLLSCLDFESRNPRG
>Pr_muralis_DSM_45305
VDRLRIGILFGGASEEHPVSVKSAREIARHLDTERYEPFYVGITKDGAWKLCDGPGENWEDGRCRPAVLSPDRGVRGLLVLEHGRYETVGLDLILPVLHGKQGEDGAMQGLLELSGIPYAGCDVQSSALCMDKSLAYTVARSAGIATPEFWSVAANETIDPGRLTYPVFVKPARSGSSFGVSKVTARNELPSAVEVARQYDEKVLIEQAVAGSEVGCAILGNELELIVGEVDRIALSHGFFRIHQESEPESGSENATPIVPADIPAESRALVQETAKRVYRALGCRGLSRVDMFLKEDGSVVLNEVNTLPGMTSYSRYPRMMAAAGLSLGEVLDRLVALTLTGKLRLASAPSTAVPALGITVYGCEQDEAALFRELAPRFGVLPTITEQPVSEATVELARGNRCISVGHKTRITNATLRALERAGVRYVSTRSIGYNHVDVRYAESVGISVENVAYSPDSVADYTLMLMLMAVRNAKSVIRRADVHDYRLPEVRGRELRDLTVGVVGTGRIGAAVLDRLRGFGCRVLAHDSRPGVAADYVALDELVRQSDIVTLHTPLTADTHHLLDRRRIEQLKHGAVVVNTGRGALLDTEALVSALESGRLAGAALDVLEGEEGIFYADCRNQAPHSTTLLRLQELPNVLVSPHTAYYTEHALRDTVENSIANCLKFESGSQRG
>Tt_sp_HY188
MRRLRVGILFGGVSEEHAVSVKSAREIARNLDLARYEPFWIGITTGGEWRLCDGPVAGWEEGSTRRAMLSPDRSVHGLLVMGRNGYEALHLDLVFPLLHGKLGEDGAIQGLLELSGIPYVGCDIQSSAVCMDKSLAYTVATSAGIATPRFRVVTADDKVESGCIRYPVFVKPARSGSSFGVSKVTRAEDLPIALRAARQYDSRVLVEEAVAGDEIGCAVLGDRFSVITGEVDRVDLTHGFFRIHQESSPETGSENSTFIVPADISDESRQRVQDAAKAIYRALGCRGLARVDMFLTDDGQVVLNEVNTMPGMTSYSRYPRMMAAAGVPPSALIDSLISAALDGGRRMAERRPSAFATTEVTVFGCGDEEAVLFRDAGDRLGVSLTVTEAPACEANAALARGSRCISVNHKNRITDATLLALSGAGVEYISTRSIGYNHLDVAHARRLGISVGNVAYSPDSVADFTLMVTLMTVRHAKSSIRRADVHDYRLGATRGKELRDLTVGVIGTGRIGTAVIDRLQGFGSSLLAHDCQRHPDVDYVPLDELIAQSDIVTLHTPLTAETHHLLDRRRIELMKPGAYIINTGRGCLLDTEALLHALESGKLGGAALDVLEGEEGIFYADRRNKPIENDALLRLQLLPNVLISPHCAYYTDHALKDTIENSLTNCVEFESEKTP
>W_marianensis_DSM_44944
VARLRIGIIFGGCSEEHPVSVKSAQEVAKHMDLAKYEPFYIGITRSGVWRLCDSPEYGWETGDSRPALLSPDRSVHGLLVLDHGRYEIVGLDLVLTVLHGTLGEDGAIQGLLELSGIPYLGCDIQSSALCMDKSLAYTVARSAGIATPDFWTIDAQEDVDADRLPYPVFVKPARSGSSFGVSKVRGPGEISDAIAAARQYDSKTLIEEAVLGSEVGCAMLGTGGDVIVGEVDQITLSEGFFRIHQEANPESGSENSTVTVPANISAESRAHVQETAKSIYRALGCRGLSRVDMFLTDGGQVILNEVNTLPGLTSYSRYPRMMAAAGMPLSDVIDHMVSTTMAGALSMPYSKSVQQAVRRPTPVGSSTKAAPCVGITVYGCEHDEARLFEERALELGVAVTVTAATFSTSNAALAEGTRCISIGHKTPVSNPTLVALSQAGVEYISTRSIGYNHLDVEYAWRLGISVENVSYSPDSVADYTVMLMLMSVRDAKSVIRRTDVSDYRLSEVRGRELRDMTVGVIGTGRIGTAVMNRLRGFGSRILAHDTRPTVGFDYVDLDELVQQSDIITLHTPLDAGTHHLLDRERIGRMKRGAYIVNTGRGSLIDTEALVGALVRGDLGGAALDVVEGEEGIFYADCRTRSLGSTLLSRLQRMPNVIVSPHTAYYTDHALRDTVENSIVNCLRFEREHRG
>Er_mucosicola_NM66_B29
MSKLRVLVLFGGCSDEHDVSVKSAMNVAKSIDTEKYEPFYVGITRDGAWKLCERPCLGWEEQRLRAVALSPDKHTRGLLIADRRQCIIQNIDVAFPVMHGRYGEDGAIQGLFELAGIPYVGCGIASSAICLDKALTYAVASEAGVAVPEHVICAAENPSDAAPMDLPVFVKPARSGSSFGVSKVEQGGDFRKAVEAAAAFDEKVLVEREVRGSEVGCAVLGTGSDLVVGELDQIVLSHGFFRIHQESDPESGSENSEIRVPAEIAPEHHDRVIEVATSTFRALGCQGLARVDMFLCDDGRVVLNEVNTMPGLTSYSRYPRMMEAAGVSLTNLIDCLINLALKRGAMKTRSGLVMYGGLPDEAEAFERAFSNERLPIRFVEDEFAPDLACFAKDFAIVSVSHRANIGKMELSALKAAGVECVITRSVGTDHIDIQEARRLNMSIKTSPYSPGSVADFTLMLMLMVLRGVKAGFRNAREASQGSAVCGKELGDMTVGVIGPGRIGNAVLKRLEGFGCSVLICGREQSSTSVSLEELLASSDVVTLHVPLTAETHHLIGRKEMDAMKPGAVLVNTGRGALVEAEALVDALKERRLGGAALDVVEGENDDPSRNREMLRHLETLRAMPNVVITPHVAYFTDHAMEDMARSALRECREHEKEGGSDEQAQGFGPIRRVL
>Pvb_caecicola_DSM_22242
MSKLRVLILFGGCSDEHDVSVKSAMNVAKNIDTEKYEPFYVGITRDGAWKLCERPCLGWEEQRLRAVALSPDKHTRGLLIADRRQCIIQNIDVAFPVMHGRYGEDGAVQGLFELAGIPYVGCGIASSAICLDKALTYAVASEAGVAVPEHVICGAESPTAPMDLPVFVKPARSGSSFGVSKVEQDGDFRKAVEAAAAFDEKVLVEREVRGSEVGCAVLGTGSDLVVGELDQIVLSHGFFRIHQESDPESGSENSEIRVPAEIAPEDHDRVIEVATSTFRALGCQGLARVDMFLCDDGRVVLNEVNTMPGLTSYSRYPRMMEAAGVSLANLIDCLINLALKRGAMKTRSGLVMYGGLPDEAEAFERAFSNERLPIRFVEDEFAPDLACFAKDFAIVSVSHRANIGKMELSALKAAGVECVITRSVGTDHIDIQEARRLKISIKTSPYSPGSVADFTLMLMLMVLRGVKAGFRNARETSQESAVCGKELGDMTVGVIGPGRIGNAVLKRLEGFGCSVLICDREQSSTSVSLEELLASSDVVTLHVPLTAETHHLIGRKEMDAMKPGAILVNTGRGALVEAEALVDAIKERRLGGAALDVVEGENDDPSQNKEMLRHLETLRAMPNVVITPHVAYFTDHAMEDMARSALRECREHGKEGGRDE
>H_rhizosphaerae_DSM_101727
MKIGIVFGGCSEEHPVSVKSAQEVAKHLDAEKYEPYWIGITESGAWKLCDGPGADWENGDCRSVVLSPDRSVHGLLVLGAGQHETISLDVVLPVLHGKLGEDGAIQGLLELAGIPYVGCDIQSSALCMDKSLAYLVVSSAGIATPNFWTVTANENIDPDRLTYPVFVKPARSGSSFGVSKVSRKEELLSAVETARQYDSKVLIEEAVVGSEVGCAILGNDLDLVAGEVDQISLSHGFFKIHQESNPESGSENSTITVPADISAETRSLVQETAKAIYSALGCGGLARVDMFLLEDGTVMLNEVNTFPGLTSYSRYPRMMAAAGLPLAEVIDQAVSLALTGKVRVAYISTRSIGYNHIDVEYAESVGISVENVAYSPDSVADYTLMLMLMVVRNAKSMIRRADVHDYRLNEVRGKELRDLTVGVVGAGRIGAAVIDRLRGFGCRVLAHDKRRLRASVDYVPLDELLRRSDIVTLHTPLDAGTHHLLNRRRIEEMKRGAFIINTGRGALVDTGALISALESGGLGGAALDVLEGEEGIFYADCRDKTIESKQLVRLQELPNVIVSPHTAYYTDHALSDTVENSIANCRKFESRKQHWI
>Ja_alba_DSM_45237
MKRLKVGVVFGGVSEEHPISVKSAREVAANLDPRRYETIWIGITTTGAWTLCDGPGEGWEDGARPAVLSPDRGVHGLIVLDEGRYETIRLDVVLPVLHGKLGEDGAMQGLLELSGIPYAGCDVQSSAVCMDKSLAYVVAASAGIATPRFWTVLADEKPDGGALTYPVFVKPARSGSSFGVSKVTSEADLADAVDAARRYDSKVVIEEAVAGSEIGCAVLGNGTDLTVGEVDHIALSHGFFRIHQESTPESGSDNSTPIVPADIPAASRRLVQETAKAVYRALGCRGLARVDLFLRGDGTVVLNEVNTFPGMTSYSRYPRMMAAAGRPMADVLDRIVSLALEDHADDRMSQREPARTGITVYGCGPDEAALFRRLAPGFGVVPTITAEPPAEATAGLARGNRCVSVGHQHRVTNATLRALGRTGVGYVSTRSIGYDHIDVGYARSVGIAVGNVAYSPDSVADYTLMLMLMALRGAKSVLRRADVHDYRLGDVRGRELRDVTVGVVGTGRIGAAVVDRLRGFGCRVLARDRSPADVPLDRLLRHSDIVTLHTPLTADTRHLLDERRIGLLKDGAIVVNTGRGPLVDTEALLRALESGRLGGAALDVLEGEEGIFYADRRHRPIESKTWLRLQELPNVLISPHTAYYTDHALSDTVENSLINCVNFESGETA
>Ja_sp_DSM_45060
MNRLKVGVVFGGVSEEHPISVKSAREVAANLDPRRYETYWIGITTTGAWTLCDGPAEGWEDGARPAVLSPDRGVHGLLVLDEGRYETIRLDVVLPVLHGKLGEDGAMQGLLELAGLPYAGCDVQSSAVCMDKSLAYVVAASAGIATPRFWTVLADEKPDGGEFGYPVFVKPARSGSSFGVSKVTSEADLAGAVEAARRYDSKVVIEEAVAGSEIGCAVLGNGADLTVGEVDHIALSHGFFRIHQESTPESGSDNSTPIVPADIPAASRTLVQETAKAIYRALGCRGLARVDLFLRDDGTVVLNEVNTFPGMTSYSRYPRMMAAAGRPLADVLDRVVSLALEDHADARMSQREPARTGITVYGCGPDEAALFRRLAPGFGVVPTITAEPPAEATAGLARGNRCVSVGHQHRVTNATLRALGRAGVRYVSTRSIGYDHIDVGYARSVGIAVGNVAYSPDSVADYTLMLMLMAVRGAKSVLRRADAHDYRLNDVRGRELRDLTVGVVGTGRIGAAVVDRLRGFGCRVLARDRGPADVPLDRLLRHSDVVTLHTPLTADTHHLLDERRIELLKDGAIVVNTGRGPLVDTEALLRALESGRLGGAALDVLEGEEGIFYADRRHRPIESKTWQRLQELPNVLISPHTAYYTDRALSDTVENSLSNCVNFESGERHE
>K_albida_DSM_43870
VDRPKIGIVFGGCSEEHPVSVKSAQEVAKYLDTEKYEPFWIGITNSGAWKLCDSPDTNWENGSSRPAVLSPDRSVQGLLVLEEGKYETIPLDLVLPVLHGKLGEDGAIQGLLELSGIPYAGCGVQSSALCMDKSLTYLVTSSAGIATPNFWIVTADEDIDPDQLTYPVFVKPARSGSSFGVSKVSRKEELSRALETARQYDSKVLIEEAVVGSEVGCAVLGNGQDLIAGEVDQISLSHGFFKIHQESDPESGSENSTIVVPADISTESRALVQETAKAVYRVLGCSGLSRVDMFLKEDGQVVLNEVNTLPGMTSYSRYPRMMTAAGLPFAEVIDRIVSLALAGKVSEVNVELASGNRCISVGHKTRIMNSTLLALSQVGVKYISTRSIGYNHLDVAYAKSVGIFVENVIYSPDSVADYTLMLMLMALRHAKSVIRRAEVHDYRLNEVRGRELRDLTVGVIGTGRIGAAVMDRLRGFGCRIIANDVFPTTRADYVPLVELLRRSDIVTLHTPLNADTHHLLDRQHIEQMKHGAFVVNTGRGSLVDTEALVRALESGKLGGAALDVLEGEEGIFYADRRSEPIESKSLLRLHELSNVFISPHTAYYTDRALSDTVENSITNCLKFESRSQRG
>Str_sp_YIM_121038
MNKLRIGIIFGGSSEEHPVSVKSAQEVAKNLDADKYEPYWIGITETGAWQLCDSPGADWENADARPVMLSPDPSVHGLLVLEQERFEVIRLDLVLPVLHGTLGEDGAIQGLLELSGVPYVGCDIQSSAICMDKSLTYTVAKSAGIATPNFWVVTENEKVDADQLPYPVFVKPARSGSSFGVSKVAGAEDLPGALDAARQYDSKVLIEEAVTGSEIGCAILGDPSALIAGEVDRVALSHGFFRIHQEASPETGSDNSTFIVPADISEEARQLVQESAKNIYRTLGCQGLARVDMFLQDDGQVVLNEVNTFPGMTSYSRYPRMMAAAGMPLSDVLDRLVSLTLDRKRRMSSSGPTRATTCRTRAPVATSRTVSTTGITVYGCDQDEALLFREIAPRFGVVPTITKAAVSEANIDLAVGNRCISIGHKTRVTRATLSALSRAGVEYLSTRSVGYNHIDVRHAESVGISVGNVAYSPDSVADYTLMLMLMAVRHAKATIRRTDAHDYRLSEIRGKELRDLTVGVVGTGRIGTAVIDRLRGFGCHVLAYDNRPKASADYVPIDELLRHSDIVTLHTPLTADTRHLIDRRRIGKMKLGAFIVNTGRGPLIDTEALLWALEGGRLGGAALDVLDGEEGIFYTDCRNKSIGNRSLLRLQELPNVLISPHTAYYTDHALSDTIRNSLINCLDFESRKA
>Ac_wychmicini_DSM_45934
MRIGIMFGGSSEEHPVSVKSAQEVAKHLDTDKYEPFWIGITKSGAWLLCDGPDADWENGGCRPAILSPDRGVHGLLVLNQGRYETISLDLVLPVLHGKLGEDGAIQGLLELAGIPYVGCDVPSSALCMDKSLAYVVAGSAGIATPNFWTVQANENVDPDRLTYPVFVKPARSGSSFGVSKVSRKEELLSAVETARQYDSKVLIEEAVVGSEVGCAILGNDLDLIAGEVDQIALSHGFFRIHQESAPESGSENSTITVPANISAETRSLVQETAKAIYRALGCRGLARVDMFLKEDGTVMLNEVNTLPGLTSYSRYPRMMAAAGMPLAEVIDQVVSLALTGKVRMGLTIYGCGSDEAVLFREMAPRFGVMPTITAAAVSGVNIELAVGNRCISVGHKTRITNDTLRALSEAGVTYISTRSIGYNHIDVEYAASVGISVENVAYSPHSVADYTLMLILMAVRNARSILSRVDAHDYRLADVRGKELRDLTVGVIGTGRIGAAVIDRLWGFGCQKLAYDIRPRTSADYVPLDELLQQSDIVTLHTPLNADTHHLLDRRRIEQMKPGAFVINTGRGALLDTEALVSALESGRLGGAALDVLEGEEGIFYADRGNAPIESEQLSRLRKLPNVIISPHTAYYTDHALSDTVENSIVNCRKFESGKRHWI
>Pb_medicamentivorans_I11
MRRSKVGILFGGCSEEHPISVKSAHEVARHLDLEKYEPYYVGITADGAWRLCDGPDPAWEDGPHHPVVLSPDRGTHGLLVLEPGPPARYETISLDVVLPVLHGKRGEDGAIQGLLELSGIPYAGCDIQSSALCMDKSLTYMAVRAAGIATPSFRTVEAGERADPAELAYPVFVKPARSGSSFGVNKASHPGELPAAMRAARRYDAKVVIEEAISGSEVGCAILGDHGELLAGEVDQIALSHGFFRIHQEDDPESGSDNATVTVPADIPEASRALVQETAKAIYRALGCRGLARVDMFLQADGRVILNEVNTLPGLTSYSRYPRMMAAAGLPLGDVLDRMLSLALAGGGRMAPRLGVVPTIIEAPLSEATVGFAAGNRCVSIGHKTRVGDRTLLALSEAGVRYVSTRSVGDNHIDVGYAQRVGIVVETVAYSPDSVADYTLMLTLMALRHARSVIRRADAHDYSLGGTRGRELRDLTVGVVGTGRIGAAVLDRLRGFGCRVLACDPRPTTCADYVTLDALLEQSDVVTLHTPLTAATHHLLDRRRIERMRPGAVIVNTGRGGLLETEALIFGLESGRLGGAALDVVEGEEGVFYADWSDRPIPSEALLRLHELPNVLISPHVAYYTDHALRDTVEASLAGCLAFEGGARHA
>St_australiensis_DSM_43800
VARLKIAVLFGGRGEEHPISVKSAREVAKHLDTGKYEPFYVGITRDGAWRLCDGPDDDWENGHRRPVVLSPDSTTRGLLVLERGRYATIALDLVLPVLHGRFGEDGATQGLLELSGIPYAGCDVPSSALCIDKSLTYLVARGAGIATPDFRTVAADEPVDADGLTYPVFVKPARSGSSFGVSKVSRAEELPAAVETARRYDSKVLIEQAVVGGEVGCAVLGDGADPVVGEVDRIALSHGFFKIHQEDAPESGSENSTVIVPADIPERSRELVRETAKTLYRALGCRGLSRVDLFLTEDGRVVLNEVNTLPGLTSYSRYPRMMAAAGLSLADVLDRVISSTLAGQGRMTDREPATTAARRDRSPAASPATGITVYGCGPDEAELFRELGPRLGVVPTVTEAAVSEDNAGLAFGNRCVSVGHKTRITDAALRALRRAGVEYVSTRSIGYNHVDVAYAKSIGVLVENVAYSPDSVADYTLMLMLMAVRNAKTVILRTAVHDYRLTDARGRELRDLTVGVVGTGRIGTAVLDRLRGFGCRTLAHDTRPRAAADYVPLDALLRRSDVVTLHTPLDADTHHLLDRGRIERMKPGAVVVNTGRGPLVDTEALAAALEDGHLGGAALDVVEGEEGVFYADRRHEPIPDGPLSRLHRLPNVVISPHTAYYTDHALRDAVHNSIVNCLRFESGNQRG
>St_espanaensis_DSM_44229
MKIGIIFGGTSEEHPVSVKSAQEVAKSLDPEKYEPYWIGIAENGSWWLCDGPDVDGEGGGRRPVVLSTDSGVHGLLVLEDGKYEEVGLDVVLPVLHGRFGEDGAVQGLLEFSGIPYVGCDVQSSALCMDKALAYTVVRAAGIPTPDFLVVPAGEDVEPGGLTYPVFVKPARSGSSFGVTKVSRPEELRSAVETARRYDSKVLVEEGIVAAEIGCAILGDDVDLVIGEPDQITLSHGIFRIHQEENPEGGSENSTITVPADIPAESRALVQETGKAVYRALGCRGLARVDLFLTDDGEVILNEVNTLPGLTSYSRYPRMMAAAGLSPADVLDRLVSLAVAGNVRLTGGMSNSEPARTAARRSRSPMVRRPSVAPVLGVTIYGCDADEAVAFRETASRFGVALTITEAAVSETNVELASGNRCVSVGHKVRIENAALLALSRAGVRYVSTRSIGYNHIDVEYAESLGLVVENVSYSPDSVADFTLMLMLMVVRNAKSLLRSTDAHDYRLGDVRGRELRDLTVGVIGTGRIGTAVVARLRGFGCRVLAYDKRPGIGVDHVSLDELLRSSDIVTLHAPLNAETHHLVNGPRIAQLKDGAFIVNTGRGPLLDTDALLAALETGRLGGAALDVLEGEEGIFYADCRNRDVSEALVRLQRLPNVLISPHTAYYTDHALRDTVQNSLINCLNFDSERRHWV
>Kr_sindirgiensis_DSM_27082
MDRVKIAVLFGGISEEHHISVKSAQEIAKNLDLDKYEPFYIGITERGAWKLCDGPGPDWENGNCRPVVLSPDSSVQGLLVLESDRMGSRIRQGQYRTINLDLVFPVLHGKRGEDGVIQGLLELSGIPYVGCDVQSSVQCIDKSLTYTVARSAGIATPNFWFATPDLDPEQLPYPVFVKPARSGSSFGVSKVSDAAELREALETAGQYDSKVLIEEAVVGSEVGCAVLGNDVDLMTGELDRVALTHGFFKIHQEDSPETGSENATFVVPADISEESRALIQETAQAVYRALGCGGLARVDLFLTADGRAVLNEVNTLPGMTSYSRYPRMMAAAGVPLSEVIDRLVSVTLTGKLQMTEPAATTSAVTVRRTVTDLTVFGCEPDEAALFRELAPRFGIAPTITDAAVSEANIDLAFGSRCVSVGHKTRVTNATLRALSRVGVTYISTRSVGYNHIDVRYAERVGIRVENVAYSPDSVADYTLMLMLMAVRNMKSVLRRADVHDYRLSATRGRELRDLTVGVVGTGRIGSAVIDRLRGFGCRVLAYDKDPGTRVPLEELLQRSDIVTLHTPLTAETQHFLDRRRIGQLKPGAFVVNTGRGALLDTEALVAALESGRLGGAALDVLEGEEGIFYADRRDEPVESDLLLRLQKLPNVIVSPHTAYYTDHALSDTVENSIINCLRFGSREHHG
>Str_albofaciens_JCM_4342
MNRARIGIIFGGSSEEHSVSVKSAQEVAKNLDTDSYEPYWIGITRSGAWKLCDFPGTGWENGGARPVVLSPDRSVHGLLVLEQGRCEVIRLDLVLPVLHGTLGEDGAVQGLLELSGIPYAGCDVQSSAICMDKSLTYTVARSAGIATPDFRVVTGNGKVDAGRLPYPVFVKPARSGSSFGVSKVTGEEDLPSALDAARQYDSKILIEEAVAGSEVGCAILGDPCAPITGEVDRVALSHGFFRIHQENSPETGSENSTFIVPADISEASRRLVQESARTIYRALGCRGLARVDMFLKEDGQVVLNEVNTLPGMTSYSRYPRMMAAAGLPLSDVIDRLVSMTLHRKKRMSSSGPTRAAACRTRTPSPSSPAVPATGITAYGCEQDEALLFREMAHRFGVVPTITEEAVSEANIGLAAGNRCISVSHKTHVTRDTLIALSRAGVEYLSTRSIGCDHIDVSYAESVGISVGNVTYSPDSVADYTLMLMLMTVRHAKATLRRADAHDYRLSETRGKELRDLTVGVVGTGRIGTAVIDRLRGFGCRVLAYDKRPRTSADHVPIDALLRHSDLVTLHTPLTAETRHLLDRRRIGQMKHGAFLVNTGRGPLIDTEALLPALESGRLGGAALDVLDGEERIFYTDCRDKPIENRSLLRLQELPNVFISPHTAYYTDHALRDTIRNSLINCLDFESGRT
>Str_kasugaensis_AM-2504
MLKIGIIFGGSSEEHHVSVKSAKEVAKNLDAGKYEPYWIGITQSGAWKLCDSPGADWENGGARPVTLSPDRSVHGLLVLEQGRFEVIRLDLVLPVLHGTFGEDGAVQGLLELSGVPYVGCDIQSSAICMDKSLTYTVAKSAGIATPNFWVVEGDEKVDAGQLPYPVFVKPARSGSSFGVSKVAGEEDLPSALDAARQYDSKVLIEEAVAGSEVGCAILGEPFTPIAGEVDRVALSHGFFRIHQEDSPETGSENSTFIVPADISEASRRLVQESAKTIYRTLGCQGLARVDMFLKEDGQVVLNEVNTLPGMTSYSRYPRMMAAAGLPLSEVIDRLVSMTLHRKKRMSSSGPTRAAVRRTRGPASSSRAVSTTGITVYGCEQDEALLLREMAPRFGVVPTITKEAVSEANIDLVVGNRCISIGHKTHVTRAMLGALSRAGVEYLSTRSVGCNHIDVSYAESVGISVGNVTYSPDSVADYTLMLMLMAVRHAKSTIRRTDAHDYRLSEIRGKELRDLTVGVVGTGRIGTAVIDRLRGFGCRVLAYDNRPNACADYAPIDGLLRHSDIVTLHTPLTAETRHLVDRRRIEQMKHGAFIVNTGRGPLIDTEALLSALESGRLGGAALDVLDGEEGIFYTDCRNKPIENRSLLRLQELPNVFISPHTAYYTDHALSDTIRNSLINCLNFESEKTRTC
>Str_rimosus_ssp_rimosus_NRRL_WC-3897
MNRLKVGIVFGGSSEEHPVSVKSAQEVAKNLSTDKYEPYWIGITQSGAWKLCDVPSADWEKEGARPVALSPDRSVHGLLILEQGRFEAIRLDFVLPLVHGALGEDGALQGLLELSGIPYAGCDVQSSAICMDKSLTYTVAKSAGIATPNFRVVAGNEKVDAEQLPYPVFVKPARSGSSFGVSKVAGKEDLPGALDAARQYDSKILIEEAVVGSEIGCAILGDPSSPIAGEVDRVALSHGFFRIHQEDSPETGSENSTFIVPADISEESRRLVQESAKTIYRTLGCQGLARVDMFLKEDGQVVLNEVNTLPGMTSYSRYPRMMAAAGLPLSDVIDRLVSITLNRKKRMAPRFGVVPTITKAAVCEANVGLAAGNRCISIGHKTHVTRATLMALSRVGVEYLSTRSVGCDHIDVSYAKSVGISVGKVAYSPDSVADYTLMLMLMAVRHAKATLRRADAHDYRLSEIRGKELRDLTVGVVGTGRIGTAVIDRLRGFGCRVLAYDNRHKTSADYVPLDELLQHSDIVTLHTPLTAETRHLLDRRRIEQMKHGAFIVNTGRGPLIDTEALLPALESGKLGGAALDVLDGEEGIFYTDCRNKPIENRSLLRLQELPNVFISPHTAYYTDHALRDTIRNSIVNCLHFESGNT
>Str_sp_NRRL_WC-3701
MNRLKVGIVFGGSSEEHPVSVKSAQEVAKNLSTDKYEPYWIGITQSGAWKLCDVPSADWEKEGARPVALSPDRSVHGLLILEQGRFEAIRLDFVLPLVHGALGEDGALQGLLELSGIPYAGCDVQSSAICMDKSLTYTVAKSAGIATPNFRVVAGNEKVDAEQLPYPVFVKPARSGSSFGVSKVAGKEDLPGALDAARQYDSKILIEEAVVGSEIGCAILGDPSSPIAGEVDRVALSHGFFRIHQEDSPETGSENSTFIVPADISEESRRLVQESAKTIYRTLGCQGLARVDMFLKEDGQVVLNEVNTLPGMTSYSRYPRMMAAAGLPLSDVIDRLVSITLNRKKRMSSSGSTRAAACRTRAPALPSRADSTTGITVYGCEQDEAHLFREMAPRFGVVPTITKAAVCEANVGLAAGNRCISIGHKTHVTRATLMALSRVGVEYLSTRSVGCDHIDVSYAKSVGISVGKVAYSPDSVADYTLMLMLMAVRHAKATLRRADAHDYRLSEIRGKELRDLTVGVVGTGRIGTAVIDRLRGFGCRVLAYDNRHKTSADYVPLDELLQHSDIVTLHTPLTAETRHLLDRRRIEQMKHGAFIVNTGRGPLIDTEALLPALESGKLGGAALDVLDGEEGIFYTDCRNKPIENRSLLRLQELPNVFISPHTAYYTDHALRDTIRNSIVNCLHFESGNT
>Str_sp_SID5471
MNRLKVGIVFGGSSEEHPVSVKSAQEVAKNLSTDKYEPYWIGITQSGAWKLCDVPSADWEKEGARPVALSPDRSVHGLLILEQGRFEAIRLDFVLPLVHGALGEDGALQGLLELSGIPYAGCDVQSSAICMDKSLTYTVAKSAGIATPNFRVVAGNEKVDAEQLPYPVFVKPARSGSSFGVSKVAGKEDLPGALDAARQYDSKILIEEAVVGSEIGCAILGDPSSPIAGEVDRVALSHGFFRIHQEDSPETGSENSTFIVPADISEESRRLVQESAKTIYRTLGCQGLARVDMFLKEDGQVVLNEVNTLPGMTSYSRYPRMMAAAGLPLSDVIDRLVSITLNRKKRMSSSGSTRAAACRTRAPALPSRADSTTGITVYGCEQDEAHLFREMAPRFGVVPTITKAAVCEANVGLAAGNRCISIGHKTHVTRATLMALSRVGVEYLSTRSVGCDHIDVSYAKSVGISVGKVAYSPDSVADYTLMLMLMAVRHAKATLRRADAHDYRLSEIRGKELRDLTVGVVGTGRIGTAVIDRLRGFGCRVLAYDNRHKTSADYVPLDELLQHSDIVTLHTPLTAETRHLLDRRRIEQMKHGAFIVNTGRGPLIDTEALLPALESGKLGGAALDVLDGEEGIFYTDCRNKPIENRSLLRLQELPNVFISPHTAYYTDHALRDTIRNSIVNCLHFESGNT
>Str_sp_WAC_06725
MNRLKVGIVFGGSSEEHPVSVKSAQEVAKNLSTDKYEPYWIGITQSGAWKLCDVPSADWEKEGARPVALSPDRSVHGLLILEQGRFEAIRLDFVLPLVHGALGEDGALQGLLELSGIPYAGCDVQSSAICMDKSLTYTVAKSAGIATPNFRVVAGNEKVDAEQLPYPVFVKPARSGSSFGVSKVAGKEDLPGALDAARQYDSKILIEEAVVGSEIGCAILGDPSSPIAGEVDRVALSHGFFRIHQEDSPETGSENSTFIVPADISEESRRLVQESAKNIYRTLGCQGLARVDMFLKEDGQVVLNEVNTLPGMTSYSRYPRMMAAAGLPLSDVIDRLVSITLNRKKRMSSSGSTRAAACRTRAPALPSRAVSTTGITVYGCEQDEARLFREMAPRFGVVPTITKAAVCEANVGLATGNRCISIGHKTHVTRATLMALSRAGVEYLSTRSVGCDHIDVSYAKSVGISVGNVAYSPDSVADYTLMLMLMAVRHAKATLRRADAHDYRLSEIRGKELRDLTVGVVGTGRIGTAVIDRLRGFGCRVLAYDNRPKISADYVPLDELLRHSDIVTLHTPLTAETRHLLDRRRIEQMKHGAFIVNTGRGPLIDTEALNSALESGKLGGAALDVLDGEEGIFYTDCRNKPIENRSLLRLQELPNVFISPHTAYYTDHALRDTIRNSIVNCLHFESGNT
>Str_sp_WAC_06783
MNRLKVGIVFGGSSEEHPVSVKSAQEVAKNLNTDKYEPYWIGITQSGAWKLCDVPGTDWEEEGARPVALSPDRSVHGLLILEQGRFEAIRLDFVLPLVHGALGEGGALQGLLELSGIPYAGCDVQSSAICMDKSLTYTVAKSAGIATPNFRVIAGNEKVDADQLPYPVFVKPARSGSSFGVSKVAGKEDLPGALDAARQYDSKILIEEAVVGSEIGCAILGDPSSPIAGEVDRVALSHGFFRIHQEDSPETGSENSTFIVPADISEESRRLVQESAKTIYRTLGCQGLARVDMFLKEDGQVVLNEVNTLPGMTSYSRYPRMMAAAGLPLSDVIDRLVSMTLNRKKRMSSSGPTRAAACRTRAPALPSRAVSTTGITVYGCEQDEARLFREMAPRFGVVPTITKAAVCEANVGLAAGNRCISIGHKMHVTRATLMALSRVGVEYLSTRSVGCDHIDVSYAKSVGISIGNVAYSPDSVADYTLMLMLMAVRHAKATLRRADAHDYRLSEIRGKELRDLTVGVVGTGRIGTAVIDRLRGFGCRVLAYDNRPKISADYVPLDELLRHSDIVTLHTPLTAETRYLLDRRRIDQMKHGAFIVNTGRGPLIDTEALLPALENGKLGGAALDVLDGEEGIFYTDCRNKPIENRSLLRLQELPNVFVSPHTAYYTDHALRDTIRNSIVNCLHFESGNT
>Atp_minutum_10063974
MNRIKVAIIFGGCSEEHDVSVKSAIEIAANIDTEKFDPHYIGITKNGVWKLCKKPCTEWEADSLPAILSPDRKTHGLLVMKESEYETRRIDVAFPVLHGKCGEDGAIQGLFVLSGIPYVGCDIQSSAACMDKSLAYILTKNAGIAVPEFQIINKGDKPEAGALTYPVFVKPARSGSSFGVTKVNGTEELNAAIEAAGQYDGKILIEQAISGCEVGCAVMGNEDDLIVGEVDQIRLSHGIFRIHQENEPEKGSENAMITVPADIPVEERNRVQETAKKVYRVLGCRGLARVDLFLQEDGGIVLNEVNTMPGFTSYSRYPRMVAAAGITLPALIDSLITLALKRMRKSVGITVFGCEQDEANAFRALSPDFHIIPTLISDAISADNAKLAAGNQCVSVGHKSEVSEATILALRKVGVKYISTRSIGCDHIDTTAAERMGISVGTVAYSPDSVADYALMLMLMAIRGAKPTMHAVAQQDFRLDRIRGKELGDMTVGVIGTGHIGQAVVKRLRGFGCHVLAYDNSRKMDADYVQLDELLKNSDIVTLHVPLCADTRHLIGQKQIGEMKQGAFLINTARGALVDTGALVEALESGKLGGAALDVLEGEDQFVYTDCSQKVLDHPFLSQLLRMPNVIITPHTAYYTERVLQDTTEKTIRNCLNFERSLQHE
>Cs_aurantiacum_DSM_46144
MDRLKVGILFGGASEEHPVSVKSAQEVARSLDTTKYEPFWIGITDRGAWKLCDGPGTDWETNGSRPAVLSPDRSMLGLLVLEQGRYEVLSLDLVLPVLHGTFGEDGVIQGLLELSGIPYVGCDVQSSALCMDKSLTYLVAGHAGITTPTFWAVTANEDLDPDRIRYPVYVKPARSGSSFGVSKVSHKAELPSALEAARKYDSKVLIEEAVVGSEVGCAVLGNDSDLIVGEVDRIHLSHGFFRIHQEDDPESGSTNSTPIVPADISADLRALVQETAKTVYRALGCRGLSRVDMFLKEDGAVVLNEVNTLPGLTSYSRYPRMMAAAGLPLAEVIDRLASLTLTGKLEMYGCGQGDAALFRQWAPRLGVAPTITATPVSAVNIDLALGNRCISVDHRTRITNATLGALRDAGVEYVSTRSIGYDHIDTGYAESIGLTVENVVYSPDSVADYTLMLILMAVRDARSTVRRTDDHDYRLSDTPGHELRDLTVGVVGTGRIGTAVIHRLRGFGCRILAHDSDPRIAADYVPLDELVRLCDVVTLHTPLDARTHHLLNRQRIGQLKLGAFVINTGRGSLIDTEALIPALESGRLGGAALDVLEGEEGIFSADHRNASVPSEPLLRLQKLPNVLISPHTAYYTDRALNDMVENSLLNCVNFEGGTRRG
>Str_sp_WAC_01420
MDRLKVGIIFGGCSEEHPVSVKSAREVARNLDVEKYEPFYIGITQSGDWRLCDGPDADWEKGDCRPAVLSPDRSVRGLLVLDQGRYETLALDVVLPVLHGKLGEDGAIQGLLELSGIPYIGCDIQSSALCMDKSLAYLVAGSAGIATPNFWTVTADKNIDPDRITYPVFVKPARSGSSFGVSKVSRKEELLSAVETARQYDSKVLIEEAVAGSEIGCAILGNELDLITGQVDRIALSHGFFRIHQEDRPETGSDNSVAIVPADIPEESRSLVQEKAKAVYRALGCRGLARVDMFLKEDGEVVLNEVNTFPGMTSYSRYPRMMAAADLPLAEVIARLVSLALTGKLRMTCSEPARKTAGRPRSPANSCSSAAPATGITVYGCGQDEAALFREMAPRFGATVTLTDAAVSEANTGLASGNRCISVGHKTRITNPALLALSRAGVTYISTRSIGCNHIDVEYAASVGISVENVVYSPDSVADYTLMLMLMAVRNAKATVRRSDRHDYRLNEVRGKELRDLTVGVVGTGRIGTAVVERLRGFGGRILACDRRPKTAADYVSLDELLRLSDIVTLHAPLTTDTHHLLGRQRIEQMKHGAFIINTGRGSLIDTQALVSALENGRLGGAALDVIEGEEGIFYADCRNKRIESKALLRLQEMRNVLITPHTAYYTDHALRDTVENSITNCLTFIRRNQHG
>Amd_sp_NEAU-Ht49
MSRLKVGFIFGGACEEHSVSVKSAREVARNLDTEKYEPLWIGITADGDWILCDGPAAGWESGSARPVTLSPDRSVHGLLVMGQVGYETVRLDLVFPILHGRLGEDGAIQGLLELSGIPYVGCDIQGSAVCMDKSLAYTVAKSAGIATPVFWVVAENEKVDPDRLPYPVFVKPARSGSSFGVSKVTEKDELPSALSAARQYDLKVLIEEAVAGGEIGCAVLEERSGLVTGEVDRVDLSHGFFRIHQEDSPETGSENSTFIVPADISDDSRRLAQQTAKTVYRALGCRGLARVDMFLTDDGQVVLNEVNTMPGMTSYSRYPRMMAAAGLSLSDVIDRLISMTLHGTKRMAEPSSSPIPPTGLAVFGCGQDDAALFREMGARLGLSLTITEGAVCETNAELARGNRCVSVNHKTQVTGPMLLALSKAGVEYISTRSIGCNHIDLEYAERVGISVGNVAYSPDSVADYTLMLMLMAVRHAKSTIRRTDAHDYRLSETRGKELRDLTVGVIGTGRIGAAVIQRLRGFGCRVLAHNNRSHDSPGHVPFDELIELSDIVTLHTPLTADTHHLLDRHRIERMKPGAYIVNTGRGPLLDTEALLAALESGRLGGAALDVLEGEDGIFYTDRRNRPFENEALARLQRLPNVLISPHSAYDTDHALKDIVENTLINCLSFESGRTA
>Amd_sp_WMMB499
MNRVKVGIIFGGASEEHPVSVKSAQEIARNLDNEKYEPFWIGITADGDWKLCEGPDAGWENGVTRPVALSPDRGTHGLLVMEQGTCEPERLDVVLPVLHGKLGEDGGIQGLLELSGIPYVGCDVQSSVVCMDKSLAYTIAKGAGIATPNFWVVAENEKVDPGRLSYPVFVKPARSGSSFGVSKVTRADELPGALSAARQYDSKIVIEEAVDGSEVGCAVLGAPYGLVVGEVDRVDLSHGFFRIHQEASPETGSENSTFIVPADIPDESRQLVQETAKTIYRALGCKGLARVDMFLTGDGGVVLNEVNTMPGMTSYSRYPRMMAAAGLSLSDVIDRLISMTLRGKKRMGVTAFGCSQDEAATFRDMAARLGVSPTIVEAAVCETNAELARGDRCISVSHKTQITNATLLALGRVGVEYISTRSIGCDHIDLKYAERVGISVGNVAYSPDSVGDYTLMLILMAVRDAKSTIRNSDAHDYRLSETRGKELRDLTVGVIGTGRIGTAVIHRLQGFGCRVLAHDRRPRTCAPHVPLDALVAQSDIVTLHTPLTADTHHLLDRRRIARMKPGAYVVNTGRGPLLDTEALLSALESGRLGGAALDVLEGEEGIFYADHRNRHIENKVLVRLQRLPNVLISPHSAYYTERALSDTVENSLINCVNFERGRTA
>Amd_syzygii_GKU157
MSRLKVGVIFGGACEEHLVSVKSAREVARNLDTEKYEPLWIGITADGVWKLCDGPAADWENGSARPVTLSPDRNVHGLLVMGQGGYETVSLDLVFPVLHGKLGEDGAIQGLLELSGIPYIGCDIQGSAVCMDKSLTYTVAKSAGIATPNFRVVAENEKVDSDRLRYPVFVKPARSGSSFGVSKVADKNELASALSAAHQYDSKALIEDAVVGSEIGCAVLEERFGLVTGEVDRVDLSHGFFRIHQEDSPETGSENSTFIVPADISDDSRRLVQETAKTIYRALGCKGIARVDMFLTEDGQVVLNEVNTMPGLTSYSRYPRMMAAAGLSLSDVIDRLISTALHGKERMAEPSSPSLPTTGLTVFGCGQDEAALFQEMGAHLGVSPTIIEAAVCETNAELAIGNRCVSVNHKTPVTNPSLLALSKAGVEYVSTRSIGYNHIDLEYAERVGISVGNVAYSPDSVADYTLMLMLMAVRHAKSTIRRTDAHDYRLNDTRGKELRDLTVGVIGTGRIGTAVIDRLRGFGCRVLTHDNRSHSDVSFDELIELSDIVTLHTPLTADTHHLLDRHRIERMKPGAYIVNTGRGPLLDTEALLAALESGRLGGAALDVLEGEEGIFYADCRNRHFENEALVRLQRLPNVLISPHFAYDTEHALKDIVENTLINCLNFESGRTA
>L_flaviverrucosa_DSM_44664
VTKVRIGIIFGGTFEEHPVSVKSAGEVARSLDPAKYDPFWIKITRSGDWKLCAGPDAEDGRPVVLCSEGLLVLGDGRFEVLGLDVVFPVLHGRLGEDGTVQGLLEVSGVPYVGCDVQSSALCMDKSLTYVVARSAGVATPAFWTGAPDSPAYPVFVKPARSGSSFGVTKVSTEDELQVALEVARQYDSKVVVEEAVVGSEIGCSILGTGDDLVVGELDRVALTHGFFRIHQESSPETGSENSAFIVPADIPAESRALVQETAKVVYRALGCSGLARVDMFLTPDGKVVLNEVNTMPGLTSYSRYPRMMAAAGLSLGDVIDRLVSLALTGKLQMATGITIYGCGPDEAVLFREMAPRCGVTPTITESAVSEANAELARGNQCVSVGHKSRITDSTLRALDRAGVRYISTRSVGFDHIDVECAESLGITVGNIAYSPDSVADFTVMLMLMAVRDVRSVLRRADLNDYRLNAVRGRELRDLTIGVIGTGRIGVAVMDRLRGFGCGVLAHDSRPRNSADYVPLDELLRVSDVVTLHTPLNPGTHHLLDRDRIALMKHGAIVVNTGRGPLIDTKALVEALEGGSLSGAALDVLEGEEGIFYTDCRARDIDSEALLRLRRMPNVLITPHTAYYTDHALSDTVENSLINCLSFANGGMR
>Str_acidiscabies_NCPPB_4445
MAKLKVGIVFGGRSEEHPVSVKSAQEVAKNLDLARYEPHYIGITKSGSWKLCSGPAPDWENGACRPVTLSPDSGVRGLLVLEDGRYDMIGLDVVLPVLHGRLGEDGAIQGLLELSGIPYAGCDVQSSALCMDKSLTYLVARDAGIATPDFRTVTADEPVDAGRLTYPVFVKPARSGSSFGVTKASREEELPAAIETARQYDAKVLVEEAVVGSEVGCAILGTGTELMTGEVDRMDLSHGFFRIHQEANPESGSENSTPIVPADIPVESRILVQETAKAVYRALECRGLARVDLFLTADGTVVLNEVNTLPGLTSYSRYPRMMAAAGLQLSDVIDKMVSLALNGNGRLAPRFGVAPVVTAAAVSEANAELASGNRCISIGHKTRVSNSTLLALRQVGVTYISTRSIGCNHIDVEYAAGLGISVENVTYSPDSVADYTLMLMLMTVRHAKSTVLRAATQDFRLNDIRGKELRDLTIGVVGTGRIGTAVMDRLRGFGCRVLACGKYPEADHVPFGELLRLSDIVTLHTPLTPETHHLLDHNRIGQMKEGAFVINTGRGSLIDTDALIPALESGHVSGAALDVLEGEEGVFYTDRRDKPIENESLLRLLKLPNALISPHTAYYTEHALSDTIENSIANCLTFESRNQHG
>Str_antibioticus_DSM_40234
MARLKVGVIFGGRSEEHPISVKSAREVARHLDPGKYEPFYIGITRSGAWKLCDGPDAEWENADCRPVVLSPDSNVHGLLTLEQGCYDTIRLDVVLPVLHGPLGEDGAMQGLLELSGIPYVGCDVQSSALCMDKSLAYLVARSAGIATPDFRTVTADETVDPAELSYPVFVKPARSGSSFGVTKVSRAEELPSALESARQYDAKVLIEEAVVGSEIGCALLGTGSQLVAGEVDRIALSHGFFRIHQEETPETGSDNSTAIVPADIPEASRLRVQEAAKAVYRALGCGGLARVDLFLTEDGDIVLNEVNTFPGMTSYSRYPRMMAAAGLPLSEVIDRAISLALTGKLRMTHSETTRITVYGCGPDEAVLFRELAPGLGVRPAITTAAVSEATGELASGSRCISVGHKTPVTPATLRALGRVGVRYISTRSIGCDHIDVEYAAGLGIHVENVSYSPDSVADYTLMLMLMALRDAKSIVRRTDLHDYRLSDVRGRELRDLTVGVIGTGRIGTAVMDRLRGFGCRILAHDNRPVNRPGYGVEYVPLDALLRRSDLVTLHAPLTAATHHLLDRQRLAQLKDDALIVNTGRGALIDTDALVQELENGRLGGAALDVVEGEEGIFYSDCRDKPLESKALLRLQELPNVVISPHTAYYTDRALCDAVENSLTNCVTFESGIQHG
>Str_silvensis_ATCC_53525
MSKTKLQVGILFGGCSEEHPISLKSAQEIARNLDADTYEPHFIGITRDGAWKLCEGPATDWEKQAHRPAVLSPDRGVRGLLVLDEGKYETISLDVVLPVLHGRLGEDGAIQGLLELSGIPYVGCDVQSSALGMDKSLAYLVAASAGVATPEFRTVAAGEAMDTCRLTYPVFVKPARSGSSFGVSKVANAEELAAALDVARRYDTKVLVEEAVVGSEVGCAVLGAGTDLTVGEVDRIALSHGFFRIHQEDTPEAGSDNSTPIVPADIAPESRARVQEAAKAVYRALGCSGLARVDLFLKDDGQIVLNEINTFPGMTSYSRYPRMMAAAGIPLSEVIDRLVTGALARSLTSTEHADALAPRRGVTPTITESAVSEDTARLASGNRCISVGHKTRITPATLRALSRVGVSYISTRSIGYDHIDVDYADRVGISVGNVRYSPDSVADYTVMMLLMAVRHAKSTVRRADSHDYRLHDVRGKELRDLTVGVVGTGRIGTAVMERLHAFGCRILAYRSRADAFGRPGDEDEVSLDELLRSSDVVTLHAPLNAGTHHLLDRERIRRMRPGAFVVNTGRGGLIDTTALVAALEDGHLGGVALDVVEGEEGVFYADRRNAPIDSKALLRLQEMPNALISPHTAYYTDRALSDTVENSIINCLEFESRNQHV
>Str_sp_BK042
MARLKVGVIFGGRSEEHPISVKSAREVARHLDPEKYEPFYIGITKSGAWKLCDGPDAEWENAECRPVVLSPDSDVHGLLTLEQGRYDTIRLDVVLPVLHGPLGEDGAMQGLLELSGIPYIGCDVQSSALCMDKSLAYLVARSAGIATPAFRTVTADDTIDPAELSYPVFVKPARSGSSFGVTKVSGADELPGALESARQYDAKVLIEEAVVGSEIGCALLGGGSQLVAGEVDRIALSHGFFRIHQEETPETGSDNSTAIVPADIPEASRQRVQEAAKAVYRALGCGGLARVDMFLKEDGEVVLNEVNTFPGMTSYSRYPRMMAAAGLPLSEVIDRTISLALTGKLRITVYGCGPDEAVLFRELAPGLGVHPSLTTAPVSEANAEMATGSRCVSVSHKTPVTQAALRALGRAGVRYISTRSIGCNHIDAEYAARIGILVENVSYSPDSVADYTLMLMLMALRDAKSIVRRTDLHDYRLSEARGRELRDLTVGVIGTGRIGTAVMDRLRGFGCRILAHDNRPVNRPGSGVEYVPLDESLRRSDLVTLHAPLTAATHHLLNRQRLAQMKDDALIVNTGRGALIDTDALVRELENGRLGGAALDVVEGEEGVFYADCRDKPLESKALLRLQELPNAVISPHTAYYTDRALRDAVENSLTNCLTFESRIQHG
>Str_sp_CMB-StM0423
VARLKVAIVFGGSSEEHPVSVKSAQQVARNLDLEKYQPFYVGITESGAWKLCDGPGPDWEKGNCRPALLSPDRSVGGLLVLEQGRYGTIGLDVVLPVLHGRLGEDGAIQGLLELTGIPYVGCDVQSSAVCMDKSLAYRVVRSAGVATPSFWTVTADDAVDPGRLTYPVFVKPARSGSSFGVSKVSGPAELPSAVKTARQYDSKVLIEEAVAGSEVGCAILGNDRDLIAGEVDRIALSHGFFKIHQEADPESGSENSTPVVPADIPAESRALVRETAKTVYRALGCRGLARVDLFLTNEGEVVLNEVNTLPGMTSYSRYPRMMAAAGLPLSQVIDRLIALALTGHARMTYSEPPAVPTAGITLYGCGRDEEMLVRELAPRLGVVPTLTAAALSEANAELAHGNRCISVDHKTRITGSTLRALGRAGVAYISTRSIGCNHIDVEYAKSVGISVENVAYSPDSVADYTLMLMLMAVRHAKSTIRRTDAHDYRLPDVRGRELRDLTVGVVGTGRIGAAVIDRLRGFGCRILAHDTRVGTAADYVPLDELLRLSDMVTLHTPLTPDTHHLLDHRRIKSMKHGAVVVNTGRGSLLETGALLAALEDGRLGGAALDVLEGEEGIFYADRRDTPVATGPLPRLQELPNVLISPHTAYYTDHALSDTVENSLTNCLSFESRNQRG
>Str_sp_CNQ-509
VARLKVGILFGGSSEEHPVSVKSAQQVARSLDLEKYQPFYVGITESGAWKLCDGPGPDWENGNCRPALLSPDRGVGGLLVLEQGRYGTIGLDVVLPVLHGKLGEDGAIQGLLELTGIPYAGCDVQSSAVCMDKSLAYRVVRSAGIATPDFWTVTADDVVDPGRLTYPVFVKPARSGSSFGVSKVSGPAELPDAVKTARQYDSKVLIEEAVAGSEVGCAILGDEPDLLAGEVDRIALSHGFFKIHQEADPESGSENSTPLVPADIPAESRALVRETAKAVYRALGCRGLARVDLFLTDEGDVVLNEVNTFPGMTSYSRYPRMMAAAGLPLSQVIDRLISLALNGNTRLAPRLGVVPTLTAAAISEANAGLARGNRCISVDHKTRITGSTLRALSRVGVAYISTRSIGYNHIDVEYAESVGISVENVAYSPDSVADYTLMLMLMAVRHAKSTLRRADVHDYRLQDVRGRELRDLTIGVVGTGRIGAAVIDRLRGFGCRILAHDARSGTDADYVPLDELLRLSDMVTLHTPLTPETYHLLDGRRIKLMKHGAVIVNTGRGALLETGALLAALEDGRLGGAALDVLEGEEGIFYADRRDEPLTSGPLPRLQELPNVLISPHTAYYTDHALSDTVENSLTNCLAFESRNQRG
>Str_sp_CNZ288
VARLKVGILFGGCSEEHPVSVKSAQEVARNLDPGKYQPFYVGITRNGAWKLCDGPGPDWENSSCRPALLSPDRGVGGLLVLEQGRYGTVGLDVVLPVLHGKLGEDGAIQGLLELSGIPYAGCDIQSSALCMDKSLAYGVARSAGIATPNFWTVTADDVVDPDVLPYPVFVKPARSGSSFGVSKVSRPEELPGAVKTARQYDSKVLIEEAVAGSEVGCAILGDDPDLFAGEVDRIALSHGFFKIHQEEDPENGSENSTPIVPADIPGPSRSLVRETAKAVYRALGCRGLARVDLFLTDDGKAVLNEVNTLPGMTSYSRYPRMMAAAGVPLSEVIDRTIALALAGNTRMTYSEPAGAASPSAVATAGITFYGCGRDEELLVREMAPRLGVVPTLTEAAVSEDNAELARGNRCISVGHKTRITESALLALSRAGVAYISTRSIGCNHIDVAYAERVGISVGNVAYSPDSVADYTLMLMLMAVRHAKSTLRRADVHDYRLHDVRGRELRDLTVGVVGTGRIGAAVMDRLRGFGCRILAHDTRPGTAADYVPLDELLRLSDIVTLHTPLTPDTHHLLDRRRIGQMKRGAVVVNTGRGALLDTGALLPALEDGRLGGAALDVLEGEEGVFYADRRNNPPDSGPLPRLQELPNVFVSPHTAYYTDHALSDTVENSLTNCLEFESRNQRG
>Str_sp_GGCR-6
MARLKVGVIFGGRSEEHPISVKSAREVARHLDPEKYEPFYIGITKSGAWKLCDGPDAEWENAECRPVVLSPDSDVHGLLTLEQGRYDTIRLDVVLPVLHGPLGEDGAMQGLLELSGIPYIGCDVQSSALCMDKSLAYLVARSAGIATPAFRTVTADDTIDPAELSYPVFVKPARSGSSFGVTKVSGADELPGALESARQYDAKVLIEEAVVGSEIGCALLGGGSQLVAGEVDRIALSHGFFRIHQEETPETGSDNSTAIVPADIPEASRQRVQEAAKAVYRALGCGGLARVDMFLKEDGEVVLNEVNTFPGMTSYSRYPRMMAAAGLPLSEVIDRTISLALTGKLRITVYGCGPDEAVLFRELAPGLGVHPSLTTAPVSEANAEMATGSRCVSVSHKTPVTQAALRALGRAGVRYISTRSIGCNHIDAEYAAGIGILVENVSYSPDSVADYTLMLMLMALRDAKSIVRRTDLHDYRLSDARGRELRDLTVGVIGTGRIGTAVMDRLRGFGCRILAHDNRPVNRPGSGVEYVPLDELLRRSDLVTLHAPLTAATHHLLNRQRLAQMKDDALIVNTGRGALIDTDALVRDLENGRLGGAALDVVEGEEGVFYADCRDKPLESKALLRLQELPNAVISPHTAYYTDRALRDAVENSLTNCLTFESRIQHG
>Str_sp_TLI_55
MARLKVGVVFGGRSEEHPVSLKSAREVARHLDPEKYEPFYIGITKSGAWRLCDGPDAEWENAECRPVVLSPDSDVHGLLTLDQGRYDTIRLDVVLPVLHGSLGEDGAMQGLLELSGIPYVGCDVQSSALCMDKSLAYLVARSAGIATPEFRTVTDGESIDPAGLTYPVFVKPARSGSSFGVTKVSGAEELPGALEAARQYDAKVLIEEAVVGSEIGCALLGAGSQLVAGEVDRIALSHGFFRIHQEETPETGSDNSTAIVPADIPQASRLRVQEAAKAVYRALGCGGLARVDMFLKEDGEIVLNEVNTFPGMTSYSRYPRMMAAAGLPLSEVIDRAISLALTGKLRMTHSETTRITVYGCGPDEAVLFGELAPGLGVQPAIITAPVSEANAELASGSRCISVGHKTPVTQAALRALDRFGVRYISTRSIGCNHIDVEYAAGIGIVVENVSYSPDSVADYTLMLMLMALRDAKSLVRRTDLHDYRLSDVRGRELRDLTVGVIGTGRIGTAVIDRLRGFGCRILAHDNRPRSGVEYVPLNELLRRSDLVTLHAPLTAATHHLLNRQRLAQMKDDALIVNTGRGALIDTDALVQELENGRLSGAALDVVEGEEGIFYADCRDKPLESKALLRLQELPNAVISPHTAYYTDRALRDAVANSLTNCLTFESRIQHG
>Str_sp_WAC_06738
VARLKVGILFGGSSEEHPVSVKSAQQVARSLDLEKYQPFYVGITESGAWKLCDGPGPGWENGNCRPALLSPDRGVGGLLVLEQGRYGTIGLDVVLPVLHGKLGEDGAIQGLLELTGIPYAGCDVQSSAVCMDKSLAYRVVRSAGIATPDFWTVTADDVVDPGRLTYPVFVKPARSGSSFGVSKVSGPAELPDAVKTARQYDSKVLIEEAVAGSEVGCAILGDEPDLLAGEVDRIALSHGFFKIHQEADPESGSENSTPLVPADIPAESRALVRETAKAVYRALGCRGLARVDLFLTDEGDVVLNEVNTFPGMTSYSRYPRMMAAAGLPLSQVIDRLISLALNGNARLAPRLGVVPTLTAAAISEANAGLAHGNRCISVDHKTRITGSTLRALSRVGVAYISTRSIGYNHIDVAYAESIGISVENVAYSPDSVADYTLMLMLMAMRHAKSTLRRADAHDYRLQDVRGRELRDLTIGVVGTGRIGAAVIGRLRGFGCRILAHDARSGTDADYVPLDELLRLSDVVTLHTPLTPDTYHLLDGRRMKLMKHGAVIVNTGRGALLETEALLAALEDGRLGGAALDVLEGEEGIFYADHRDEPLTTGPLPRLQELPNVLISPHTAYYTDHALSDTVENSLTNCLAFESRNQRG
>Am_tolypomycina_DSM_44544
MARIKVGIVFGGVSEEHPVSVKSAREVAKHLDAGKYEAFWIGITRDGAWKLGDGPGEDWAAGRPVVLSPDRSVPGLLVLDDGKYETIGLDVVLPVLHGKLGEDGAIQGLLELSGIPYAGCDVQSSALCMDKSLAYVVAASAGIATPQFRTVSAGENVDGLTYPVFVKPARSGSSFGVSKVSTKDELAAAIGAAAQYDSKVLIEEAVAGSEVGCAVLGHGSELFTGEVDRVALSHGFFRIHQEDSPESGSENSTFVVPADIPAETRARVQETAKAIYRALGCGGLARVDMFLTDDGTVVLNEVNTLPGLTSYSRYPRMMAAAGVPLGDLIDRIVAGARRMSEPVPGLTIYGCEPDEALLFRELAPRFGVTPAITDAPASEVNAGLAGGNRCVSVGHKTPLANETLRALSRIGVAYVSTRSVGYDHIDVEYARSVGISVGNVAYSPDSVADYTLMLMLMLVRDAKSVIRRADEHDYRLPDARGKELRDLTVGVVGTGRIGTAVVDRLRGFTSRVVAHDSRPRAGIEYVELDELLRHSDIVTLHTPLDAGTRHLLDRRRLELMKTGAFVVNTGRGPLLDTEALVSALETGRLGGAALDVLEGEEGVFYADWRGRPVESELLVRLQKLPNVLVSPHTAYYTDHALRDTVENTIVNCLEFESGERHGQDQGRDRLRGRLRRTPRLGQVRAGGREAPRRR
>Kib_phytohabitans_KLBMP1111
MDRLKIGIIFGGCSEEHPVSVKSAQEVAKHLDTDKYEPFWIGITESGAWKLCDGPDAQWDDNGRPAVLTPDRSARGLLVLEQGHYETITLDVVLPLLHGKLGEDGAIQGLLELSGIPYAGCDIQSSALCMDKSLAYLVVSSAGIATPNFWTVTADESIAADQLTYPVFVKPARSGSSFGVSKVSAEAELAGAVATARQFDSKVLIEEAVVGSEVGCAVLGNDEDLIAGEPDQITLSHGFFKIHQESDPESGSENSTVTVPADIPAESRLLVQETAKAIYRALGCRGLARVDLFLKDDGTVMLNEVNTLPGMTSYSRYPPMMNAAGLPPADVIDHLVSLALTGKVRMTYSEPAHGTRSLASSPSLTVSTVGITIYGCGRDEAVLFREMAPRFDVTPTIVDAAVSEANVELARGNRCISVGHKTHVSNATLRALGQAGVRYISTRSIGYDHIDVEYAESIGIVVGNIAYSPDSVADYTLMLMLMAVRNAKSIVRRVDVHDYRLSEVRGRELRDLTVGVVGTGRIGAAVIDRLWGFGCRTLAYDINPTVSADYVPLDDLLQRSDIVTLHTPLTARTHHLLHRRRIEAMKEGAFVINTGRGSLVDTEALVAALETGRLGGAALDVVEGEEGVFYADYRNKPVESAYLVRLHRLPNVFISPHTAYYTDRALSDTVENSIVNCLNFESGNQHG
>K_buriramensis_DSM_45791
MTRLKVGIVFGGSSEEHPISVKSAQEVARNLDAEKYEAFWIGITKGGEWKLCDGPGPEWESGESRPVVLSPDRGARGLLVLDEGKYDTVGLDVVFPVLHGRFGEDGAMQGLLELSGIPYVGCDVQSSALCMDKSLAYAVVRSAGIATPNFWVVPAGGSVDADGLEYPVFVKPARSGSSFGVSKVTRADELSVAMDAARKYDSKVVIEEAVVGSEIGCAIMGSGADLFAGEVDRIALSHGFFRIHQEATPEQGSDNSTPIVPADISPEARARVQETAKAIYRALGCGGLARVDLFLTEDGTVVLNEVNTLPGLTSYSRYPRMMAAAGLPMAEVIDRIIAAAVADKVRMSYSEPARAADGGTRLLAASSFSAVAKTGITVYGCGQDEAAVFRAMAPRFGVEPVIVEAAVAEGNVELAYGNRCVSVGHKTRVANSTLLALSRVGVEYVSTRSVGCNHIDVKYAESIGLEVGTVSYSPDSVADYTVMLMLMAVRHVKSVMRRADVFDYRLGEVRGRELRDLTVGVVGTGRIGAAVVDRLRGFGCRVVAHDSEPRGGIEYVALDELFRESDIVSLHTPLTVETFHLVDRERIAGMKRGAVIVNTGRGSLVDTRALLVALESGRLGGAALDVVEGEEGIFYADSRERLVGNEPLAQLQRMGNVIVSPHSAYYTDHALSDTVENSLINCLNFEDGKRND
>Sb_nassauensis_DSM_44728
MAKSKVGIVFGGACEENPVSVKSAQEVARNLDTDKYEVLYIGITKTGDWLLCDSPDTGWETTKNRPAVLSPDRNVHGLLVLENGKYETIRLDLVFPVLHGKLGEDGAIQGLLELSGIPYVGCDVQTSALCMDKSLTYLVAQHAGITTPQYWIVTANKDIEPDRLPYPVVVKPARSGSSFGVNKVTHEEELQTAIDTARQYDSKVLIEEAIVGTEVGCSILGERYGLVAGEVDQINVSQGIFRIHQENNPESGSENSTITVPADISLESRSLVQETAKTLYRALGGKGLARIDFFLKEDGTLVLNEVQTLPGMTSYSRYPRMMAAAGIPMADLIDRMVSLTLNGKRRMGITVYGCGQDEAVLFREMSPSYGVTPTITPAPLTEANVELAFGNRCVSVGHKTRITDATLRALNRIGTNYISTRSIGYNHINVDYAKTLDITVENVSYSPDSVADYTLMLMLMVVRSAKSIIRRTDVHDYRLNDVCGRELRDLTVGVIGTGRIGAAVMDRLWGFGCRVLTHDRRHKTGADHVPLDQLLRQSDMVTLHTPLNASTHHLLNRTRLEQMKPGAYVINTGRGSLIDTEALVPALESGRLGGAALDVIEGEEGVFYADCRNKVIESKSLLRLQELPNVLISPHTAYYTDHALSDTVENSIINCQKFENRNQHG
>Ps_sp_CNS-139
MDRLKVGIVFGGASEEHPVSVKSAREVAENLDPDRYEPFWIGITESGSWTLCDGPGAGWERGARAAVLSPDRSVHGLLVLEQGRYEAIRLDVVLPVLHGRLGEDGALQGLLELAGIPYVGCDVPSSALCMDKSLAYTVAASAGIATPAFRVVGADESPDPGRFGYPVFVKPARSGSSFGVSKVTRAADLPGAVEAARQFDTKVLVEEAVAGSEVGCAVLGNDPDLTTGEVDRIALSHGFFRIHQESAPESGSENSTPVVPADIPAESRALVRETAKAVYRALGCRGLARVDMFLKDDGTVVLNEVNTLPGLTSYSRYPRMMAAAGLPLAEVIDRVVSLALTGKARLGVTFYGCGPDEAVLFRELAPEFGVLPTITAAAVSESTAELASGNRCISVGHKSEITGPTLLALSRAGVRYISTRSIGHDHIDVAYAASVGVTVGNVAYSPDGVADYTLMLMLMAVRDARSVVRRADAHDYRLGEARGRELRDLTVGVVGTGRIGTAVVDRLRGFGCRVLAHDTHPGTTADYVPLDDLLRRSDIVTLHTPLTPETHHLLDRRRIARMKPGAFLVNTGRGALLDTDALVPALESGRLGGAALDVLEGEEGIFYADLRDGPVTSTALLRLHELPNVLISPHTAYYTDRALRDTVRNSLVNCVRFENGNHHG
>[Clostridium]_indolis_DSM_755
MNKIKVAILFGGCSEEHDVSVKSAMEIAANIDTEKYQPIYIGITKSGAWKLCEKPCTEWEELSCCSAILSPDKEMHGLIVNRNHKYEIQPVDVVFPVLHGKWGEDGSIQGLFELSGLPYVGCDIQSSAVCMDKSLAYILVKNAGIPVPEFQMIRKNDRPAADKFSYPVFVKPARSGSSFGVNKVNNAEELDAAIEAAGQYDTKILVEQAVLGCEAGCAVLGEGSRLIVGEVDQIRLRHGIFRIHQEAQPEKGSENAMLTVPADLPPEVRERIRETAKKIYGALGCRGLARVDLFLQEDGRIVLNEVNTLPGFTSYSRYPRMMAAAGITLPQLIDRLIELAQKRMTENFGITVYGCEPDEAEMFRRLSPALCITPTMVSDAVSETNARLAAGNQCVSVGHKSEVSESVILALRDAGVKYISTRSIGCNHIDIKAAGRMGISVGTVAYSPDSVADYTLMLMLMAARNAKSTIHSVEKQDFSLNSIRGKELRDMTVGVLGTGRIGKAVMERLQGFGCYVLAYDSNQRTEGNYVSLYELLSSSDIVTLHVPLGEDTRHIIGRDQIRKMKRGAVLINTGRGALIDTGALVEALKSGMLGGAALDVLEGEEEIFYSDCSLKPINHPFLQQLQRMPNVIITPHTAYYTQGMLRETVDNTMKNCLSFERSLKDE
>[Clostridium]_methoxybenzovorans_SR3
MNKIKVAILFGGCSEEHDVSVKSAMEIAANIDTEKYQPIYIGITKSGAWKLCEKPCTEWEELSCCSAILSPDKEMHGLIVNRNHKYEIQPVDVVFPVLHGKWGEDGSIQGLFELSGLPYVGCDIQSSAVCMDKSLAYILVKNAGIPVPEFQMIRKNDRPAEDKFSYPVFVKPARSGSSFGVNKVNNAEELDAAIEAAGQYDTKILVEQAVLGCEAGCAVLGEGSRLIVGEVDQIRLRHGIFRIHQEAQPEKGSENAMLTVPADLPPEVRERIRETAKKIYGALGCRGLARVDLFLQEDGRIVLNEVNTLPGFTSYSRYPRMMAAAGITLPQLIDRLIELAQKRMTENFGITVYGCEPDEAEMFRRLSPALCITPTMVSDAASETNARLAAGNQCVSVGHKSEVSESVILALRDAGVKYISTRSIGCNHIDIKAAGRMGISVGTVAYSPDSVADYTLMLMLMAARNAKSTIHSVEKQDFSLNSIRGKELRDMTVGVLGTGRIGKAVMERLQGFGCHVLAYDSNQRTEGNYVSLYELLSSSDIVTLHVPLGEDTRHIIGRDQIRKMKRGAVLINTGRGALIDTGALVEALKSGMLGGAALDVLEGEEEIFYSDCSLKPINHPFLQQLQRMPNVIITPHTAYYTQGMLRETVDNTMKNCLSFERSLKDE
>[Clostridium]_scindens_MSK.5.24
MYKLKIAVLFGGCSEEHDVSVKSAMEVAANINKEKYQPFYIGITKSGAWKLCDKPCRDWENYAGYPAVISPDRRIHGLLIQKDGGYESQPVDVVLPMIHGKFGEDGTIQGLLELSGIPYVGCDIQSSVICMDKSLAYMVVKNAGIEVPGFRVLQKGDSLEAETLSYPVFVKPARSGSSFGVNKVCRAEELQAAVTEAGKYDSKILVEEAVSGSEVGCAILGNGNDLITGEVDQIELKHGFFKIHQEAQPEKGSENAVIRVPAALPDEVREQIQETAKKIYRVLGCRGLARIDLFLREDGSIVLNEVNTMPGFTSYSRYPRMMTAAGFTLSEILDRLIGLSLRRMQEKIDITVFGCERDEAAVFRKLSSEYGVTVSLIEDVVSEHNAKLADGCQCVSVSHKAELSEQLLLALKHAGVKYISTRSIGFNHIDIQAAGQLGMAVGTVAYSPGSVADYTVMLMLMLLRGTKSVLRGTQKQNYCLNDCRGKELQDLTVGVLGTGRIGQAVMERLEGFGCKVLAYDRTHKAGANYVSFCELLKSSDIVTLHVPLAEDTRHMIGREQLEMMKREALLINTARGALVDTAALVAALKEQKIGGAALDVLEGEEGIFYHECTQKTIGHPYLSVLQKMPNVIVTPHTAYHTDRVLVDTVSNTIRNCLNFERSLGNV
>[Clostridium]_symbiosum_strain_MSK.7.21
MYKINVAVLFGGCSEEHTVSIKSAIELAANIDTGKYQPFYIGITKSGVWKLCEKPCLDWERYAKYPVVFSPGRNTHGFLIQKDDGYEIQPVDVVFPMIHGKFGEDGSIQGLLELSGIPYVGCDIQSSVNCMDKSLAYTVVKNAGIEAPDFQIIQDGGSPETEKFSFPLFVKPARSGSSFGVNKVDKAEDLCAAINEAKQYDRKVLIEQAVSGSEVGCAVLGNGTDLIVGEVDQISLKHGFFKIHQEAQPEKGSENATIKVPADLPEKVREQIQETAKKIYQTLGCRGLARIDLFLREDGQIVLNEVNTMPGFTSYSRYPRMMTAAGFTLSELIDRLIELALRRMKKKIDITVFGCEPDEAAVFHKLSREFGVTVSLIGEAVSENNAKLAEGCQCVSISHKAELSEPLLLALKSAGVKYICTRSIGFNHIDIQAAGQMGMTIGTVAYSPGSVADYAIMLMLMLMRGTKSVIHRTEKQDYCLNNLRGKELRDMTVGVLGAGRIGQAVMERLKGFGCRVLAYDRNRKAGADYVPFRELLQRSDIITLHVPLAEDTFHMIGREQLEMMKKEALLINTARGALVDTGALVDALADGRIGGAALDVLEGEEGVFYYDCTHKALEHPFLSALQRMPNVIVTPHTAYHTERVLVDTVSNTIRNCLNFERSLGNV
>Aggregatilinea_lenta_MO-CFX2
LTKLKIAILFGGCSEEHDVSVKSAKEVANNIDTEKYEPIYIGITRSGVWKMCEKPRTDWDNDNCRSAVLSPDKKMHGLLVMQNAGYQIQHIDAAFPVLHGKSGEDGAIQGLFELSGIPYVGCDIQSSAVCMDKSLTYMVTKNAGFDTPEFLILNHGDMPDSSTLAYPVFVKPARSGSSFGVNKVNDAHELDAAIAMARQYDSKVLIEQAIQGLEVGCAVLGNGPDLIVGEVDQISLSHGIFRIHQEEHPEQGSENAVISVPAALPTEKRAKIQETAKGIYAALGCKGLSRVDMFLQENGRITLNEVNTLPGFTAYSRYPRMMAAAGMTLSWLIDHLITLAFKGGQVMTSIGITVYGCERDEAAVFNELSPRFGVIPTMTSSAVSETNVMLANGNRCISVGHKYEVSEPILLALRESGVKYISTRSIGCNHIDMKAAKSIGIAVGNVVYSPGSVADYTLMLMLMTIRNAKSIVSRAENYDFRLDHVRGKELRDMTVGVLGTGHIGTAVIERLRGFGCRVLAHSHNKEAAANYVSLDELLRKSDILTIHVPLSSDTYHMIGHEQIEAMKPGAFLINTARGGLVDTDALIKALDNGKLGGAALDVLEGEEGLFYFDCIQKPIDNQFLLRLQKMSNVIITPHTAYYSGRALRDTVEKTLLNCLDFERGKCFD
